# Supplementary material for: Paraquat-Mediated Oxidative Stress in Anopheles gambiae Mosquitoes Is Regulated by An Endoplasmic Reticulum (ER) Stress Response
Source: Proteomes. 2018 Nov 12;6(4):47. doi: 10.3390/proteomes6040047 (PMC6313908; doi:10.3390/proteomes6040047)
Supplement: Supplementary file 1 [file proteomes-06-00047-s001.zip]

Archive with 4 entries (4 files):
- Revised Pqt_Paper-Table_S1.xlsx
- Pqt_Paper-Table_S2.doc
- Pqt_Paper-Table_S3.xlsx
- Pqt_Paper-Table_S4.xlsx
