# Supplementary material for: Paraquat-Mediated Oxidative Stress in Anopheles gambiae Mosquitoes Is Regulated by An Endoplasmic Reticulum (ER) Stress Response
Source: Proteomes. 2018 Nov 12;6(4):47. doi: 10.3390/proteomes6040047 (PMC6313908; doi:10.3390/proteomes6040047)
Supplement: Supplementary file 1 [file proteomes-06-00047-s001.zip › Revised Pqt_Paper-Table_S1.xlsx]

## Sheet: LEGEND
	Supplementary Table S1. Additional protein identification and peptide information
	Legend for the table:
	AgambiaeSugarB01, AgambiaeSugarB02, AgambiaeSugarB03, AgambiaePqtB01, AgambiaePqtB02, AgambiaePqtB03: Proteins were identified from biological replicates 1, 2, and 3 in female An. gambiae midguts treated with sugar (10% sucrose) solution and 1mM concentration of Paraquat (Pqt).

## Sheet: Peptide Information
Biological sample name	Protein name	Protein accession numbers	Protein molecular weight (Da)	Protein identification probability	Exclusive unique peptide count	Exclusive unique spectrum count	Total spectrum count	Percentage of total spectra	Percentage sequence coverage	Peptide sequence	Previous amino acid	Next amino acid	Best Peptide identification probability	Calculated +1H Peptide Mass (AMU)	Median Retention Time	Peptide start index	Peptide stop index	Other Proteins
AgambiaeSugarB01	F-type H+-transporting ATPase subunit d 3L:17689378:17690225:1	AGAP011131-PA	19526.1	1	2	3	66	0.00125	0.145	ALLPFDQMTMEDFK	K	D	0.997	1685.79	2976.04	124	137
AgambiaeSugarB01	F-type H+-transporting ATPase subunit d 3L:17689378:17690225:1	AGAP011131-PA	19526.1	1	2	3	66	0.00125	0.145	SVVANPETPPK	R	I	0.993	1138.61	529.522	41	51
AgambiaeSugarB01	threonyl-tRNA synthetase 3R:21102960:21105770:1	AGAP008929-PA,AGAP008929-PB	87777	1	2	2	24	0.000453	0.0522	AAPAPASGQASGAAQEMKDGPEFIDHR	A	I	0.968	2709.27		80	106
AgambiaeSugarB01	threonyl-tRNA synthetase 3R:21102960:21105770:1	AGAP008929-PA,AGAP008929-PB	87777	1	2	2	24	0.000453	0.0522	YLGEIEVWNEAEK	K	A	0.997	1579.76	1974.23	551	563
AgambiaeSugarB01	electron-transferring-flavoprotein dehydrogenase 2L:23226543:23228724:-1	AGAP005894-PA	66379.2	0.998	2	2	17	0.000321	0.0511	AENHKPGLVEHTIGWPLDR	K	H	0.137	2169.12	1818.92	275	293
AgambiaeSugarB01	electron-transferring-flavoprotein dehydrogenase 2L:23226543:23228724:-1	AGAP005894-PA	66379.2	0.998	2	2	17	0.000321	0.0511	ALNEGGFQSIPK	R	L	0.997	1260.66	979.419	357	368
AgambiaeSugarB01	Pgi: phosphoglucose isomerase (glucose-6-phosphate isomerase) 3L:38254197:38260323:1	AGAP012167-PA	62386.6	1	5	6	13	0.000246	0.124	EFTEQIHNGVWR	K	G	0.995	1515.73	1369.96	135	146
AgambiaeSugarB01	Pgi: phosphoglucose isomerase (glucose-6-phosphate isomerase) 3L:38254197:38260323:1	AGAP012167-PA	62386.6	1	5	6	13	0.000246	0.124	KLFDEDDIR	K	F	0.989	1150.57	1231.01	31	39
AgambiaeSugarB01	Pgi: phosphoglucose isomerase (glucose-6-phosphate isomerase) 3L:38254197:38260323:1	AGAP012167-PA	62386.6	1	5	6	13	0.000246	0.124	LTTPADGDILLDYSK	K	N	0.995	1621.83	2044.59	47	61
AgambiaeSugarB01	Pgi: phosphoglucose isomerase (glucose-6-phosphate isomerase) 3L:38254197:38260323:1	AGAP012167-PA	62386.6	1	5	6	13	0.000246	0.124	SHFVSNVDGTHIAETLK	R	K	0.997	1854.93	1297.18	184	200
AgambiaeSugarB01	Pgi: phosphoglucose isomerase (glucose-6-phosphate isomerase) 3L:38254197:38260323:1	AGAP012167-PA	62386.6	1	5	6	13	0.000246	0.124	VTDDAWNLLLELAESR	R	D	0.817	1844.94	3913.75	64	79
AgambiaeSugarB01	2-hydroxyglutarate dehydrogenase 3R:2391251:2392961:1	AGAP007868-PA	48509.2	1	5	5	36	0.00068	0.178	AQALDNDGNLVDDFVFDHGTGESVLSK	R	N	0.996	2863.34	2909.91	378	404
AgambiaeSugarB01	2-hydroxyglutarate dehydrogenase 3R:2391251:2392961:1	AGAP007868-PA	48509.2	1	5	5	36	0.00068	0.178	DEKSIPYKKVGKLIVATNPVEVER	L	L	0.897	2712.53		104	127
AgambiaeSugarB01	2-hydroxyglutarate dehydrogenase 3R:2391251:2392961:1	AGAP007868-PA	48509.2	1	5	5	36	0.00068	0.178	FIPDIHEYDVAR	K	G	0.996	1474.73	1701.15	360	371
AgambiaeSugarB01	2-hydroxyglutarate dehydrogenase 3R:2391251:2392961:1	AGAP007868-PA	48509.2	1	5	5	36	0.00068	0.178	FSEAPDNLDYPIVVR	K	S	0.997	1734.87	2029.73	201	215
AgambiaeSugarB01	2-hydroxyglutarate dehydrogenase 3R:2391251:2392961:1	AGAP007868-PA	48509.2	1	5	5	36	0.00068	0.178	LIVATNPVEVER	K	L	0.997	1339.76	1231.93	116	127
AgambiaeSugarB01	2R:57467793:57476739:-1	AGAP004541-PA	283875	0.995	2	2	16	0.000302	0.0127	AYSRVNGMSLWRCVGSLGVVCR	K	V	0.638	2413.2		563	584
AgambiaeSugarB01	2R:57467793:57476739:-1	AGAP004541-PA	283875	0.995	2	2	16	0.000302	0.0127	LPPPLRYPPK	V	E	0.986	1177.71	2261.31	1124	1133
AgambiaeSugarB01	X:10081739:10082248:1	AGAP000570-PA	18094.6	1	7	10	64	0.00121	0.444	ANPDLQVTPLVPVR	R	Q	0.997	1518.86	1810.32	49	62
AgambiaeSugarB01	X:10081739:10082248:1	AGAP000570-PA	18094.6	1	7	10	64	0.00121	0.444	ASERLVGLSSNQQSWPTPQDVR	S	L	0.989	2455.23	913.205	85	106
AgambiaeSugarB01	X:10081739:10082248:1	AGAP000570-PA	18094.6	1	7	10	64	0.00121	0.444	GYVVSGGVGQR	R	Q	0.997	1078.56	569.792	136	146
AgambiaeSugarB01	X:10081739:10082248:1	AGAP000570-PA	18094.6	1	7	10	64	0.00121	0.444	LDLQYPTAGV	R	G	0.969	1076.56		107	116
AgambiaeSugarB01	X:10081739:10082248:1	AGAP000570-PA	18094.6	1	7	10	64	0.00121	0.444	SSNQQSWPTPQDVR	L	L	0.997	1629.76	881.522	93	106
AgambiaeSugarB01	X:10081739:10082248:1	AGAP000570-PA	18094.6	1	7	10	64	0.00121	0.444	VVQQSTAQGRGYVVSGGVGQR	V	Q	0.996	2133.12	566.978	126	146
AgambiaeSugarB01	X:10081739:10082248:1	AGAP000570-PA	18094.6	1	7	10	64	0.00121	0.444	VYSVGAHSASERLVGLSSNQQSWPTPQDVR	I	L	0.997	3255.61	911.943	77	106
AgambiaeSugarB01	guanine nucleotide-binding protein G(o) subunit alpha 2L:20436943:20469816:-1	AGAP005773-PA,AGAP005773-PB	40514.7	0.985	1	1	2	3.78e-05	0.0451	MHDTEPFSEDLLLAMK	R	R	0.997	1876.88	2743.92	115	130
AgambiaeSugarB01	Transmembrane emp24 protein transport domain containing 9 2R:39452128:39453046:1	AGAP003553-PA	25098.8	0.985	1	1	9	0.00017	0.0507	QLLDQVDQITK	R	E	0.997	1300.71	1538.31	152	162
AgambiaeSugarB01	Membrane-associated progesterone receptor component 2 X:13820065:13824507:-1	AGAP000767-PA	26475.6	0.559	1	1	2	3.78e-05	0.0364	RDFTLAELK	R	Q	0.873	1092.6	1410.42	71	79
AgambiaeSugarB01	myosin light chain, invertebrate 3R:1259267:1266337:-1	AGAP007806-PA,AGAP007806-PB,AGAP007806-PC	16754.8	0.985	1	1	16	0.000302	0.0884	TAETADDFIEGLR	R	H	0.997	1437.69	1893.15	78	90
AgambiaeSugarB01	Huntingtin interacting protein 2L:3738214:3744072:1	AGAP004801-PA,AGAP004801-PB,AGAP004801-PC	133075	0.981	1	2	3	5.67e-05	0.017	ETIESDLQDLLHQQEQTEHK	K	L	0.997	2421.15	2572.39	739	758
AgambiaeSugarB01	Mitochondrial cytochrome c1 heme protein 2L:40157992:40159990:1	AGAP006936-PA	33263.3	1	3	4	44	0.000831	0.121	AEAEEIQVR	K	D	0.997	1044.53	559.968	127	135
AgambiaeSugarB01	Mitochondrial cytochrome c1 heme protein 2L:40157992:40159990:1	AGAP006936-PA	33263.3	1	3	4	44	0.000831	0.121	GMLDSLDHASVR	K	R	0.997	1300.63	1521.79	80	91
AgambiaeSugarB01	Mitochondrial cytochrome c1 heme protein 2L:40157992:40159990:1	AGAP006936-PA	33263.3	1	3	4	44	0.000831	0.121	LSDYFPSPYPNEEAAR	K	A	0.997	1855.85	1640.16	151	166
AgambiaeSugarB01	importin 9 3L:18099046:18103388:1	AGAP011156-PA	117469	0.985	1	1	16	0.000302	0.0134	MLMESQASPYLLGR	K	C	0.997	1595.79	1043.96	486	499
AgambiaeSugarB01	Ras-related protein Rab-2A 2L:14906061:14909286:1	AGAP005393-PA	23608.4	0.96	1	1	2	3.78e-05	0.0657	ETFNHLTTWLEDAR	R	Q	0.992	1732.83	2416.39	92	105
AgambiaeSugarB01	AP7862: 3R:1328087:1329667:-1	AGAP007809-PA	56002.6	1	5	6	46	0.000869	0.143	AALDPPALAVL	K	S	0.994	1050.62		235	245
AgambiaeSugarB01	AP7862: 3R:1328087:1329667:-1	AGAP007809-PA	56002.6	1	5	6	46	0.000869	0.143	AALDPPALAVLSHEPKGATETVAWVGKGIVFDTGGLSIK	K	G	0.901	3916.12		235	273
AgambiaeSugarB01	AP7862: 3R:1328087:1329667:-1	AGAP007809-PA	56002.6	1	5	6	46	0.000869	0.143	HLTELPFER	R	I	0.996	1141.6	1391.34	28	36
AgambiaeSugarB01	AP7862: 3R:1328087:1329667:-1	AGAP007809-PA	56002.6	1	5	6	46	0.000869	0.143	LVLADGVVYADR	R	D	0.997	1290.71	1556.43	348	359
AgambiaeSugarB01	AP7862: 3R:1328087:1329667:-1	AGAP007809-PA	56002.6	1	5	6	46	0.000869	0.143	YHGAILTNSDEWEEK	K	A	0.997	1791.82	1308.1	383	397
AgambiaeSugarB01	pyruvate carboxylase 2L:2999465:3004703:-1	AGAP004742-PB	130514	0.999	1	1	48	0.000907	0.0822	FLHECPWER	R	L	0.996	1273.58	1170.61	620	628	AGAP004742-PA
AgambiaeSugarB01	pyruvate carboxylase 2L:2999465:3004703:-1	AGAP004742-PB	130514	0.999	1	1	48	0.000907	0.0822	HIEVQLLGDK	R	A	0.997	1151.64	1303.09	245	254	AGAP004742-PA
AgambiaeSugarB01	pyruvate carboxylase 2L:2999465:3004703:-1	AGAP004742-PB	130514	0.999	1	1	48	0.000907	0.0822	KHGLPVIFK	R	A	0.241	1038.65	1220.02	187	195	AGAP004742-PA
AgambiaeSugarB01	pyruvate carboxylase 2L:2999465:3004703:-1	AGAP004742-PB	130514	0.999	1	1	48	0.000907	0.0822	KMDEVEDNFMR	R	A	0.755	1413.61	1199.49	210	220	AGAP004742-PA
AgambiaeSugarB01	pyruvate carboxylase 2L:2999465:3004703:-1	AGAP004742-PB	130514	0.999	1	1	48	0.000907	0.0822	LEGEDLLLTLE	K	-	0.997	1244.66	3159.68	1170	1180	AGAP004742-PA
AgambiaeSugarB01	pyruvate carboxylase 2L:2999465:3004703:-1	AGAP004742-PB	130514	0.999	1	1	48	0.000907	0.0822	LKPAEVQPHVPQLPLVTEPPR	K	G	0.967	2345.33	2068.75	521	541
AgambiaeSugarB01	pyruvate carboxylase 2L:2999465:3004703:-1	AGAP004742-PB	130514	0.999	1	1	48	0.000907	0.0822	LLITAIR	R	E	0.131	799.54	1120.92	756	762	AGAP004742-PA
AgambiaeSugarB01	pyruvate carboxylase 2L:2999465:3004703:-1	AGAP004742-PB	130514	0.999	1	1	48	0.000907	0.0822	LSIPEIIR	Y	V	0.979	940.583		98	105	AGAP004742-PA
AgambiaeSugarB01	pyruvate carboxylase 2L:2999465:3004703:-1	AGAP004742-PB	130514	0.999	1	1	48	0.000907	0.0822	YYTNLADELVK	K	A	0.997	1328.67	1760.62	724	734	AGAP004742-PA
AgambiaeSugarB01	pyruvate carboxylase 2L:2999465:3004703:-1	AGAP004742-PA	132269	1	1	1	50	0.000945	0.0886	FLHECPWER	R	L	0.996	1273.58	1170.61	636	644	AGAP004742-PB
AgambiaeSugarB01	pyruvate carboxylase 2L:2999465:3004703:-1	AGAP004742-PA	132269	1	1	1	50	0.000945	0.0886	HIEVQLLGDK	R	A	0.997	1151.64	1303.09	245	254	AGAP004742-PB
AgambiaeSugarB01	pyruvate carboxylase 2L:2999465:3004703:-1	AGAP004742-PA	132269	1	1	1	50	0.000945	0.0886	KHGLPVIFK	R	A	0.241	1038.65	1220.02	187	195	AGAP004742-PB
AgambiaeSugarB01	pyruvate carboxylase 2L:2999465:3004703:-1	AGAP004742-PA	132269	1	1	1	50	0.000945	0.0886	KMDEVEDNFMR	R	A	0.755	1413.61	1199.49	210	220	AGAP004742-PB
AgambiaeSugarB01	pyruvate carboxylase 2L:2999465:3004703:-1	AGAP004742-PA	132269	1	1	1	50	0.000945	0.0886	LEGEDLLLTLE	K	-	0.997	1244.66	3159.68	1186	1196	AGAP004742-PB
AgambiaeSugarB01	pyruvate carboxylase 2L:2999465:3004703:-1	AGAP004742-PA	132269	1	1	1	50	0.000945	0.0886	LKPAEVQPHVPQLPLDLSPEALAEEEEGTR	K	K	0.994	3292.71	2781.52	521	550
AgambiaeSugarB01	pyruvate carboxylase 2L:2999465:3004703:-1	AGAP004742-PA	132269	1	1	1	50	0.000945	0.0886	LLITAIR	R	E	0.131	799.54	1120.92	772	778	AGAP004742-PB
AgambiaeSugarB01	pyruvate carboxylase 2L:2999465:3004703:-1	AGAP004742-PA	132269	1	1	1	50	0.000945	0.0886	LSIPEIIR	Y	V	0.979	940.583		98	105	AGAP004742-PB
AgambiaeSugarB01	pyruvate carboxylase 2L:2999465:3004703:-1	AGAP004742-PA	132269	1	1	1	50	0.000945	0.0886	YYTNLADELVK	K	A	0.997	1328.67	1760.62	740	750	AGAP004742-PB
AgambiaeSugarB01	Solute carrier family 15 member 1 3L:2418050:2420425:1	AGAP010383-PA	78741.7	0.43	1	1	1	1.89e-05	0.0202	IQSNIPEHADFTLK	R	S	0.803	1612.83	1469.48	388	401
AgambiaeSugarB01	D-3-phosphoglycerate dehydrogenase 3R:19412110:19417249:-1	AGAP008849-PA	35506.1	0.982	1	1	2	3.78e-05	0.0361	LLQDHGIQVDYK	K	L	0.997	1428.75	1171.26	21	32
AgambiaeSugarB01	3L:41834680:41835268:-1	AGAP012418-PA	10123.1	1	2	2	4	7.56e-05	0.225	VYTMNDMPVPEGDFFEEHR	R	R	0.997	2313	2486.39	30	48
AgambiaeSugarB01	3L:41834680:41835268:-1	AGAP012418-PA	10123.1	1	2	2	4	7.56e-05	0.225	VYTMNDMPVPEGDFFEEHRR	R	K	0.823	2469.1	2239.58	30	49
AgambiaeSugarB01	mitochondrial processing peptidase 3R:5296191:5298020:-1	AGAP008086-PA	59970.8	0.888	3	3	25	0.000472	0.0756	GIPEVKDIHSALANEGR	K	F	0.53	1805.95		515	531
AgambiaeSugarB01	mitochondrial processing peptidase 3R:5296191:5298020:-1	AGAP008086-PA	59970.8	0.888	3	3	25	0.000472	0.0756	SLVEVITR	R	E	0.589	916.546	1159.36	419	426
AgambiaeSugarB01	mitochondrial processing peptidase 3R:5296191:5298020:-1	AGAP008086-PA	59970.8	0.888	3	3	25	0.000472	0.0756	SLVEVITRELFTMQSRPGDQELRR	R	A	0.42	2860.51		419	442
AgambiaeSugarB01	NADH dehydrogenase (ubiquinone) 1 alpha subcomplex 11 2L:44327895:44328395:-1	AGAP007208-PA	18141.9	1	2	2	18	0.00034	0.175	ANYYDKPEGDDLFGK	K	M	0.994	1731.79	1369.42	5	19
AgambiaeSugarB01	NADH dehydrogenase (ubiquinone) 1 alpha subcomplex 11 2L:44327895:44328395:-1	AGAP007208-PA	18141.9	1	2	2	18	0.00034	0.175	QSVDEGWEFFPEVK	K	H	0.997	1696.79	2605.2	125	138
AgambiaeSugarB01	APN1: alanyl aminopeptidase N 1 2L:3793708:3797295:-1	AGAP004809-PA	113247	1	8	9	131	0.00247	0.105	ADFNEFDDFQWLATK	K	A	0.997	1846.83	3107.6	570	584
AgambiaeSugarB01	APN1: alanyl aminopeptidase N 1 2L:3793708:3797295:-1	AGAP004809-PA	113247	1	8	9	131	0.00247	0.105	ALQGAVDEQLYAGLQSAIEGK	R	G	0.997	2161.11	2986.25	483	503
AgambiaeSugarB01	APN1: alanyl aminopeptidase N 1 2L:3793708:3797295:-1	AGAP004809-PA	113247	1	8	9	131	0.00247	0.105	AQLIDDAYWLAR	R	S	0.997	1434.74	2416.79	637	648
AgambiaeSugarB01	APN1: alanyl aminopeptidase N 1 2L:3793708:3797295:-1	AGAP004809-PA	113247	1	8	9	131	0.00247	0.105	HVLGDDNWK	R	A	0.997	1083.52	840.112	464	472
AgambiaeSugarB01	APN1: alanyl aminopeptidase N 1 2L:3793708:3797295:-1	AGAP004809-PA	113247	1	8	9	131	0.00247	0.105	LDQIAIPDFA	K	A	0.981	1102.58		319	328
AgambiaeSugarB01	APN1: alanyl aminopeptidase N 1 2L:3793708:3797295:-1	AGAP004809-PA	113247	1	8	9	131	0.00247	0.105	SALESEFQYLYR	R	K	0.997	1505.73	2265.19	777	788
AgambiaeSugarB01	APN1: alanyl aminopeptidase N 1 2L:3793708:3797295:-1	AGAP004809-PA	113247	1	8	9	131	0.00247	0.105	TNEAGYPVLNVRRSYDTGDVIISQER	W	F	0.997	2952.48		520	545
AgambiaeSugarB01	APN1: alanyl aminopeptidase N 1 2L:3793708:3797295:-1	AGAP004809-PA	113247	1	8	9	131	0.00247	0.105	TWTNEAGYPVLNVR	R	R	0.997	1619.82	1811.46	518	531
AgambiaeSugarB01	3L:28405825:28411563:-1	AGAP011584-PA	89764.6	1	3	3	25	0.000472	0.056	EGEPITLDDFLQGR	R	L	0.997	1589.78	2663.06	68	81
AgambiaeSugarB01	3L:28405825:28411563:-1	AGAP011584-PA	89764.6	1	3	3	25	0.000472	0.056	IPIYGPPGNPDYQYPR	K	E	0.375	1846.91	1590.05	267	282
AgambiaeSugarB01	3L:28405825:28411563:-1	AGAP011584-PA	89764.6	1	3	3	25	0.000472	0.056	TLLGVANEEQLQGFK	K	F	0.997	1646.88	1924.94	118	132
AgambiaeSugarB01	RpL13: 60S ribosomal protein L13 2R:10621526:10622832:-1	AGAP001805-PA	25115.2	1	3	3	34	0.000642	0.124	GFTLAELK	R	G	0.997	878.498	1456.42	74	81
AgambiaeSugarB01	RpL13: 60S ribosomal protein L13 2R:10621526:10622832:-1	AGAP001805-PA	25115.2	1	3	3	34	0.000642	0.124	LILFPIHR	K	N	0.8	1008.64	2028.14	123	130
AgambiaeSugarB01	RpL13: 60S ribosomal protein L13 2R:10621526:10622832:-1	AGAP001805-PA	25115.2	1	3	3	34	0.000642	0.124	VTLEPITEAQK	K	K	0.997	1228.68	917.531	164	174
AgambiaeSugarB01	ornithine--oxo-acid transaminase 2L:3585443:3590507:1	AGAP004793-PA	53311.7	1	2	2	17	0.000321	0.0453	ELPTDVVSIVR	R	G	0.997	1227.69	1917.66	408	418
AgambiaeSugarB01	ornithine--oxo-acid transaminase 2L:3585443:3590507:1	AGAP004793-PA	53311.7	1	2	2	17	0.000321	0.0453	IADEVQTGLAR	F	T	0.989	1172.63		307	317
AgambiaeSugarB01	Mitochondrial electron transfer flavoprotein subunit alpha 2R:47973615:47974897:-1	AGAP004031-PA	34584	1	2	2	24	0.000453	0.0904	AAVDAGYVPNDLQIGQTGK	R	I	0.997	1916.97	1608.4	252	270
AgambiaeSugarB01	Mitochondrial electron transfer flavoprotein subunit alpha 2R:47973615:47974897:-1	AGAP004031-PA	34584	1	2	2	24	0.000453	0.0904	TTEFVSQELTK	K	S	0.997	1282.65		198	208
AgambiaeSugarB01	solute carrier family 36 (proton-coupled amino acid transporter) 2L:48504238:48509825:1	AGAP007633-PA,AGAP007633-PB,AGAP007633-PC,AGAP007633-PD,AGAP007633-PE	51272.1	1	2	2	6	0.000113	0.0366	KLEHPTTDGETLTHLLK	R	A	0.996	1933.04	1489.04	52	68
AgambiaeSugarB01	solute carrier family 36 (proton-coupled amino acid transporter) 2L:48504238:48509825:1	AGAP007633-PA,AGAP007633-PB,AGAP007633-PC,AGAP007633-PD,AGAP007633-PE	51272.1	1	2	2	6	0.000113	0.0366	LEHPTTDGETLTHLLK	K	A	0.9	1804.94	1576.55	53	68
AgambiaeSugarB01	clathrin heavy chain 2R:31211005:31217737:1	AGAP003021-PA,AGAP003021-PB	191446	1	10	11	105	0.00198	0.074	AHTMTEEVVFWK	K	W	0.997	1477.71	1914.25	101	112
AgambiaeSugarB01	clathrin heavy chain 2R:31211005:31217737:1	AGAP003021-PA,AGAP003021-PB	191446	1	10	11	105	0.00198	0.074	ALIDLFESFK	K	S	0.997	1182.64	3327.78	698	707
AgambiaeSugarB01	clathrin heavy chain 2R:31211005:31217737:1	AGAP003021-PA,AGAP003021-PB	191446	1	10	11	105	0.00198	0.074	DDISVTVKAFMTADLPNELIELLEK	P	I	0.966	2804.46		987	1011
AgambiaeSugarB01	clathrin heavy chain 2R:31211005:31217737:1	AGAP003021-PA,AGAP003021-PB	191446	1	10	11	105	0.00198	0.074	GQFSTDELVEEVEK	K	R	0.997	1609.76	1988.39	839	852
AgambiaeSugarB01	clathrin heavy chain 2R:31211005:31217737:1	AGAP003021-PA,AGAP003021-PB	191446	1	10	11	105	0.00198	0.074	LADLEEFVSGPNHADIQKIGDRCFNDRM	R	Y	0.879	3190.5		1184	1211
AgambiaeSugarB01	clathrin heavy chain 2R:31211005:31217737:1	AGAP003021-PA,AGAP003021-PB	191446	1	10	11	105	0.00198	0.074	LLLPWLESR	K	V	0.997	1126.66	2895.02	858	866
AgambiaeSugarB01	clathrin heavy chain 2R:31211005:31217737:1	AGAP003021-PA,AGAP003021-PB	191446	1	10	11	105	0.00198	0.074	NDSWEDLVR	K	Y	0.997	1133.52	1602.52	1148	1156
AgambiaeSugarB01	clathrin heavy chain 2R:31211005:31217737:1	AGAP003021-PA,AGAP003021-PB	191446	1	10	11	105	0.00198	0.074	TADLPNELIELLEK	M	I	0.997	1597.87	3641.21	998	1011
AgambiaeSugarB01	clathrin heavy chain 2R:31211005:31217737:1	AGAP003021-PA,AGAP003021-PB	191446	1	10	11	105	0.00198	0.074	TSIDAFDNFDNIALAQK	R	L	0.997	1882.92	2531.85	1483	1499
AgambiaeSugarB01	clathrin heavy chain 2R:31211005:31217737:1	AGAP003021-PA,AGAP003021-PB	191446	1	10	11	105	0.00198	0.074	VTVKAFMTADLPNELIELLEK	S	I	0.997	2374.29	3645.32	991	1011
AgambiaeSugarB01	Tropomyosin 1 2R:10548089:10583604:1	AGAP001797-PA	84397.6	0.993	0	0	72	0.00136	0.0827	EVDRLEDELVMEK	K	E	0.943	1604.78	1630.55	753	765	AGAP001797-PH,AGAP001797-PJ,AGAP001797-PE,AGAP001797-PG
AgambiaeSugarB01	Tropomyosin 1 2R:10548089:10583604:1	AGAP001797-PA	84397.6	0.993	0	0	72	0.00136	0.0827	IQLLEEDLER	R	S	0.997	1257.67	1650.67	593	602	AGAP001797-PB,AGAP001797-PH,AGAP001797-PI,AGAP001797-PJ,AGAP001797-PE,AGAP001797-PF,AGAP001797-PG
AgambiaeSugarB01	Tropomyosin 1 2R:10548089:10583604:1	AGAP001797-PA	84397.6	0.993	0	0	72	0.00136	0.0827	IVELEEELR	K	V	0.997	1129.61	1321.81	691	699	AGAP001797-PB,AGAP001797-PH,AGAP001797-PI,AGAP001797-PJ,AGAP001797-PE,AGAP001797-PF,AGAP001797-PG
AgambiaeSugarB01	Tropomyosin 1 2R:10548089:10583604:1	AGAP001797-PA	84397.6	0.993	0	0	72	0.00136	0.0827	KKYDEVARKLAMVEADLER	D	A	0.898	2264.21		661	679	AGAP001797-PH,AGAP001797-PJ,AGAP001797-PE,AGAP001797-PG
AgambiaeSugarB01	Tropomyosin 1 2R:10548089:10583604:1	AGAP001797-PA	84397.6	0.993	0	0	72	0.00136	0.0827	KLAMVEADLER	R	A	0.997	1274.68	1242.01	669	679	AGAP001797-PH,AGAP001797-PJ,AGAP001797-PE,AGAP001797-PG
AgambiaeSugarB01	Tropomyosin 1 2R:10548089:10583604:1	AGAP001797-PA	84397.6	0.993	0	0	72	0.00136	0.0827	LAMVEADLER	K	A	0.997	1146.58	1208.63	670	679	AGAP001797-PH,AGAP001797-PJ,AGAP001797-PE,AGAP001797-PG
AgambiaeSugarB01	Tropomyosin 1 2R:10548089:10583604:1	AGAP001797-PA	84397.6	0.993	0	0	72	0.00136	0.0827	LSEASAAADESER	K	A	0.997	1335.6	512.685	614	626	AGAP001797-PB,AGAP001797-PH,AGAP001797-PI,AGAP001797-PJ,AGAP001797-PE,AGAP001797-PF,AGAP001797-PG
AgambiaeSugarB01	Tropomyosin 1 2R:10548089:10583604:1	AGAP001797-PA	84397.6	0.993	0	0	72	0.00136	0.0827	RIQLLEEDLER	R	S	0.997	1413.77	1662.85	592	602	AGAP001797-PB,AGAP001797-PH,AGAP001797-PI,AGAP001797-PJ,AGAP001797-PE,AGAP001797-PF,AGAP001797-PG
AgambiaeSugarB01	Mitochondrial translation elongation factor TU 2L:40536505:40538135:1	AGAP006996-PA	51389.1	1	6	7	55	0.00104	0.191	ELDKPFLLPVESVHSIPGR	R	G	0.996	2133.17	2311.09	254	272
AgambiaeSugarB01	Mitochondrial translation elongation factor TU 2L:40536505:40538135:1	AGAP006996-PA	51389.1	1	6	7	55	0.00104	0.191	ELMSEMGFDGDNVPVIK	R	G	0.997	1880.88	2414.75	202	218
AgambiaeSugarB01	Mitochondrial translation elongation factor TU 2L:40536505:40538135:1	AGAP006996-PA	51389.1	1	6	7	55	0.00104	0.191	HYGHTDCPGHADYIK	R	N	0.793	1770.77	552.311	123	137
AgambiaeSugarB01	Mitochondrial translation elongation factor TU 2L:40536505:40538135:1	AGAP006996-PA	51389.1	1	6	7	55	0.00104	0.191	ILEEAHAGDQLGALVR	K	G	0.997	1691.91	1731.07	313	328
AgambiaeSugarB01	Mitochondrial translation elongation factor TU 2L:40536505:40538135:1	AGAP006996-PA	51389.1	1	6	7	55	0.00104	0.191	VDAADQEMVDLVEMEIR	K	E	0.997	1962.91	3343.98	185	201
AgambiaeSugarB01	Mitochondrial translation elongation factor TU 2L:40536505:40538135:1	AGAP006996-PA	51389.1	1	6	7	55	0.00104	0.191	VFINKVDAADQEMVDLVEMEIR	V	E	0.927	2564.27		180	201
AgambiaeSugarB01	phosphoglucomutase 2L:22638694:22640458:-1	AGAP005860-PA	60766.2	1	2	2	41	0.000775	0.0339	EIFDFEQLR	R	G	0.997	1196.59	2206.89	197	205
AgambiaeSugarB01	phosphoglucomutase 2L:22638694:22640458:-1	AGAP005860-PA	60766.2	1	2	2	41	0.000775	0.0339	EMFEVPTGWK	K	Y	0.997	1223.58	1996.63	352	361
AgambiaeSugarB01	26S proteasome regulatory subunit T3 2R:31012044:31042208:1	AGAP003008-PA,AGAP003008-PB	46845.1	0.997	2	2	4	7.56e-05	0.0631	AVAHHTTAAFIR	K	V	0.48	1294.7	1036.79	212	223
AgambiaeSugarB01	26S proteasome regulatory subunit T3 2R:31012044:31042208:1	AGAP003008-PA,AGAP003008-PB	46845.1	0.997	2	2	4	7.56e-05	0.0631	EAVELPLTHFELYK	R	Q	0.994	1688.89	2649.45	173	186
AgambiaeSugarB01	RpS5: 40S ribosomal protein S5 3R:9179221:9180549:-1	AGAP008329-PA,AGAP008329-PB,AGAP008329-PC	26017.9	1	2	3	20	0.000378	0.103	QAVDVSPLR	R	R	0.981	984.547	723.296	166	174
AgambiaeSugarB01	RpS5: 40S ribosomal protein S5 3R:9179221:9180549:-1	AGAP008329-PA,AGAP008329-PB,AGAP008329-PC	26017.9	1	2	3	20	0.000378	0.103	TVAECLADELINAAK	K	G	0.997	1617.82	2977.49	197	211
AgambiaeSugarB01	histidyl-tRNA synthetase X:13423680:13428170:-1	AGAP000735-PA	58876.5	0.978	1	1	2	3.78e-05	0.0281	KEEEVALDTFIEELR	R	R	0.996	1820.93	3015.49	512	526
AgambiaeSugarB01	V-type H+-transporting ATPase subunit I 2R:6491962:6495261:-1	AGAP001588-PA	92840.3	1	4	4	88	0.00166	0.0619	DSVAIPDMPEVIPR	K	T	0.997	1538.79	2380.38	75	88
AgambiaeSugarB01	V-type H+-transporting ATPase subunit I 2R:6491962:6495261:-1	AGAP001588-PA	92840.3	1	4	4	88	0.00166	0.0619	EVPNWEIIVK	K	K	0.997	1226.68	2073.98	284	293
AgambiaeSugarB01	V-type H+-transporting ATPase subunit I 2R:6491962:6495261:-1	AGAP001588-PA	92840.3	1	4	4	88	0.00166	0.0619	NIIATDEDPPTYNK	L	T	0.997	1590.76	884.782	348	361
AgambiaeSugarB01	V-type H+-transporting ATPase subunit I 2R:6491962:6495261:-1	AGAP001588-PA	92840.3	1	4	4	88	0.00166	0.0619	QATLEESLVDPK	R	T	0.997	1329.69	1175.03	194	205
AgambiaeSugarB01	Ras-related protein 2R:57598142:57599997:1	AGAP004559-PA,AGAP004559-PB,AGAP004559-PC,AGAP004559-PD,AGAP004559-PE,AGAP004559-PF,AGAP004559-PG,AGAP004559-PH,AGAP004559-PI,AGAP004559-PJ,AGAP004559-PK	24347.9	0.372	1	1	2	3.78e-05	0.13	DPPEGSVIRPNLENIDVKPTNPTTDSVR	R	K	0.763	3060.56	1830.26	183	210
AgambiaeSugarB01	V-type H+-transporting ATPase subunit I 2R:42291767:42300822:1	AGAP003711-PD	97361.6	0.918	2	2	4	7.56e-05	0.0281	IEDLHTVLGQTQDHR	R	H	0.691	1761.89	1265.05	288	302
AgambiaeSugarB01	V-type H+-transporting ATPase subunit I 2R:42291767:42300822:1	AGAP003711-PD	97361.6	0.918	2	2	4	7.56e-05	0.0281	NYLELTELK	R	H	0.733	1122.6	1701.78	121	129
AgambiaeSugarB01	NADH dehydrogenase (ubiquinone) 1 beta subcomplex 8 2R:14012368:14013179:-1	AGAP002020-PA	20354	1	3	4	27	0.00051	0.241	DPYYPYDFPELK	R	R	0.997	1546.71	2398.71	86	97
AgambiaeSugarB01	NADH dehydrogenase (ubiquinone) 1 beta subcomplex 8 2R:14012368:14013179:-1	AGAP002020-PA	20354	1	3	4	27	0.00051	0.241	DYPKLPDVPVEAR	G	D	0.905	1498.79		73	85
AgambiaeSugarB01	NADH dehydrogenase (ubiquinone) 1 beta subcomplex 8 2R:14012368:14013179:-1	AGAP002020-PA	20354	1	3	4	27	0.00051	0.241	NLHDTLHAETDFWSEDR	R	F	0.846	2085.93	4360.56	99	115
AgambiaeSugarB01	RNA exonuclease 1 2R:44350348:44354029:-1	AGAP003847-PA	111431	0.305	1	1	16	0.000302	0.0169	AKIFTPKPSRPPNENER	K	Y	0.704	1981.06		743	759
AgambiaeSugarB01	NADH dehydrogenase (ubiquinone) Fe-S protein 1 2R:7320328:7322744:1	AGAP001653-PA,AGAP001653-PB	79181.2	1	10	10	87	0.00164	0.18	ALDVGYTPGVEAALEAQPK	A	V	0.997	1929		530	548
AgambiaeSugarB01	NADH dehydrogenase (ubiquinone) Fe-S protein 1 2R:7320328:7322744:1	AGAP001653-PA,AGAP001653-PB	79181.2	1	10	10	87	0.00164	0.18	ALSEVAGAPLPYDTLDDLR	R	T	0.997	2016.03	2586.19	630	648
AgambiaeSugarB01	NADH dehydrogenase (ubiquinone) Fe-S protein 1 2R:7320328:7322744:1	AGAP001653-PA,AGAP001653-PB	79181.2	1	10	10	87	0.00164	0.18	ASEVAGVDDLGTTGR	F	G	0.997	1447.7	855.766	194	208
AgambiaeSugarB01	NADH dehydrogenase (ubiquinone) Fe-S protein 1 2R:7320328:7322744:1	AGAP001653-PA,AGAP001653-PB	79181.2	1	10	10	87	0.00164	0.18	ENDEINEEWLSDK	R	S	0.997	1620.7	1489.58	285	297
AgambiaeSugarB01	NADH dehydrogenase (ubiquinone) Fe-S protein 1 2R:7320328:7322744:1	AGAP001653-PA,AGAP001653-PB	79181.2	1	10	10	87	0.00164	0.18	FASEVAGVDDLGTTGR	R	G	0.997	1594.77	1297.27	193	208
AgambiaeSugarB01	NADH dehydrogenase (ubiquinone) Fe-S protein 1 2R:7320328:7322744:1	AGAP001653-PA,AGAP001653-PB	79181.2	1	10	10	87	0.00164	0.18	GKVAAVAGGLVDAESLVALK	K	D	0.965	1868.09		344	363
AgambiaeSugarB01	NADH dehydrogenase (ubiquinone) Fe-S protein 1 2R:7320328:7322744:1	AGAP001653-PA,AGAP001653-PB	79181.2	1	10	10	87	0.00164	0.18	GYIHNDQNIALIGPK	K	V	0.995	1652.88	1415.28	429	443
AgambiaeSugarB01	NADH dehydrogenase (ubiquinone) Fe-S protein 1 2R:7320328:7322744:1	AGAP001653-PA,AGAP001653-PB	79181.2	1	10	10	87	0.00164	0.18	KGYIHNDQNIALIGPK	R	V	0.942	1780.97	1242.14	428	443
AgambiaeSugarB01	NADH dehydrogenase (ubiquinone) Fe-S protein 1 2R:7320328:7322744:1	AGAP001653-PA,AGAP001653-PB	79181.2	1	10	10	87	0.00164	0.18	MEDIAPHLVR	R	Y	0.87	1180.61	1181.12	651	660
AgambiaeSugarB01	NADH dehydrogenase (ubiquinone) Fe-S protein 1 2R:7320328:7322744:1	AGAP001653-PA,AGAP001653-PB	79181.2	1	10	10	87	0.00164	0.18	VNLSYDYEHLGSDTSLIR	K	D	0.997	2082.01	2221.05	444	461
AgambiaeSugarB01	NADH dehydrogenase (ubiquinone) 1 beta subcomplex 6 3R:36953867:36954590:1	AGAP009602-PA	19088.1	0.985	1	1	16	0.000302	0.0909	EAVVPGDAGYPNFPK	R	R	0.997	1560.77	1440.83	134	148
AgambiaeSugarB01	sulfide:quinone oxidoreductase 2R:33208673:33211207:1	AGAP003142-PA	49210.1	1	2	2	4	7.56e-05	0.079	HYADALWEIVK	K	K	0.988	1344.69	2360.11	234	244
AgambiaeSugarB01	sulfide:quinone oxidoreductase 2R:33208673:33211207:1	AGAP003142-PA	49210.1	1	2	2	4	7.56e-05	0.079	TNLVEVKPGTDEAVFENLDKPDER	R	F	0.985	2715.35	2000.67	254	277
AgambiaeSugarB01	ANCE9: angiotensin-converting enzyme 9 2R:57617863:57622382:1	AGAP004563-PA	142808	0.985	1	1	8	0.000151	0.0106	LSLDPELYEIMAK	R	S	0.997	1521.79	2886.53	743	755
AgambiaeSugarB01	DnaJ homolog subfamily A member 1 2L:24449748:24450950:-1	AGAP005981-PA	44456.5	0.985	1	1	16	0.000302	0.0325	SLVITSMPGEVIK	R	H	0.997	1373.77	1930.59	286	298
AgambiaeSugarB01	complement component 1 Q subcomponent-binding protein, mitochondrial 2R:47546646:47547782:1	AGAP003987-PA	29642.6	1	2	4	36	0.00068	0.0926	ELVEFLAEEIVAEK	R	K	0.997	1618.86	3383.36	80	93
AgambiaeSugarB01	complement component 1 Q subcomponent-binding protein, mitochondrial 2R:47546646:47547782:1	AGAP003987-PA	29642.6	1	2	4	36	0.00068	0.0926	SRPQFEVDIVR	K	G	0.997	1345.72	1459.55	159	169
AgambiaeSugarB01	Hsp83: Heat shock protein 83 2L:40256208:40258370:-1	AGAP006958-PA	82090.3	1	6	8	58	0.0011	0.126	CLELFEELAEDKETYK	K	K	0.997	2016.95	2644.26	400	415
AgambiaeSugarB01	Hsp83: Heat shock protein 83 2L:40256208:40258370:-1	AGAP006958-PA	82090.3	1	6	8	58	0.0011	0.126	EDQLEYLEESK	K	I	0.997	1382.63	1219.89	182	192
AgambiaeSugarB01	Hsp83: Heat shock protein 83 2L:40256208:40258370:-1	AGAP006958-PA	82090.3	1	6	8	58	0.0011	0.126	GVVDSEDLPLNISR	K	E	0.997	1513.79	1806.7	367	380
AgambiaeSugarB01	Hsp83: Heat shock protein 83 2L:40256208:40258370:-1	AGAP006958-PA	82090.3	1	6	8	58	0.0011	0.126	HLEINPDHAIIETLR	K	Q	0.997	1770.95	1882.6	613	627
AgambiaeSugarB01	Hsp83: Heat shock protein 83 2L:40256208:40258370:-1	AGAP006958-PA	82090.3	1	6	8	58	0.0011	0.126	NADDISQEEYGEFYK	R	S	0.997	1807.77		280	294
AgambiaeSugarB01	Hsp83: Heat shock protein 83 2L:40256208:40258370:-1	AGAP006958-PA	82090.3	1	6	8	58	0.0011	0.126	SLTNDWEDHLAVK	K	H	0.997	1527.74	1733.4	295	307
AgambiaeSugarB01	Hsp83: Heat shock protein 83 2L:40256208:40258370:-1	AGAP006958-PA	82090.3	1	6	8	58	0.0011	0.126	TKPIWTRNADDISQEEYGEFYK	K	S	0.997	2690.27		273	294
AgambiaeSugarB01	coproporphyrinogen III oxidase 2L:3038802:3040142:1	AGAP004749-PA,AGAP004749-PB	45446	0.52	1	1	1	1.89e-05	0.0176	YFFIPHR	K	N	0.854	979.515	1495.83	264	270
AgambiaeSugarB01	3L:32454478:32455461:-1	AGAP011725-PA	27043.5	1	2	2	32	0.000605	0.127	NYPESVGPWFVDDR	R	I	0.997	1680.77	2182.51	59	72
AgambiaeSugarB01	3L:32454478:32455461:-1	AGAP011725-PA	27043.5	1	2	2	32	0.000605	0.127	TGVIEIQTGPQPSITR	K	A	0.997	1696.92	1384.39	209	224
AgambiaeSugarB01	tubulin beta 3L:13308192:13326418:-1	AGAP010929-PA	50105.2	1	3	4	90	0.0017	0.161	ALTVPELTQQMFDAK	R	N	0.997	1691.87	2690.41	283	297	AGAP005293-PB
AgambiaeSugarB01	tubulin beta 3L:13308192:13326418:-1	AGAP010929-PA	50105.2	1	3	4	90	0.0017	0.161	AVLVDLEPGTMDSVR	R	S	0.997	1601.82	1963.35	63	77	AGAP005293-PB
AgambiaeSugarB01	tubulin beta 3L:13308192:13326418:-1	AGAP010929-PA	50105.2	1	3	4	90	0.0017	0.161	GHYTEGAELVDSVLDVVR	K	K	0.995	1958.98	3110.1	104	121
AgambiaeSugarB01	tubulin beta 3L:13308192:13326418:-1	AGAP010929-PA	50105.2	1	3	4	90	0.0017	0.161	IGNSTAIQELFK	F	R	0.995	1320.72		368	379
AgambiaeSugarB01	tubulin beta 3L:13308192:13326418:-1	AGAP010929-PA	50105.2	1	3	4	90	0.0017	0.161	IPPRGLKMSATFIGNSTAIQELFK	D	R	0.976	2619.43		356	379
AgambiaeSugarB01	CoVa: cytochrome c oxidase subunit Va 3L:18111843:18112304:-1	AGAP011159-PA	17292.4	1	9	11	107	0.00202	0.588	AMNDLLGMDLVPEPK	K	I	0.997	1642.82	2739.11	64	78
AgambiaeSugarB01	CoVa: cytochrome c oxidase subunit Va 3L:18111843:18112304:-1	AGAP011159-PA	17292.4	1	9	11	107	0.00202	0.588	FLEGVKDK	R	C	0.396	935.52	1224.42	99	106
AgambiaeSugarB01	CoVa: cytochrome c oxidase subunit Va 3L:18111843:18112304:-1	AGAP011159-PA	17292.4	1	9	11	107	0.00202	0.588	KAMNDLLGMDLVPEPK	R	I	0.997	1770.91	2463.77	63	78
AgambiaeSugarB01	CoVa: cytochrome c oxidase subunit Va 3L:18111843:18112304:-1	AGAP011159-PA	17292.4	1	9	11	107	0.00202	0.588	LNDYALAVR	R	F	0.997	1034.56	950.832	90	98
AgambiaeSugarB01	CoVa: cytochrome c oxidase subunit Va 3L:18111843:18112304:-1	AGAP011159-PA	17292.4	1	9	11	107	0.00202	0.588	LQEIRPTLTELGIDTPEELGYDQPELALK	L	S	0.997	3281.72		119	147
AgambiaeSugarB01	CoVa: cytochrome c oxidase subunit Va 3L:18111843:18112304:-1	AGAP011159-PA	17292.4	1	9	11	107	0.00202	0.588	LTELGIDTPEELGYDQPELALK	T	S	0.997	2444.24		126	147
AgambiaeSugarB01	CoVa: cytochrome c oxidase subunit Va 3L:18111843:18112304:-1	AGAP011159-PA	17292.4	1	9	11	107	0.00202	0.588	PYLLQEIRPTLTELGIDTPEELGYDQPELALK	Y	S	0.994	3654.92		116	147
AgambiaeSugarB01	CoVa: cytochrome c oxidase subunit Va 3L:18111843:18112304:-1	AGAP011159-PA	17292.4	1	9	11	107	0.00202	0.588	VSALKACRRLNDYALAVR	I	F	0.957	2019.13		81	98
AgambiaeSugarB01	CoVa: cytochrome c oxidase subunit Va 3L:18111843:18112304:-1	AGAP011159-PA	17292.4	1	9	11	107	0.00202	0.588	YEAYFNRPEIDGWEAR	R	K	0.996	2015.92	1982.71	47	62
AgambiaeSugarB01	serine/threonine-protein phosphatase 6 regulatory subunit 3 2L:24690401:24699443:-1	AGAP006017-PA	108364	0.096	1	1	8	0.000151	0	EADIVIQLATDSVPEQIITNELLR	K	L	0.365	2680.44		0	0
AgambiaeSugarB01	Lon-like ATP-dependent protease 3L:3859897:3863378:-1	AGAP010451-PA	110616	1	2	2	26	0.000491	0.0265	AVADVIEEELTK	K	L	0.997	1316.69	2163.44	459	470
AgambiaeSugarB01	Lon-like ATP-dependent protease 3L:3859897:3863378:-1	AGAP010451-PA	110616	1	2	2	26	0.000491	0.0265	HISITDDALHALIK	K	S	0.997	1546.86	2147.44	714	727
AgambiaeSugarB01	ubiquitin-activating enzyme E1 3L:34565744:34573636:-1	AGAP011872-PA	122006	1	9	9	86	0.00162	0.135	ASCQQLSELNHYVPTVAYTGELTEEFLQK	E	F	0.981	3298.59		179	207
AgambiaeSugarB01	ubiquitin-activating enzyme E1 3L:34565744:34573636:-1	AGAP011872-PA	122006	1	9	9	86	0.00162	0.135	GDGEIIVTDMDLIEK	K	S	0.997	1647.82	2466.2	539	553
AgambiaeSugarB01	ubiquitin-activating enzyme E1 3L:34565744:34573636:-1	AGAP011872-PA	122006	1	9	9	86	0.00162	0.135	LDGVANALDNIDAR	R	I	0.997	1456.74	1686.74	611	624
AgambiaeSugarB01	ubiquitin-activating enzyme E1 3L:34565744:34573636:-1	AGAP011872-PA	122006	1	9	9	86	0.00162	0.135	LNLPMSEVVR	R	K	0.177	1157.63	1673.3	1057	1066
AgambiaeSugarB01	ubiquitin-activating enzyme E1 3L:34565744:34573636:-1	AGAP011872-PA	122006	1	9	9	86	0.00162	0.135	NFPNAIEHTLQWAR	K	D	0.193	1696.86	2389.76	679	692
AgambiaeSugarB01	ubiquitin-activating enzyme E1 3L:34565744:34573636:-1	AGAP011872-PA	122006	1	9	9	86	0.00162	0.135	SAVGIMAFNKLLECGIAGAGVIFYK	K	L	0.642	2572.37		0	0
AgambiaeSugarB01	ubiquitin-activating enzyme E1 3L:34565744:34573636:-1	AGAP011872-PA	122006	1	9	9	86	0.00162	0.135	SLAEAENAPEFIMTDFAK	K	W	0.997	1983.94	2827.35	354	371
AgambiaeSugarB01	ubiquitin-activating enzyme E1 3L:34565744:34573636:-1	AGAP011872-PA	122006	1	9	9	86	0.00162	0.135	VAAQAVKR	R	M	0.405	842.521	4185.76	574	581
AgambiaeSugarB01	ubiquitin-activating enzyme E1 3L:34565744:34573636:-1	AGAP011872-PA	122006	1	9	9	86	0.00162	0.135	VMATSNNNGSAPVPSVENNSAGGGGGGGGGAQEIDEGLYSR	V	Q	0.964	3834.72		64	104
AgambiaeSugarB01	RpS19: 40S ribosomal protein S19 3L:13354478:13355040:1	AGAP010933-PA	17594.9	1	3	3	18	0.00034	0.152	ELAPTDPDWFYVR	K	C	0.997	1608.77	2439.16	44	56
AgambiaeSugarB01	RpS19: 40S ribosomal protein S19 3L:13354478:13355040:1	AGAP010933-PA	17594.9	1	3	3	18	0.00034	0.152	LKVPDYVDLIK	K	T	0.816	1302.77	2354.52	28	38
AgambiaeSugarB01	RpS19: 40S ribosomal protein S19 3L:13354478:13355040:1	AGAP010933-PA	17594.9	1	3	3	18	0.00034	0.152	VPDYVDLIK	K	T	0.41	1061.59	1851.49	30	38
AgambiaeSugarB01	histone H2B 3L:38656460:38656834:1	AGAP012199-PA,AGAP012201-PA,AGAP012202-PA,AGAP012710-PA,AGAP012894-PA	13759.8	1	2	2	52	0.000982	0.25	DTGISSKAMSIMNSFVNDIFER	P	I	0.991	2462.17		50	71
AgambiaeSugarB01	histone H2B 3L:38656460:38656834:1	AGAP012199-PA,AGAP012201-PA,AGAP012202-PA,AGAP012710-PA,AGAP012894-PA	13759.8	1	2	2	52	0.000982	0.25	LLLPGELAK	R	H	0.997	953.603	1510.13	99	107
AgambiaeSugarB01	UNKN:17832813:17833353:-1	AGAP012587-PA	17104.2	0.985	1	1	8	0.000151	0.103	LGYDYMDNNDSLAVAK	K	K	0.997	1788.81	1620.23	138	153
AgambiaeSugarB01	X:21347331:21367404:1	AGAP001053-PA,AGAP001053-PE,AGAP001053-PH	24839.7	0.361	1	1	1	1.89e-05	0.0762	INSLEEEKYDLEYVVK	R	R	0.754	1971	2063.05	103	118
AgambiaeSugarB01	RpS3a: 40S ribosomal protein S3a 2R:39213702:39214882:-1	AGAP003532-PA	29811.8	1	2	2	18	0.00034	0.123	FDLSSLMELHGDGGGK	R	A	0.996	1662.78	2632.29	226	241
AgambiaeSugarB01	RpS3a: 40S ribosomal protein S3a 2R:39213702:39214882:-1	AGAP003532-PA	29811.8	1	2	2	18	0.00034	0.123	VFEVSLADLQNEPDAER	R	S	0.997	1931.93	2204.24	66	82
AgambiaeSugarB01	acyl-CoA dehydrogenase 2L:18491771:18494091:-1	AGAP005662-PA	45475.9	1	2	2	18	0.00034	0.0525	ENVLVGEGAGFK	K	I	0.996	1219.63	1088.44	256	267
AgambiaeSugarB01	acyl-CoA dehydrogenase 2L:18491771:18494091:-1	AGAP005662-PA	45475.9	1	2	2	18	0.00034	0.0525	TGEYPWAIIK	K	K	0.997	1177.63	2065.73	66	75
AgambiaeSugarB01	RpS20: 40S ribosomal protein S20 3L:6563738:6564687:-1	AGAP010591-PA	13580.2	0.999	2	2	4	7.56e-05	0.215	DIEKPVVETATVHR	K	I	0.996	1593.86	895.42	8	21
AgambiaeSugarB01	RpS20: 40S ribosomal protein S20 3L:6563738:6564687:-1	AGAP010591-PA	13580.2	0.999	2	2	4	7.56e-05	0.215	IIDLHSPSEIVK	R	Q	0.774	1350.76	1505.6	90	101
AgambiaeSugarB01	myosin heavy chain 3R:49460519:49482350:1	AGAP010147-PI	224094	1	0	0	567	0.0107	0.278	AGVLGQMEEFRDER	R	L	0.995	1636.77	1682.62	767	780	AGAP010147-PG,AGAP010147-PA
AgambiaeSugarB01	myosin heavy chain 3R:49460519:49482350:1	AGAP010147-PI	224094	1	0	0	567	0.0107	0.278	AKLEQTLDELEDSLER	K	E	0.996	1888.95	2816.77	1025	1040	AGAP010147-PG,AGAP010147-PA
AgambiaeSugarB01	myosin heavy chain 3R:49460519:49482350:1	AGAP010147-PI	224094	1	0	0	567	0.0107	0.278	ANALQNELEESR	R	T	0.997	1373.67		1678	1689	AGAP010147-PG,AGAP010147-PA
AgambiaeSugarB01	myosin heavy chain 3R:49460519:49482350:1	AGAP010147-PI	224094	1	0	0	567	0.0107	0.278	AQLELSQVR	R	Q	0.997	1043.58	782.576	1561	1569	AGAP010147-PG,AGAP010147-PA
AgambiaeSugarB01	myosin heavy chain 3R:49460519:49482350:1	AGAP010147-PI	224094	1	0	0	567	0.0107	0.278	DLEEANIQHEGTLANL	R	R	0.997	1766.86		1177	1192	AGAP010147-PG,AGAP010147-PA
AgambiaeSugarB01	myosin heavy chain 3R:49460519:49482350:1	AGAP010147-PI	224094	1	0	0	567	0.0107	0.278	DLLDQIGEGGR	K	N	0.997	1172.59	1664.25	1511	1521	AGAP010147-PG,AGAP010147-PA
AgambiaeSugarB01	myosin heavy chain 3R:49460519:49482350:1	AGAP010147-PI	224094	1	0	0	567	0.0107	0.278	DVQSALEEEQR	K	A	0.997	1303.61	826.132	1652	1662	AGAP010147-PG,AGAP010147-PA
AgambiaeSugarB01	myosin heavy chain 3R:49460519:49482350:1	AGAP010147-PI	224094	1	0	0	567	0.0107	0.278	EQLGISER	R	R	0.93	913.474	566.786	1669	1676	AGAP010147-PG,AGAP010147-PA
AgambiaeSugarB01	myosin heavy chain 3R:49460519:49482350:1	AGAP010147-PI	224094	1	0	0	567	0.0107	0.278	FDKIIGEWKLKVDDLAAELDASQK	A	E	0.997	2732.45		1449	1472	AGAP010147-PG,AGAP010147-PA
AgambiaeSugarB01	myosin heavy chain 3R:49460519:49482350:1	AGAP010147-PI	224094	1	0	0	567	0.0107	0.278	GAYEEGQEQLEAVR	K	R	0.997	1578.74	957.707	1486	1499	AGAP010147-PG,AGAP010147-PA
AgambiaeSugarB01	myosin heavy chain 3R:49460519:49482350:1	AGAP010147-PI	224094	1	0	0	567	0.0107	0.278	GELVTVALPGGEEK	K	N	0.997	1398.75	1529.33	58	71	AGAP010147-PG,AGAP010147-PA
AgambiaeSugarB01	myosin heavy chain 3R:49460519:49482350:1	AGAP010147-PI	224094	1	0	0	567	0.0107	0.278	GKFIRIHFTGSGKLAGADIETYLLEK	F	A	0.997	2864.57		245	270	AGAP010147-PG,AGAP010147-PA
AgambiaeSugarB01	myosin heavy chain 3R:49460519:49482350:1	AGAP010147-PI	224094	1	0	0	567	0.0107	0.278	GKLQKQIKELQARIEELEEEVEAER	V	Q	0.993	2995.61		1102	1126	AGAP010147-PG,AGAP010147-PA
AgambiaeSugarB01	myosin heavy chain 3R:49460519:49482350:1	AGAP010147-PI	224094	1	0	0	567	0.0107	0.278	HNDAVAEMAEQVDQLNK	K	L	0.997	1911.89	1936.8	1196	1212	AGAP010147-PG,AGAP010147-PA
AgambiaeSugarB01	myosin heavy chain 3R:49460519:49482350:1	AGAP010147-PI	224094	1	0	0	567	0.0107	0.278	IEELEEEVEAER	R	Q	0.996	1474.69	1444.34	1115	1126	AGAP010147-PG,AGAP010147-PA
AgambiaeSugarB01	myosin heavy chain 3R:49460519:49482350:1	AGAP010147-PI	224094	1	0	0	567	0.0107	0.278	ISLTQQLEDTK	K	R	0.997	1275.68	1191.32	1306	1316	AGAP010147-PG,AGAP010147-PA
AgambiaeSugarB01	myosin heavy chain 3R:49460519:49482350:1	AGAP010147-PI	224094	1	0	0	567	0.0107	0.278	ISLTQQLEDTKR	K	L	0.992	1431.78	1228.44	1306	1317	AGAP010147-PG,AGAP010147-PA
AgambiaeSugarB01	myosin heavy chain 3R:49460519:49482350:1	AGAP010147-PI	224094	1	0	0	567	0.0107	0.278	KHNDAVAEMAEQVDQLNK	K	L	0.996	2039.98	1680.11	1195	1212	AGAP010147-PG,AGAP010147-PA
AgambiaeSugarB01	myosin heavy chain 3R:49460519:49482350:1	AGAP010147-PI	224094	1	0	0	567	0.0107	0.278	KLEADINELEIALDHANK	K	A	0.997	2036.07	2432.94	1617	1634	AGAP010147-PG,AGAP010147-PA
AgambiaeSugarB01	myosin heavy chain 3R:49460519:49482350:1	AGAP010147-PI	224094	1	0	0	567	0.0107	0.278	KLQKQIKELQARIEELEEEVEAER	G	Q	0.997	2938.58		1103	1126	AGAP010147-PG,AGAP010147-PA
AgambiaeSugarB01	myosin heavy chain 3R:49460519:49482350:1	AGAP010147-PI	224094	1	0	0	567	0.0107	0.278	LAEAEETIESLNQK	R	C	0.997	1574.79	1266.39	1397	1410	AGAP010147-PG,AGAP010147-PA
AgambiaeSugarB01	myosin heavy chain 3R:49460519:49482350:1	AGAP010147-PI	224094	1	0	0	567	0.0107	0.278	LAGADIETYLLEK	K	A	0.997	1435.77	2391.58	258	270	AGAP010147-PG,AGAP010147-PA
AgambiaeSugarB01	myosin heavy chain 3R:49460519:49482350:1	AGAP010147-PI	224094	1	0	0	567	0.0107	0.278	LATEVEDLQLEVDR	R	A	0.997	1629.83	1881.97	1421	1434	AGAP010147-PG,AGAP010147-PA
AgambiaeSugarB01	myosin heavy chain 3R:49460519:49482350:1	AGAP010147-PI	224094	1	0	0	567	0.0107	0.278	LEADINELEIALDHANK	K	A	0.996	1907.97	2572.29	1618	1634	AGAP010147-PG,AGAP010147-PA
AgambiaeSugarB01	myosin heavy chain 3R:49460519:49482350:1	AGAP010147-PI	224094	1	0	0	567	0.0107	0.278	LEAEKDELQAALEEAEAALEQEENK	R	V	0.997	2800.34	3551.58	1533	1557	AGAP010147-PG,AGAP010147-PA
AgambiaeSugarB01	myosin heavy chain 3R:49460519:49482350:1	AGAP010147-PI	224094	1	0	0	567	0.0107	0.278	LEDEQSLVGK	K	L	0.997	1117.57		1094	1103	AGAP010147-PG,AGAP010147-PA
AgambiaeSugarB01	myosin heavy chain 3R:49460519:49482350:1	AGAP010147-PI	224094	1	0	0	567	0.0107	0.278	LEQTLDELEDSLER	K	E	0.997	1689.82	2390.16	1027	1040	AGAP010147-PG,AGAP010147-PA
AgambiaeSugarB01	myosin heavy chain 3R:49460519:49482350:1	AGAP010147-PI	224094	1	0	0	567	0.0107	0.278	LKVDDLAAELDASQK	K	E	0.997	1615.85	1948.53	1458	1472	AGAP010147-PG,AGAP010147-PA
AgambiaeSugarB01	myosin heavy chain 3R:49460519:49482350:1	AGAP010147-PI	224094	1	0	0	567	0.0107	0.278	LSIENSDLLR	K	Q	0.997	1159.63	1493.82	1280	1289	AGAP010147-PG,AGAP010147-PA
AgambiaeSugarB01	myosin heavy chain 3R:49460519:49482350:1	AGAP010147-PI	224094	1	0	0	567	0.0107	0.278	LSILEEESMFPK	I	A	0.997	1422.72	2305.64	531	542	AGAP010147-PG,AGAP010147-PA
AgambiaeSugarB01	myosin heavy chain 3R:49460519:49482350:1	AGAP010147-PI	224094	1	0	0	567	0.0107	0.278	LTQEAVADLER	K	N	0.997	1244.65	926.416	1061	1071	AGAP010147-PG,AGAP010147-PA
AgambiaeSugarB01	myosin heavy chain 3R:49460519:49482350:1	AGAP010147-PI	224094	1	0	0	567	0.0107	0.278	NDLENQLR	K	D	0.97	1001.5		913	920	AGAP010147-PG,AGAP010147-PA
AgambiaeSugarB01	myosin heavy chain 3R:49460519:49482350:1	AGAP010147-PI	224094	1	0	0	567	0.0107	0.278	NKDPLNDTVVDQFK	K	K	0.941	1632.82	1590	598	611	AGAP010147-PG,AGAP010147-PA
AgambiaeSugarB01	myosin heavy chain 3R:49460519:49482350:1	AGAP010147-PI	224094	1	0	0	567	0.0107	0.278	NKDPLNDTVVDQFKKGSNALMVEIFAD	K	H	0.995	3008.5		598	624	AGAP010147-PG,AGAP010147-PA
AgambiaeSugarB01	myosin heavy chain 3R:49460519:49482350:1	AGAP010147-PI	224094	1	0	0	567	0.0107	0.278	NLEHDLDNLR	R	E	0.997	1238.61	1363.37	1335	1344	AGAP010147-PG,AGAP010147-PA
AgambiaeSugarB01	myosin heavy chain 3R:49460519:49482350:1	AGAP010147-PI	224094	1	0	0	567	0.0107	0.278	NLNDEIAHQDELINK	R	L	0.996	1765.87	1458.93	977	991	AGAP010147-PG,AGAP010147-PA
AgambiaeSugarB01	myosin heavy chain 3R:49460519:49482350:1	AGAP010147-PI	224094	1	0	0	567	0.0107	0.278	NSEEKAKKAMVDAARLADELRAEQDHA	K	Q	0.853	2996.49		1750	1776	AGAP010147-PG,AGAP010147-PA
AgambiaeSugarB01	myosin heavy chain 3R:49460519:49482350:1	AGAP010147-PI	224094	1	0	0	567	0.0107	0.278	QAEQELSDAHEQLNEVSAQNASIAAAKRKLESELQTLHSDLD	R	E	0.988	4617.27		1701	1742	AGAP010147-PG,AGAP010147-PA
AgambiaeSugarB01	myosin heavy chain 3R:49460519:49482350:1	AGAP010147-PI	224094	1	0	0	567	0.0107	0.278	TAEELQAAEDK	K	V	0.993	1204.57		1006	1016	AGAP010147-PG,AGAP010147-PA
AgambiaeSugarB01	myosin heavy chain 3R:49460519:49482350:1	AGAP010147-PI	224094	1	0	0	567	0.0107	0.278	TLLEQADRGR	R	R	0.138	1158.62	3461.66	1690	1699	AGAP010147-PG,AGAP010147-PA
AgambiaeSugarB01	myosin heavy chain 3R:49460519:49482350:1	AGAP010147-PI	224094	1	0	0	567	0.0107	0.278	TLNDFDASK	R	K	0.924	1010.48		1269	1277	AGAP010147-PG,AGAP010147-PA
AgambiaeSugarB01	myosin heavy chain 3R:49460519:49482350:1	AGAP010147-PI	224094	1	0	0	567	0.0107	0.278	TWAWWK	R	L	0.394	877.436	2283.57	826	831	AGAP010147-PG,AGAP010147-PA
AgambiaeSugarB01	myosin heavy chain 3R:49460519:49482350:1	AGAP010147-PI	224094	1	0	0	567	0.0107	0.278	VDDLAAELDASQK	K	E	0.997	1374.67	1267.5	1460	1472	AGAP010147-PG,AGAP010147-PA
AgambiaeSugarB01	myosin heavy chain 3R:49460519:49482350:1	AGAP010147-PI	224094	1	0	0	567	0.0107	0.278	VEDMADLTYLNEAAVLHNLRQRYYSKLIY	K	T	0.905	3501.78		89	117	AGAP010147-PG,AGAP010147-PA
AgambiaeSugarB01	myosin heavy chain 3R:49460519:49482350:1	AGAP010147-PI	224094	1	0	0	567	0.0107	0.278	VISQQTLER	R	S	0.997	1073.6	560.6	273	281	AGAP010147-PG,AGAP010147-PA
AgambiaeSugarB01	dihydrolipoamide dehydrogenase 3L:30343263:30347159:-1	AGAP011629-PA	53490.4	1	5	7	62	0.00117	0.164	GRLGADVTAIEFLSTIGGVGIDQEVSK	W	N	0.997	2732.45	927.273	231	257
AgambiaeSugarB01	dihydrolipoamide dehydrogenase 3L:30343263:30347159:-1	AGAP011629-PA	53490.4	1	5	7	62	0.00117	0.164	HINGFGTITGPNTVVAK	T	K	0.997	1725.93		147	163
AgambiaeSugarB01	dihydrolipoamide dehydrogenase 3L:30343263:30347159:-1	AGAP011629-PA	53490.4	1	5	7	62	0.00117	0.164	RPYTEGLGLENVGIVK	R	D	0.997	1744.96	1899.1	313	328
AgambiaeSugarB01	dihydrolipoamide dehydrogenase 3L:30343263:30347159:-1	AGAP011629-PA	53490.4	1	5	7	62	0.00117	0.164	TGSGVSVTVESVK	K	D	0.997	1249.66	712.643	282	294
AgambiaeSugarB01	dihydrolipoamide dehydrogenase 3L:30343263:30347159:-1	AGAP011629-PA	53490.4	1	5	7	62	0.00117	0.164	VLGVHIIGPA	R	A	0.997	975.599		447	456
AgambiaeSugarB01	myosin heavy chain 3R:49460519:49482350:1	AGAP010147-PA	224208	1	0	0	567	0.0107	0.278	AGVLGQMEEFRDER	R	L	0.995	1636.77	1682.62	767	780	AGAP010147-PG,AGAP010147-PI
AgambiaeSugarB01	myosin heavy chain 3R:49460519:49482350:1	AGAP010147-PA	224208	1	0	0	567	0.0107	0.278	AKLEQTLDELEDSLER	K	E	0.996	1888.95	2816.77	1025	1040	AGAP010147-PG,AGAP010147-PI
AgambiaeSugarB01	myosin heavy chain 3R:49460519:49482350:1	AGAP010147-PA	224208	1	0	0	567	0.0107	0.278	ANALQNELEESR	R	T	0.997	1373.67		1678	1689	AGAP010147-PG,AGAP010147-PI
AgambiaeSugarB01	myosin heavy chain 3R:49460519:49482350:1	AGAP010147-PA	224208	1	0	0	567	0.0107	0.278	AQLELSQVR	R	Q	0.997	1043.58	782.576	1561	1569	AGAP010147-PG,AGAP010147-PI
AgambiaeSugarB01	myosin heavy chain 3R:49460519:49482350:1	AGAP010147-PA	224208	1	0	0	567	0.0107	0.278	DLEEANIQHEGTLANL	R	R	0.997	1766.86		1177	1192	AGAP010147-PG,AGAP010147-PI
AgambiaeSugarB01	myosin heavy chain 3R:49460519:49482350:1	AGAP010147-PA	224208	1	0	0	567	0.0107	0.278	DLLDQIGEGGR	K	N	0.997	1172.59	1664.25	1511	1521	AGAP010147-PG,AGAP010147-PI
AgambiaeSugarB01	myosin heavy chain 3R:49460519:49482350:1	AGAP010147-PA	224208	1	0	0	567	0.0107	0.278	DVQSALEEEQR	K	A	0.997	1303.61	826.132	1652	1662	AGAP010147-PG,AGAP010147-PI
AgambiaeSugarB01	myosin heavy chain 3R:49460519:49482350:1	AGAP010147-PA	224208	1	0	0	567	0.0107	0.278	EQLGISER	R	R	0.93	913.474	566.786	1669	1676	AGAP010147-PG,AGAP010147-PI
AgambiaeSugarB01	myosin heavy chain 3R:49460519:49482350:1	AGAP010147-PA	224208	1	0	0	567	0.0107	0.278	FDKIIGEWKLKVDDLAAELDASQK	A	E	0.997	2732.45		1449	1472	AGAP010147-PG,AGAP010147-PI
AgambiaeSugarB01	myosin heavy chain 3R:49460519:49482350:1	AGAP010147-PA	224208	1	0	0	567	0.0107	0.278	GAYEEGQEQLEAVR	K	R	0.997	1578.74	957.707	1486	1499	AGAP010147-PG,AGAP010147-PI
AgambiaeSugarB01	myosin heavy chain 3R:49460519:49482350:1	AGAP010147-PA	224208	1	0	0	567	0.0107	0.278	GELVTVALPGGEEK	K	N	0.997	1398.75	1529.33	58	71	AGAP010147-PG,AGAP010147-PI
AgambiaeSugarB01	myosin heavy chain 3R:49460519:49482350:1	AGAP010147-PA	224208	1	0	0	567	0.0107	0.278	GKFIRIHFTGSGKLAGADIETYLLEK	F	A	0.997	2864.57		245	270	AGAP010147-PG,AGAP010147-PI
AgambiaeSugarB01	myosin heavy chain 3R:49460519:49482350:1	AGAP010147-PA	224208	1	0	0	567	0.0107	0.278	GKLQKQIKELQARIEELEEEVEAER	V	Q	0.993	2995.61		1102	1126	AGAP010147-PG,AGAP010147-PI
AgambiaeSugarB01	myosin heavy chain 3R:49460519:49482350:1	AGAP010147-PA	224208	1	0	0	567	0.0107	0.278	HNDAVAEMAEQVDQLNK	K	L	0.997	1911.89	1936.8	1196	1212	AGAP010147-PG,AGAP010147-PI
AgambiaeSugarB01	myosin heavy chain 3R:49460519:49482350:1	AGAP010147-PA	224208	1	0	0	567	0.0107	0.278	IEELEEEVEAER	R	Q	0.996	1474.69	1444.34	1115	1126	AGAP010147-PG,AGAP010147-PI
AgambiaeSugarB01	myosin heavy chain 3R:49460519:49482350:1	AGAP010147-PA	224208	1	0	0	567	0.0107	0.278	ISLTQQLEDTK	K	R	0.997	1275.68	1191.32	1306	1316	AGAP010147-PG,AGAP010147-PI
AgambiaeSugarB01	myosin heavy chain 3R:49460519:49482350:1	AGAP010147-PA	224208	1	0	0	567	0.0107	0.278	ISLTQQLEDTKR	K	L	0.992	1431.78	1228.44	1306	1317	AGAP010147-PG,AGAP010147-PI
AgambiaeSugarB01	myosin heavy chain 3R:49460519:49482350:1	AGAP010147-PA	224208	1	0	0	567	0.0107	0.278	KHNDAVAEMAEQVDQLNK	K	L	0.996	2039.98	1680.11	1195	1212	AGAP010147-PG,AGAP010147-PI
AgambiaeSugarB01	myosin heavy chain 3R:49460519:49482350:1	AGAP010147-PA	224208	1	0	0	567	0.0107	0.278	KLEADINELEIALDHANK	K	A	0.997	2036.07	2432.94	1617	1634	AGAP010147-PG,AGAP010147-PI
AgambiaeSugarB01	myosin heavy chain 3R:49460519:49482350:1	AGAP010147-PA	224208	1	0	0	567	0.0107	0.278	KLQKQIKELQARIEELEEEVEAER	G	Q	0.997	2938.58		1103	1126	AGAP010147-PG,AGAP010147-PI
AgambiaeSugarB01	myosin heavy chain 3R:49460519:49482350:1	AGAP010147-PA	224208	1	0	0	567	0.0107	0.278	LAEAEETIESLNQK	R	C	0.997	1574.79	1266.39	1397	1410	AGAP010147-PG,AGAP010147-PI
AgambiaeSugarB01	myosin heavy chain 3R:49460519:49482350:1	AGAP010147-PA	224208	1	0	0	567	0.0107	0.278	LAGADIETYLLEK	K	A	0.997	1435.77	2391.58	258	270	AGAP010147-PG,AGAP010147-PI
AgambiaeSugarB01	myosin heavy chain 3R:49460519:49482350:1	AGAP010147-PA	224208	1	0	0	567	0.0107	0.278	LATEVEDLQLEVDR	R	A	0.997	1629.83	1881.97	1421	1434	AGAP010147-PG,AGAP010147-PI
AgambiaeSugarB01	myosin heavy chain 3R:49460519:49482350:1	AGAP010147-PA	224208	1	0	0	567	0.0107	0.278	LEADINELEIALDHANK	K	A	0.996	1907.97	2572.29	1618	1634	AGAP010147-PG,AGAP010147-PI
AgambiaeSugarB01	myosin heavy chain 3R:49460519:49482350:1	AGAP010147-PA	224208	1	0	0	567	0.0107	0.278	LEAEKDELQAALEEAEAALEQEENK	R	V	0.997	2800.34	3551.58	1533	1557	AGAP010147-PG,AGAP010147-PI
AgambiaeSugarB01	myosin heavy chain 3R:49460519:49482350:1	AGAP010147-PA	224208	1	0	0	567	0.0107	0.278	LEDEQSLVGK	K	L	0.997	1117.57		1094	1103	AGAP010147-PG,AGAP010147-PI
AgambiaeSugarB01	myosin heavy chain 3R:49460519:49482350:1	AGAP010147-PA	224208	1	0	0	567	0.0107	0.278	LEQTLDELEDSLER	K	E	0.997	1689.82	2390.16	1027	1040	AGAP010147-PG,AGAP010147-PI
AgambiaeSugarB01	myosin heavy chain 3R:49460519:49482350:1	AGAP010147-PA	224208	1	0	0	567	0.0107	0.278	LKVDDLAAELDASQK	K	E	0.997	1615.85	1948.53	1458	1472	AGAP010147-PG,AGAP010147-PI
AgambiaeSugarB01	myosin heavy chain 3R:49460519:49482350:1	AGAP010147-PA	224208	1	0	0	567	0.0107	0.278	LSIENSDLLR	K	Q	0.997	1159.63	1493.82	1280	1289	AGAP010147-PG,AGAP010147-PI
AgambiaeSugarB01	myosin heavy chain 3R:49460519:49482350:1	AGAP010147-PA	224208	1	0	0	567	0.0107	0.278	LSILEEESMFPK	I	A	0.997	1422.72	2305.64	531	542	AGAP010147-PG,AGAP010147-PI
AgambiaeSugarB01	myosin heavy chain 3R:49460519:49482350:1	AGAP010147-PA	224208	1	0	0	567	0.0107	0.278	LTQEAVADLER	K	N	0.997	1244.65	926.416	1061	1071	AGAP010147-PG,AGAP010147-PI
AgambiaeSugarB01	myosin heavy chain 3R:49460519:49482350:1	AGAP010147-PA	224208	1	0	0	567	0.0107	0.278	NDLENQLR	K	D	0.97	1001.5		913	920	AGAP010147-PG,AGAP010147-PI
AgambiaeSugarB01	myosin heavy chain 3R:49460519:49482350:1	AGAP010147-PA	224208	1	0	0	567	0.0107	0.278	NKDPLNDTVVDQFK	K	K	0.941	1632.82	1590	598	611	AGAP010147-PG,AGAP010147-PI
AgambiaeSugarB01	myosin heavy chain 3R:49460519:49482350:1	AGAP010147-PA	224208	1	0	0	567	0.0107	0.278	NKDPLNDTVVDQFKKGSNALMVEIFAD	K	H	0.995	3008.5		598	624	AGAP010147-PG,AGAP010147-PI
AgambiaeSugarB01	myosin heavy chain 3R:49460519:49482350:1	AGAP010147-PA	224208	1	0	0	567	0.0107	0.278	NLEHDLDNLR	R	E	0.997	1238.61	1363.37	1335	1344	AGAP010147-PG,AGAP010147-PI
AgambiaeSugarB01	myosin heavy chain 3R:49460519:49482350:1	AGAP010147-PA	224208	1	0	0	567	0.0107	0.278	NLNDEIAHQDELINK	R	L	0.996	1765.87	1458.93	977	991	AGAP010147-PG,AGAP010147-PI
AgambiaeSugarB01	myosin heavy chain 3R:49460519:49482350:1	AGAP010147-PA	224208	1	0	0	567	0.0107	0.278	NSEEKAKKAMVDAARLADELRAEQDHA	K	Q	0.853	2996.49		1750	1776	AGAP010147-PG,AGAP010147-PI
AgambiaeSugarB01	myosin heavy chain 3R:49460519:49482350:1	AGAP010147-PA	224208	1	0	0	567	0.0107	0.278	QAEQELSDAHEQLNEVSAQNASIAAAKRKLESELQTLHSDLD	R	E	0.988	4617.27		1701	1742	AGAP010147-PG,AGAP010147-PI
AgambiaeSugarB01	myosin heavy chain 3R:49460519:49482350:1	AGAP010147-PA	224208	1	0	0	567	0.0107	0.278	TAEELQAAEDK	K	V	0.993	1204.57		1006	1016	AGAP010147-PG,AGAP010147-PI
AgambiaeSugarB01	myosin heavy chain 3R:49460519:49482350:1	AGAP010147-PA	224208	1	0	0	567	0.0107	0.278	TLLEQADRGR	R	R	0.138	1158.62	3461.66	1690	1699	AGAP010147-PG,AGAP010147-PI
AgambiaeSugarB01	myosin heavy chain 3R:49460519:49482350:1	AGAP010147-PA	224208	1	0	0	567	0.0107	0.278	TLNDFDASK	R	K	0.924	1010.48		1269	1277	AGAP010147-PG,AGAP010147-PI
AgambiaeSugarB01	myosin heavy chain 3R:49460519:49482350:1	AGAP010147-PA	224208	1	0	0	567	0.0107	0.278	TWAWWK	R	L	0.394	877.436	2283.57	826	831	AGAP010147-PG,AGAP010147-PI
AgambiaeSugarB01	myosin heavy chain 3R:49460519:49482350:1	AGAP010147-PA	224208	1	0	0	567	0.0107	0.278	VDDLAAELDASQK	K	E	0.997	1374.67	1267.5	1460	1472	AGAP010147-PG,AGAP010147-PI
AgambiaeSugarB01	myosin heavy chain 3R:49460519:49482350:1	AGAP010147-PA	224208	1	0	0	567	0.0107	0.278	VEDMADLTYLNEAAVLHNLRQRYYSKLIY	K	T	0.905	3501.78		89	117	AGAP010147-PG,AGAP010147-PI
AgambiaeSugarB01	myosin heavy chain 3R:49460519:49482350:1	AGAP010147-PA	224208	1	0	0	567	0.0107	0.278	VISQQTLER	R	S	0.997	1073.6	560.6	273	281	AGAP010147-PG,AGAP010147-PI
AgambiaeSugarB01	2R:22129165:22132355:1	AGAP002509-PA	65643.1	0.972	1	1	2	3.78e-05	0.0216	LDLEHLGPVTDVR	K	Y	0.995	1463.79	1964.8	478	490
AgambiaeSugarB01	Coatomer subunit gamma 3R:30872253:30875646:1	AGAP009291-PA	97337.7	1	2	2	18	0.00034	0.0308	FIADHEIVSLPLLEK	R	S	0.982	1723.96	2718.27	549	563
AgambiaeSugarB01	Coatomer subunit gamma 3R:30872253:30875646:1	AGAP009291-PA	97337.7	1	2	2	18	0.00034	0.0308	VDLELPEGFVSR	R	A	0.99	1360.71	2220.55	680	691
AgambiaeSugarB01	20S proteasome subunit beta 4 3R:19289017:19289758:1	AGAP008837-PA	23232.6	0.985	1	1	16	0.000302	0.0439	LILNLPNFK	R	V	0.997	1071.66	2430.27	171	179
AgambiaeSugarB01	COX2: cytochrome c oxidase subunit II Mt:3032:3716:1	AGAP028366-PA	26223	0.985	1	1	16	0.000302	0.0702	LLYLMDEINTPSITLK	R	S	0.997	1864.01	3075.84	83	98
AgambiaeSugarB01	ADP-ribosylation factor-like protein 1 3L:32617928:32618645:1	AGAP011730-PA	20024.9	0.999	2	2	15	0.000283	0.0726	GAGDLGLILIR	K	M	0.725	1097.67		0	0
AgambiaeSugarB01	ADP-ribosylation factor-like protein 1 3L:32617928:32618645:1	AGAP011730-PA	20024.9	0.999	2	2	15	0.000283	0.0726	IGISKDELLYMLR	R	E	0.996	1550.86	2763.1	98	110
AgambiaeSugarB01	2-oxoglutarate dehydrogenase E2 component (dihydrolipoamide succinyltransferas 2R:49086293:49089455:-1	AGAP004055-PA,AGAP004055-PB	52389.3	0.985	1	1	16	0.000302	0.0487	AAAYALQDQPVVNAVIDENEIIYR	K	D	0.997	2675.37	3011.49	329	352
AgambiaeSugarB01	NADH dehydrogenase (ubiquinone) 1 alpha subcomplex 9 3L:10412154:10413387:1	AGAP010792-PA	44426.5	1	2	2	4	7.56e-05	0.0935	LVGDLGQVLFHPYDLR	K	D	0.996	1841.99	2995	84	99
AgambiaeSugarB01	NADH dehydrogenase (ubiquinone) 1 alpha subcomplex 9 3L:10412154:10413387:1	AGAP010792-PA	44426.5	1	2	2	4	7.56e-05	0.0935	VLLTELVSPSFPIGDVHTER	K	V	0.997	2209.19	2988.84	305	324
AgambiaeSugarB01	RpL18a-1: 60S ribosomal protein L18a 3L:39778944:39779877:1	AGAP012284-PA	21226.7	0.989	2	3	6	0.000113	0.102	FPLVQR	R	Y	0.394	759.451	758.969	152	157
AgambiaeSugarB01	RpL18a-1: 60S ribosomal protein L18a 3L:39778944:39779877:1	AGAP012284-PA	21226.7	0.989	2	3	6	0.000113	0.102	MHIFAPDHIVAK	K	S	0.982	1378.73	1253.1	30	41
AgambiaeSugarB01	glyoxylate/hydroxypyruvate reductase 2R:5857586:5858707:1	AGAP013478-PA,AGAP013478-PB	35521.9	1	2	2	21	0.000397	0.0654	GGVVEQHDLIHALR	R	A	0.996	1543.83	1269.29	241	254
AgambiaeSugarB01	glyoxylate/hydroxypyruvate reductase 2R:5857586:5858707:1	AGAP013478-PA,AGAP013478-PB	35521.9	1	2	2	21	0.000397	0.0654	IGLDLLR	R	E	0.988	799.504	1801.54	15	21
AgambiaeSugarB01	myosin alkali light chain 1 2R:6333567:6335030:1	AGAP001569-PA	18234.6	1	6	6	90	0.0017	0.519	ALNLNPTIELIGK	R	M	0.997	1395.82	2341.64	39	51
AgambiaeSugarB01	myosin alkali light chain 1 2R:6333567:6335030:1	AGAP001569-PA	18234.6	1	6	6	90	0.0017	0.519	ANDLKDVEIEK	M	A	0.997	1315.67	1147.12	2	12
AgambiaeSugarB01	myosin alkali light chain 1 2R:6333567:6335030:1	AGAP001569-PA	18234.6	1	6	6	90	0.0017	0.519	LDDVELDNVMK	R	D	0.997	1290.62	1567.33	118	128
AgambiaeSugarB01	myosin alkali light chain 1 2R:6333567:6335030:1	AGAP001569-PA	18234.6	1	6	6	90	0.0017	0.519	MMDNMVVIDHVK	K	-	0.942	1431.68	1556.77	149	160
AgambiaeSugarB01	myosin alkali light chain 1 2R:6333567:6335030:1	AGAP001569-PA	18234.6	1	6	6	90	0.0017	0.519	NEDGTMLLAELTHSL	K	T	0.997	1643.79		97	111
AgambiaeSugarB01	myosin alkali light chain 1 2R:6333567:6335030:1	AGAP001569-PA	18234.6	1	6	6	90	0.0017	0.519	SVYDWEGSGQMDAMDLGNALR	F	A	0.996	2315.01		18	38
AgambiaeSugarB01	transketolase 3L:18115145:18118550:1	AGAP011161-PA	68025.5	0.999	3	3	11	0.000208	0.0622	KIDSDLEGHPTPR	R	L	0.332	1464.74	558.306	102	114
AgambiaeSugarB01	transketolase 3L:18115145:18118550:1	AGAP011161-PA	68025.5	0.999	3	3	11	0.000208	0.0622	LGQSEATSLQHQMEVYR	R	K	0.997	1976.95	1530.24	187	203
AgambiaeSugarB01	transketolase 3L:18115145:18118550:1	AGAP011161-PA	68025.5	0.999	3	3	11	0.000208	0.0622	VIALDGDTK	R	N	0.246	931.51		340	348
AgambiaeSugarB01	20S proteasome subunit alpha 4 2L:15375628:15376377:1	AGAP005423-PA	27907.8	1	2	2	24	0.000453	0.104	LSEEDPVTLEYITR	K	Y	0.997	1664.84	1965.36	98	111
AgambiaeSugarB01	20S proteasome subunit alpha 4 2L:15375628:15376377:1	AGAP005423-PA	27907.8	1	2	2	24	0.000453	0.104	MLDAQTIEEYVK	K	K	0.997	1439.71	2258.04	221	232
AgambiaeSugarB01	ubiquitin-conjugating enzyme E2 L3 X:21755830:21762593:-1	AGAP001056-PA	17707.2	0.999	2	2	4	7.56e-05	0.157	ADLAEEFLK	R	D	0.856	1035.54	1815.1	123	131
AgambiaeSugarB01	ubiquitin-conjugating enzyme E2 L3 X:21755830:21762593:-1	AGAP001056-PA	17707.2	0.999	2	2	4	7.56e-05	0.157	IEINFPAEYPFKPPK	R	I	0.996	1789.95	2532.06	53	67
AgambiaeSugarB01	molecular chaperone GrpE UNKN:27997305:27998055:-1	AGAP012770-PA	23066.2	0.993	1	1	16	0.000302	0.0882	DLLEVADILGHATEAVPK	K	D	0.997	1891.02	3436.35	102	119
AgambiaeSugarB01	RpLP0: 60S ribosomal protein LP0 2R:40369299:40370559:-1	AGAP003592-PA,AGAP003592-PB	34021.3	1	4	5	66	0.00125	0.172	DSGSIFSPEILDIK	Y	A	0.997	1520.78		194	207
AgambiaeSugarB01	RpLP0: 60S ribosomal protein LP0 2R:40369299:40370559:-1	AGAP003592-PA,AGAP003592-PB	34021.3	1	4	5	66	0.00125	0.172	GTIEIINDVPILKPGDK	K	V	0.997	1822.03	2230.26	150	166
AgambiaeSugarB01	RpLP0: 60S ribosomal protein LP0 2R:40369299:40370559:-1	AGAP003592-PA,AGAP003592-PB	34021.3	1	4	5	66	0.00125	0.172	SPFSYGLQIQQVYDSGSIFSPEILDIK	I	A	0.996	3031.53		181	207
AgambiaeSugarB01	RpLP0: 60S ribosomal protein LP0 2R:40369299:40370559:-1	AGAP003592-PA,AGAP003592-PB	34021.3	1	4	5	66	0.00125	0.172	VVQLLDEYPR	K	C	0.997	1231.67	1474.21	17	26
AgambiaeSugarB01	pyruvate dehydrogenase E1 component subunit alpha, mitochondrial 2L:3360197:3361330:1	AGAP004773-PA,AGAP004786-PA	41255.1	1	2	2	18	0.00034	0.0477	ILTTELATVEELK	K	E	0.997	1459.83	2151.7	303	315
AgambiaeSugarB01	pyruvate dehydrogenase E1 component subunit alpha, mitochondrial 2L:3360197:3361330:1	AGAP004773-PA,AGAP004786-PA	41255.1	1	2	2	18	0.00034	0.0477	ILTTELATVEELKEIEGK	K	I	0.997	2016.11	2685.1	303	320
AgambiaeSugarB01	Phosphate carrier, mitochondrial 2R:40346388:40347804:-1	AGAP003586-PA	38186.7	0.994	1	1	48	0.000907	0.0833	FGLYEVFK	K	V	0.997	1002.53	2224.97	125	132	AGAP013333-PA
AgambiaeSugarB01	Phosphate carrier, mitochondrial 2R:40346388:40347804:-1	AGAP003586-PA	38186.7	0.994	1	1	48	0.000907	0.0833	QGAFKFGLYEVFKVQYANMLGEENAYLYR	A	T	0.993	3431.68		120	148
AgambiaeSugarB01	3L:25026924:25029981:1	AGAP011476-PA	101622	0.998	2	2	3	5.67e-05	0.0267	EHLQMTDTEIR	R	A	0.511	1372.65	880.842	396	406
AgambiaeSugarB01	3L:25026924:25029981:1	AGAP011476-PA	101622	0.998	2	2	3	5.67e-05	0.0267	KVEDTPGFQQDIR	R	Q	0.995	1532.77	999.61	64	76
AgambiaeSugarB01	ATP-dependent RNA helicase DDX5/DBP2 3L:36848679:36851829:-1	AGAP012045-PA	98401.9	0.053	0	0	16	0.000302	0.0121	MLDMGFEPQIR	R	K	0.997	1336.64	1974.25	386	396	AGAP003047-PA,AGAP003047-PB,AGAP003047-PC,AGAP003047-PD,AGAP003663-PA
AgambiaeSugarB01	nucleoside-diphosphate kinase 2L:43043679:43044386:1	AGAP007120-PA	18636	0.999	3	3	4	7.56e-05	0.22	EIALWFK	K	D	0.854	906.508	2149.96	145	151
AgambiaeSugarB01	nucleoside-diphosphate kinase 2L:43043679:43044386:1	AGAP007120-PA	18636	0.999	3	3	4	7.56e-05	0.22	MLGATNPADSEPGTIR	K	G	0.995	1629.79	1189.66	106	121
AgambiaeSugarB01	nucleoside-diphosphate kinase 2L:43043679:43044386:1	AGAP007120-PA	18636	0.999	3	3	4	7.56e-05	0.22	NIIHGSDAVESANK	R	E	0.15	1454.72	584.168	131	144
AgambiaeSugarB01	Proteasome 26S non-ATPase subunit 11 2R:5049886:5051303:1	AGAP001440-PA,AGAP001440-PB	46942.4	1	3	3	26	0.000491	0.0865	IMLGQSDDVNQIVSGK	K	L	0.997	1703.86	1636.59	253	268
AgambiaeSugarB01	Proteasome 26S non-ATPase subunit 11 2R:5049886:5051303:1	AGAP001440-PA,AGAP001440-PB	46942.4	1	3	3	26	0.000491	0.0865	KELEDDVIVK	K	A	0.978	1187.65	1578.19	305	314
AgambiaeSugarB01	Proteasome 26S non-ATPase subunit 11 2R:5049886:5051303:1	AGAP001440-PA,AGAP001440-PB	46942.4	1	3	3	26	0.000491	0.0865	SLADFQDALK	R	Q	0.667	1107.57	1674.21	292	301
AgambiaeSugarB01	Hemomucin 2R:49283654:49285634:1	AGAP004065-PA	65108.1	1	2	2	17	0.000321	0.0387	DLFTTIHGGEVIR	K	I	0.826	1457.77	2061.59	79	91
AgambiaeSugarB01	Hemomucin 2R:49283654:49285634:1	AGAP004065-PA	65108.1	1	2	2	17	0.000321	0.0387	MLALAELPMR	R	M	0.997	1144.62	2164.43	317	326
AgambiaeSugarB01	2R:2992625:2993318:1	AGAP001321-PA	22035.7	1	2	2	24	0.000453	0.108	PEDFKAKVELVQGDVTNVEDVK	V	K	0.997	2459.27		39	60
AgambiaeSugarB01	2R:2992625:2993318:1	AGAP001321-PA	22035.7	1	2	2	24	0.000453	0.108	VELVQGDVTNVEDVK	K	K	0.997	1643.85	1376.45	46	60
AgambiaeSugarB01	erythrocyte membrane protein band 4.1 3L:38503824:38514654:1	AGAP012185-PA	178862	1	3	3	6	0.000113	0.0291	GKPEELDVSAVDLDPETGHIR	R	N	0.997	2277.14	1809.18	1191	1211
AgambiaeSugarB01	erythrocyte membrane protein band 4.1 3L:38503824:38514654:1	AGAP012185-PA	178862	1	3	3	6	0.000113	0.0291	IRPGEFEQYESTIGFK	K	L	0.997	1900.94	2064.35	277	292
AgambiaeSugarB01	erythrocyte membrane protein band 4.1 3L:38503824:38514654:1	AGAP012185-PA	178862	1	3	3	6	0.000113	0.0291	TWLDLERPVTK	R	F	0.981	1357.75	1752.81	88	98
AgambiaeSugarB01	carbonic anhydrase 3R:48348398:48350675:-1	AGAP010052-PA	15056.7	1	2	3	12	0.000227	0.169	EPIEVSHEQLELFR	K	E	0.997	1725.88	2078.14	70	83
AgambiaeSugarB01	carbonic anhydrase 3R:48348398:48350675:-1	AGAP010052-PA	15056.7	1	2	3	12	0.000227	0.169	LLPFITHK	R	G	0.909	968.593	1533.67	18	25
AgambiaeSugarB01	Tetratricopeptide repeat protein 35 2R:565835:567009:1	AGAP001136-PA	34887.1	1	2	2	12	0.000227	0.0945	KSDDVMQLWDNVLSSK	R	Q	0.996	1864.91	2967.61	27	42
AgambiaeSugarB01	Tetratricopeptide repeat protein 35 2R:565835:567009:1	AGAP001136-PA	34887.1	1	2	2	12	0.000227	0.0945	YDDALDELEQIIR	R	K	0.997	1592.78	3412.1	101	113
AgambiaeSugarB01	NAD(P) transhydrogenase 2R:33497917:33502520:-1	AGAP003167-PA	111889	0.967	1	1	4	7.56e-05	0.0122	DHFHINPEDEVVR	K	G	0.994	1606.76	1258.8	395	407
AgambiaeSugarB01	3R:45662277:45710457:1	AGAP028730-PA	219676	0.981	2	3	12	0.000227	0.0144	EHTLYDSEEAIHEVLNETFK	R	G	0.971	2404.13	3026.28	1072	1091
AgambiaeSugarB01	3R:45662277:45710457:1	AGAP028730-PA	219676	0.981	2	3	12	0.000227	0.0144	NNLDDLLGR	K	I	0.35	1029.53	1495.26	1386	1394
AgambiaeSugarB01	malate dehydrogenase 2R:11975943:11977395:1	AGAP001903-PA	35391.4	1	3	3	40	0.000756	0.148	DDLFNTNASIVR	R	D	0.997	1364.68	1664.49	111	122
AgambiaeSugarB01	malate dehydrogenase 2R:11975943:11977395:1	AGAP001903-PA	35391.4	1	3	3	40	0.000756	0.148	LNAYEQELLK	K	K	0.997	1220.65	1287.08	308	317
AgambiaeSugarB01	malate dehydrogenase 2R:11975943:11977395:1	AGAP001903-PA	35391.4	1	3	3	40	0.000756	0.148	RRVFGVSTLDIVRANTFVGEAAGVDPQK	P	M	0.952	3002.62		164	191
AgambiaeSugarB01	cytoplasmic actin 3L:26299326:26300456:-1	AGAP011515-PA	41594.5	1	5	5	351	0.00663	0.476	AAASSSSEKSYELPDGQVITIGNER	A	F	0.943	2609.27		231	255
AgambiaeSugarB01	cytoplasmic actin 3L:26299326:26300456:-1	AGAP011515-PA	41594.5	1	5	5	351	0.00663	0.476	AGFAGDDAPR	K	A	0.997	976.448	522.811	20	29	AGAP011516-PA,AGAP000651-PB,AGAP000651-PC,AGAP005095-PA,AGAP000651-PA
AgambiaeSugarB01	cytoplasmic actin 3L:26299326:26300456:-1	AGAP011515-PA	41594.5	1	5	5	351	0.00663	0.476	AGFAGDDAPRAVFPSIVGRPR	K	H	0.384	2156.14	1898.47	20	40	AGAP011516-PA,AGAP000651-PB,AGAP000651-PC,AGAP005095-PA,AGAP000651-PA
AgambiaeSugarB01	cytoplasmic actin 3L:26299326:26300456:-1	AGAP011515-PA	41594.5	1	5	5	351	0.00663	0.476	AVFPSIVGR	R	P	0.997	945.552		30	38	AGAP011516-PA,AGAP000651-PB,AGAP000651-PC,AGAP005095-PA,AGAP000651-PA
AgambiaeSugarB01	cytoplasmic actin 3L:26299326:26300456:-1	AGAP011515-PA	41594.5	1	5	5	351	0.00663	0.476	AVFPSIVGRPR	R	H	0.997	1198.71	1420.37	30	40	AGAP011516-PA,AGAP000651-PB,AGAP000651-PC,AGAP005095-PA,AGAP000651-PA
AgambiaeSugarB01	cytoplasmic actin 3L:26299326:26300456:-1	AGAP011515-PA	41594.5	1	5	5	351	0.00663	0.476	DFEQEMQAAAASSSSEKSYELPDGQVITIGNER	L	F	0.986	3587.64		223	255
AgambiaeSugarB01	cytoplasmic actin 3L:26299326:26300456:-1	AGAP011515-PA	41594.5	1	5	5	351	0.00663	0.476	DLTDYLMK	R	I	0.843	998.486	1946.31	185	192	AGAP011516-PA,AGAP000651-PB,AGAP000651-PC,AGAP005095-PA,AGAP000651-PA
AgambiaeSugarB01	cytoplasmic actin 3L:26299326:26300456:-1	AGAP011515-PA	41594.5	1	5	5	351	0.00663	0.476	GIITNWDDMEK	H	I	0.997	1321.61		75	85	AGAP011516-PA,AGAP005095-PA
AgambiaeSugarB01	cytoplasmic actin 3L:26299326:26300456:-1	AGAP011515-PA	41594.5	1	5	5	351	0.00663	0.476	GILTLK	R	Y	0.394	644.434	1234.81	64	69	AGAP011516-PA,AGAP000651-PB,AGAP000651-PC,AGAP005095-PA,AGAP000651-PA
AgambiaeSugarB01	cytoplasmic actin 3L:26299326:26300456:-1	AGAP011515-PA	41594.5	1	5	5	351	0.00663	0.476	IIAPPER	K	K	0.854	795.472	544.371	330	336	AGAP011516-PA,AGAP000651-PB,AGAP000651-PC,AGAP005095-PA,AGAP000651-PA
AgambiaeSugarB01	cytoplasmic actin 3L:26299326:26300456:-1	AGAP011515-PA	41594.5	1	5	5	351	0.00663	0.476	IWHHTFYNELR	K	V	0.997	1515.75	1379.45	86	96	AGAP011516-PA,AGAP000651-PB,AGAP000651-PC,AGAP005095-PA,AGAP000651-PA
AgambiaeSugarB01	cytoplasmic actin 3L:26299326:26300456:-1	AGAP011515-PA	41594.5	1	5	5	351	0.00663	0.476	RKDLYANSVLSGGTTMYPGIADR	I	M	0.95	2485.25		291	313
AgambiaeSugarB01	cytoplasmic actin 3L:26299326:26300456:-1	AGAP011515-PA	41594.5	1	5	5	351	0.00663	0.476	SGGTTMYPGIADR	L	M	0.997	1325.62	833.321	301	313	AGAP011516-PA,AGAP000651-PB,AGAP000651-PC,AGAP005095-PA,AGAP000651-PA
AgambiaeSugarB01	cytoplasmic actin 3L:26299326:26300456:-1	AGAP011515-PA	41594.5	1	5	5	351	0.00663	0.476	SYELPDGQVITIGNER	K	F	0.997	1790.89	2103.13	240	255	AGAP011516-PA,AGAP000651-PB,AGAP000651-PC,AGAP005095-PA,AGAP000651-PA
AgambiaeSugarB01	cytoplasmic actin 3L:26299326:26300456:-1	AGAP011515-PA	41594.5	1	5	5	351	0.00663	0.476	TTGIVLDSGDGVSHTVPIYEGY	R	A	0.993	2280.1		149	170	AGAP011516-PA,AGAP000651-PB,AGAP000651-PC,AGAP005095-PA,AGAP000651-PA
AgambiaeSugarB01	cytoplasmic actin 3L:26299326:26300456:-1	AGAP011515-PA	41594.5	1	5	5	351	0.00663	0.476	TTGIVLDSGDGVSHTVPIYEGYALPHAILR	R	M	0.994	3151.64	2740.73	149	178	AGAP011516-PA,AGAP000651-PB,AGAP000651-PC,AGAP005095-PA,AGAP000651-PA
AgambiaeSugarB01	cytoplasmic actin 3L:26299326:26300456:-1	AGAP011515-PA	41594.5	1	5	5	351	0.00663	0.476	TTGIVLDSGDGVSHTVPIYEGYALPHAILRMD	R	L	0.845	3397.71		149	180
AgambiaeSugarB01	cytoplasmic actin 3L:26299326:26300456:-1	AGAP011515-PA	41594.5	1	5	5	351	0.00663	0.476	TTGIVLDSGDGVSHTVPIYEGYALPHAILRMDLAGRDLTDYL	R	M	0.683	4515.29		149	190
AgambiaeSugarB01	cytoplasmic actin 3L:26299326:26300456:-1	AGAP011515-PA	41594.5	1	5	5	351	0.00663	0.476	VAPEEHPVLLTEAPLNPK	R	S	0.997	1954.06	1747.2	97	114	AGAP011516-PA,AGAP000651-PB,AGAP000651-PC,AGAP005095-PA,AGAP000651-PA
AgambiaeSugarB01	cytoplasmic actin 3L:26299326:26300456:-1	AGAP011515-PA	41594.5	1	5	5	351	0.00663	0.476	YNELRVAPEEHPVLLTEAPLNPK	F	S	0.994	2629.4		92	114	AGAP011516-PA,AGAP000651-PB,AGAP000651-PC,AGAP005095-PA,AGAP000651-PA
AgambiaeSugarB01	cytoplasmic actin 3L:26299326:26300456:-1	AGAP011515-PA	41594.5	1	5	5	351	0.00663	0.476	YPIEHGIITNWDDMEK	K	I	0.997	1960.91	1978	70	85	AGAP011516-PA,AGAP005095-PA
AgambiaeSugarB01	2R:57393018:57393901:-1	AGAP004528-PA	27495.2	0.985	1	2	24	0.000453	0.0714	DIVNEQQSVDEIADLWR	K	E	0.997	2029.98	3138.92	63	79
AgambiaeSugarB01	protein phosphatase 1, catalytic subunit 3L:18191585:18195623:1	AGAP011166-PA	37472.9	0.973	1	1	2	3.78e-05	0.0428	AHQVVEDGYEFFAK	R	R	0.995	1639.78	1743.56	247	260
AgambiaeSugarB01	myosin light chain 5 2R:6973180:6974563:1	AGAP001622-PA	22894.4	1	8	9	77	0.00145	0.406	EAFALMDNDKDGVIGK	K	N	0.993	1722.84	1720.01	75	90
AgambiaeSugarB01	myosin light chain 5 2R:6973180:6974563:1	AGAP001622-PA	22894.4	1	8	9	77	0.00145	0.406	ELDEMLGEATGPLNF	K	T	0.942	1617.75		108	122
AgambiaeSugarB01	myosin light chain 5 2R:6973180:6974563:1	AGAP001622-PA	22894.4	1	8	9	77	0.00145	0.406	ELDEMLGEATGPLNFTQL	K	L	0.997	1977.95		108	125
AgambiaeSugarB01	myosin light chain 5 2R:6973180:6974563:1	AGAP001622-PA	22894.4	1	8	9	77	0.00145	0.406	ELDEMLGEATGPLNFTQLL	K	T	0.997	2091.03		108	126
AgambiaeSugarB01	myosin light chain 5 2R:6973180:6974563:1	AGAP001622-PA	22894.4	1	8	9	77	0.00145	0.406	FALTHWGQDK	R	F	0.997	1202.6	1324.21	164	173
AgambiaeSugarB01	myosin light chain 5 2R:6973180:6974563:1	AGAP001622-PA	22894.4	1	8	9	77	0.00145	0.406	FTEDEVDDAFDQMVIDDK	K	G	0.997	2131.9	2711.66	174	191
AgambiaeSugarB01	myosin light chain 5 2R:6973180:6974563:1	AGAP001622-PA	22894.4	1	8	9	77	0.00145	0.406	LLTLFANRMSGGGQDDDDVVINAFK	Q	A	0.997	2696.34		125	149
AgambiaeSugarB01	myosin light chain 5 2R:6973180:6974563:1	AGAP001622-PA	22894.4	1	8	9	77	0.00145	0.406	MSGGGQDDDDVVINAFK	R	A	0.997	1767.79	1736.43	133	149
AgambiaeSugarB01	X:11242445:11252784:1	AGAP000622-PA,AGAP000622-PB	68500.8	1	3	3	40	0.000756	0.0157	AAKAARAALQTAALVEQLLESVNAPEEGQQEAGDAPPAAGAVGLK	K	Q	0.721	4382.3		0	0
AgambiaeSugarB01	X:11242445:11252784:1	AGAP000622-PA,AGAP000622-PB	68500.8	1	3	3	40	0.000756	0.0157	LLAQIDEVTK	K	A	0.997	1129.65	1191.16	584	593
AgambiaeSugarB01	X:11242445:11252784:1	AGAP000622-PA,AGAP000622-PB	68500.8	1	3	3	40	0.000756	0.0157	QGRESVAVCGVVVMDLPETQDIGLEEYTDEGALMKVIR	R	R	0.673	4150.05		0	0
AgambiaeSugarB01	Rack1: guanine nucleotide-binding protein subunit beta-like protein 3R:49908149:49910286:1	AGAP010173-PA	35084.2	1	3	3	42	0.000793	0.0833	AFLWDLNDGK	R	H	0.997	1178.58	2172.38	216	225
AgambiaeSugarB01	Rack1: guanine nucleotide-binding protein subunit beta-like protein 3R:49908149:49910286:1	AGAP010173-PA	35084.2	1	3	3	42	0.000793	0.0833	DELSYGIPQK	R	R	0.989	1149.58		48	57
AgambiaeSugarB01	Rack1: guanine nucleotide-binding protein subunit beta-like protein 3R:49908149:49910286:1	AGAP010173-PA	35084.2	1	3	3	42	0.000793	0.0833	TLIVWK	K	L	0.394	759.476	1211.11	39	44
AgambiaeSugarB01	bleomycin hydrolase 2R:3325448:3329864:1	AGAP001341-PA	52464.2	0.994	2	2	17	0.000321	0.0264	QGIEDLDIHDFK	K	L	0.922	1429.7	1855.3	336	347
AgambiaeSugarB01	bleomycin hydrolase 2R:3325448:3329864:1	AGAP001341-PA	52464.2	0.994	2	2	17	0.000321	0.0264	TVLDLLLEVPQNNYLVPR	K	G	0.917	2096.18		0	0
AgambiaeSugarB01	ubiquinol-cytochrome c reductase core subunit 2 2L:26647662:26649388:1	AGAP006099-PA	45104.2	0.206	1	1	8	0.000151	0	AVDADSVSLSKLAKVGAEVAK	R	G	0.584	2058.14		0	0
AgambiaeSugarB01	alanyl-tRNA synthetase 3R:39161779:39164682:1	AGAP009701-PA	108080	1	4	4	48	0.000907	0.0817	ADEILELAR	K	L	0.997	1029.56	1435.87	951	959
AgambiaeSugarB01	alanyl-tRNA synthetase 3R:39161779:39164682:1	AGAP009701-PA	108080	1	4	4	48	0.000907	0.0817	EKEHLYVHSSSVIPLDDPTLLFANAGMNQFKPIFLGTVDPNSDMAK	K	W	0.358	5086.53		20	65
AgambiaeSugarB01	alanyl-tRNA synthetase 3R:39161779:39164682:1	AGAP009701-PA	108080	1	4	4	48	0.000907	0.0817	NVINEEEQQFLK	K	T	0.997	1490.75	1731.26	373	384
AgambiaeSugarB01	alanyl-tRNA synthetase 3R:39161779:39164682:1	AGAP009701-PA	108080	1	4	4	48	0.000907	0.0817	SVFDEVYPDPVR	R	V	0.997	1422.69	1899.94	685	696
AgambiaeSugarB01	RpS12: 40S ribosomal protein S12 3L:16306291:16306967:1	AGAP011077-PA	14949.4	0.998	2	2	17	0.000321	0.212	DFGEETPALDVIK	K	E	0.997	1433.72	2016.53	118	130
AgambiaeSugarB01	RpS12: 40S ribosomal protein S12 3L:16306291:16306967:1	AGAP011077-PA	14949.4	0.998	2	2	17	0.000321	0.212	SLIADGLVHGIHEACK	K	A	0.336	1719.88	1642.36	30	45
AgambiaeSugarB01	aldehyde oxidase 2L:28535006:28539260:1	AGAP006225-PA	138817	0.987	1	1	68	0.00128	0.0593	GLHLSFEEQK	K	E	0.906	1187.61	1242.69	207	216	AGAP006224-PA
AgambiaeSugarB01	aldehyde oxidase 2L:28535006:28539260:1	AGAP006225-PA	138817	0.987	1	1	68	0.00128	0.0593	IDINAVQELR	F	T	0.987	1170.65		261	270	AGAP006224-PA
AgambiaeSugarB01	aldehyde oxidase 2L:28535006:28539260:1	AGAP006225-PA	138817	0.987	1	1	68	0.00128	0.0593	LHDMPYSTLGEEFEAAPEGAIK	R	V	0.308	2405.13	2396.13	685	706
AgambiaeSugarB01	aldehyde oxidase 2L:28535006:28539260:1	AGAP006225-PA	138817	0.987	1	1	68	0.00128	0.0593	NLLTNETIQGALK	K	T	0.997	1414.79	1723.73	454	466	AGAP006224-PA
AgambiaeSugarB01	aldehyde oxidase 2L:28535006:28539260:1	AGAP006225-PA	138817	0.987	1	1	68	0.00128	0.0593	TLAAELNPDWVLPDAAPEYR	K	K	0.997	2241.12	2945.55	467	486	AGAP006224-PA
AgambiaeSugarB01	UTP--glucose-1-phosphate uridylyltransferase 2R:2059771:2065073:-1	AGAP001257-PB	58177.1	1	4	5	61	0.00115	0.0744	CFDGGIGINVPR	K	S	0.214	1304.64	1532.54	380	391
AgambiaeSugarB01	UTP--glucose-1-phosphate uridylyltransferase 2R:2059771:2065073:-1	AGAP001257-PB	58177.1	1	4	5	61	0.00115	0.0744	DLDHLLETVEESR	K	K	0.997	1555.76	2616.37	37	49
AgambiaeSugarB01	UTP--glucose-1-phosphate uridylyltransferase 2R:2059771:2065073:-1	AGAP001257-PB	58177.1	1	4	5	61	0.00115	0.0744	DLDHLLETVEESRK	K	T	0.445	1683.86	2429.64	37	50
AgambiaeSugarB01	UTP--glucose-1-phosphate uridylyltransferase 2R:2059771:2065073:-1	AGAP001257-PB	58177.1	1	4	5	61	0.00115	0.0744	IDIPAGAILENK	R	I	0.997	1253.71	1847.84	489	500
AgambiaeSugarB01	leucyl-tRNA synthetase 3R:8636178:8639940:1	AGAP008297-PA	136048	1	2	2	10	0.000189	0.0293	GTGIVTSVPSDSPDDYAALVDLQK	K	K	0.997	2448.21	2499.34	391	414
AgambiaeSugarB01	leucyl-tRNA synthetase 3R:8636178:8639940:1	AGAP008297-PA	136048	1	2	2	10	0.000189	0.0293	TMELFHEEVSR	R	N	0.905	1377.65	1390.71	555	565
AgambiaeSugarB01	COE09916: carboxylesterase 3L:12933926:12935954:1	AGAP010917-PA	64101.9	0.999	3	3	11	0.000208	0.104	EAQANARVNPNATYLYTFDFVGEHSRFGYGNDTSHYPFGGGVHHSDDK	R	L	0.391	5345.41		443	490
AgambiaeSugarB01	COE09916: carboxylesterase 3L:12933926:12935954:1	AGAP010917-PA	64101.9	0.999	3	3	11	0.000208	0.104	FGYGNDTSHYPFGGGVHHSDDK	R	L	0.534	2394.02	1255.88	469	490
AgambiaeSugarB01	COE09916: carboxylesterase 3L:12933926:12935954:1	AGAP010917-PA	64101.9	0.999	3	3	11	0.000208	0.104	LALEWVQEHIGR	K	F	0.996	1450.78	2306.01	195	206
AgambiaeSugarB01	Tyrosine 3-monooxygenase/tryptophan 5-monooxygenase activation protein, beta polypeptide 2 2L:48609260:48612726:-1	AGAP007643-PC,AGAP007643-PD	28345.4	0.553	0	0	92	0.00174	0.214	DMAQAMKSVTETGVELSNEER	D	N	0.997	2325.07	742.567	24	44	AGAP007643-PB,AGAP007643-PA
AgambiaeSugarB01	Tyrosine 3-monooxygenase/tryptophan 5-monooxygenase activation protein, beta polypeptide 2 2L:48609260:48612726:-1	AGAP007643-PC,AGAP007643-PD	28345.4	0.553	0	0	92	0.00174	0.214	QAFDDAIAELDTLNEDSYK	K	D	0.997	2157.98	2943.29	197	215	AGAP007643-PB,AGAP007643-PA
AgambiaeSugarB01	Tyrosine 3-monooxygenase/tryptophan 5-monooxygenase activation protein, beta polypeptide 2 2L:48609260:48612726:-1	AGAP007643-PC,AGAP007643-PD	28345.4	0.553	0	0	92	0.00174	0.214	RAGVVNKYAVSLLNR	R	E	0.252	1659.97		0	0	AGAP007643-PB,AGAP007643-PA
AgambiaeSugarB01	Tyrosine 3-monooxygenase/tryptophan 5-monooxygenase activation protein, beta polypeptide 2 2L:48609260:48612726:-1	AGAP007643-PC,AGAP007643-PD	28345.4	0.553	0	0	92	0.00174	0.214	STVDKEELVQK	M	A	0.997	1317.69	629.025	2	12	AGAP007643-PB,AGAP007643-PA
AgambiaeSugarB01	Tyrosine 3-monooxygenase/tryptophan 5-monooxygenase activation protein, beta polypeptide 2 2L:48609260:48612726:-1	AGAP007643-PC,AGAP007643-PD	28345.4	0.553	0	0	92	0.00174	0.214	SVTETGVELSNEER	K	N	0.997	1549.73		31	44	AGAP007643-PB,AGAP007643-PA
AgambiaeSugarB01	Tyrosine 3-monooxygenase/tryptophan 5-monooxygenase activation protein, beta polypeptide 2 2L:48609260:48612726:-1	AGAP007643-PC,AGAP007643-PD	28345.4	0.553	0	0	92	0.00174	0.214	YDDMAQAMK	R	S	0.997	1072.44		22	30	AGAP007643-PB,AGAP007643-PA
AgambiaeSugarB01	NADH dehydrogenase (ubiquinone) 1 beta subcomplex 5 2L:45066390:45067118:-1	AGAP007297-PA	21765.4	0.985	1	1	24	0.000453	0.0635	YILPNPQQEYEK	R	M	0.997	1521.76	1259.93	118	129
AgambiaeSugarB01	Tyrosine 3-monooxygenase/tryptophan 5-monooxygenase activation protein, beta polypeptide 2 2L:48609260:48612726:-1	AGAP007643-PA,AGAP007643-PB	28251.3	1	3	4	112	0.00212	0.423	DMAQAMKSVTETGVELSNEER	D	N	0.997	2325.07	742.567	24	44	AGAP007643-PC,AGAP007643-PD
AgambiaeSugarB01	Tyrosine 3-monooxygenase/tryptophan 5-monooxygenase activation protein, beta polypeptide 2 2L:48609260:48612726:-1	AGAP007643-PA,AGAP007643-PB	28251.3	1	3	4	112	0.00212	0.423	HTVVDDSQAAYQDAFEISK	R	G	0.997	2123.99	1873.03	142	160
AgambiaeSugarB01	Tyrosine 3-monooxygenase/tryptophan 5-monooxygenase activation protein, beta polypeptide 2 2L:48609260:48612726:-1	AGAP007643-PA,AGAP007643-PB	28251.3	1	3	4	112	0.00212	0.423	QAFDDAIAELDTLNEDSYK	K	D	0.997	2157.98	2943.29	197	215	AGAP007643-PC,AGAP007643-PD
AgambiaeSugarB01	Tyrosine 3-monooxygenase/tryptophan 5-monooxygenase activation protein, beta polypeptide 2 2L:48609260:48612726:-1	AGAP007643-PA,AGAP007643-PB	28251.3	1	3	4	112	0.00212	0.423	QPTHPIRLGLALNFSVFYYEILNSPDK	M	A	0.978	3115.63		164	190
AgambiaeSugarB01	Tyrosine 3-monooxygenase/tryptophan 5-monooxygenase activation protein, beta polypeptide 2 2L:48609260:48612726:-1	AGAP007643-PA,AGAP007643-PB	28251.3	1	3	4	112	0.00212	0.423	RAGVVNKYAVSLLNR	R	E	0.252	1659.97		0	0	AGAP007643-PC,AGAP007643-PD
AgambiaeSugarB01	Tyrosine 3-monooxygenase/tryptophan 5-monooxygenase activation protein, beta polypeptide 2 2L:48609260:48612726:-1	AGAP007643-PA,AGAP007643-PB	28251.3	1	3	4	112	0.00212	0.423	STVDKEELVQK	M	A	0.997	1317.69	629.025	2	12	AGAP007643-PC,AGAP007643-PD
AgambiaeSugarB01	Tyrosine 3-monooxygenase/tryptophan 5-monooxygenase activation protein, beta polypeptide 2 2L:48609260:48612726:-1	AGAP007643-PA,AGAP007643-PB	28251.3	1	3	4	112	0.00212	0.423	SVTETGVELSNEER	K	N	0.997	1549.73		31	44	AGAP007643-PC,AGAP007643-PD
AgambiaeSugarB01	Tyrosine 3-monooxygenase/tryptophan 5-monooxygenase activation protein, beta polypeptide 2 2L:48609260:48612726:-1	AGAP007643-PA,AGAP007643-PB	28251.3	1	3	4	112	0.00212	0.423	VFYYEILNSPDKACQLAKQAFDDAIAELDTLNEDSYK	S	D	0.974	4241.03		179	215
AgambiaeSugarB01	Tyrosine 3-monooxygenase/tryptophan 5-monooxygenase activation protein, beta polypeptide 2 2L:48609260:48612726:-1	AGAP007643-PA,AGAP007643-PB	28251.3	1	3	4	112	0.00212	0.423	YDDMAQAMK	R	S	0.997	1072.44		22	30	AGAP007643-PC,AGAP007643-PD
AgambiaeSugarB01	ACTN: Alpha-actinin, sarcomeric 2R:5646482:5659413:-1	AGAP001497-PA,AGAP001497-PB	103693	1	1	1	75	0.00142	0.102	AFEEWLLAETMR	K	L	0.997	1495.72	3001.02	382	393
AgambiaeSugarB01	ACTN: Alpha-actinin, sarcomeric 2R:5646482:5659413:-1	AGAP001497-PA,AGAP001497-PB	103693	1	1	1	75	0.00142	0.102	DNPLENLNTAFDVAEK	K	Y	0.997	1789.86	2664.18	204	219
AgambiaeSugarB01	ACTN: Alpha-actinin, sarcomeric 2R:5646482:5659413:-1	AGAP001497-PA,AGAP001497-PB	103693	1	1	1	75	0.00142	0.102	IDLLHLEFAK	K	R	0.76	1198.68	2566.89	512	521
AgambiaeSugarB01	ACTN: Alpha-actinin, sarcomeric 2R:5646482:5659413:-1	AGAP001497-PA,AGAP001497-PB	103693	1	1	1	75	0.00142	0.102	ILASDRPYILPDEL	R	R	0.997	1614.87	2444.89	840	853
AgambiaeSugarB01	ACTN: Alpha-actinin, sarcomeric 2R:5646482:5659413:-1	AGAP001497-PA,AGAP001497-PB	103693	1	1	1	75	0.00142	0.102	ILASDRPYILPDELR	R	R	0.86	1770.98	2079.1	840	854
AgambiaeSugarB01	ACTN: Alpha-actinin, sarcomeric 2R:5646482:5659413:-1	AGAP001497-PA,AGAP001497-PB	103693	1	1	1	75	0.00142	0.102	KHEAFESDLAAHQDR	K	V	0.997	1753.83	655.886	441	455
AgambiaeSugarB01	ACTN: Alpha-actinin, sarcomeric 2R:5646482:5659413:-1	AGAP001497-PA,AGAP001497-PB	103693	1	1	1	75	0.00142	0.102	LASDLLEWIR	R	R	0.997	1215.67	2961.27	287	296
AgambiaeSugarB01	ACTN: Alpha-actinin, sarcomeric 2R:5646482:5659413:-1	AGAP001497-PA,AGAP001497-PB	103693	1	1	1	75	0.00142	0.102	MLDPDDLINTPKPDER	R	A	0.457	1868.91	2007.18	226	241
AgambiaeSugarB01	Xaa-Pro aminopeptidase X:19938858:19940940:-1	AGAP001037-PA	68054.1	1	3	4	25	0.000472	0.0759	ETNDLDTLAWLER	R	E	0.997	1575.77	2615.69	602	614
AgambiaeSugarB01	Xaa-Pro aminopeptidase X:19938858:19940940:-1	AGAP001037-PA	68054.1	1	3	4	25	0.000472	0.0759	NWTLMRDGQPSTPSIDAWLAK	T	A	0.997	2387.18	2159.81	87	107
AgambiaeSugarB01	Xaa-Pro aminopeptidase X:19938858:19940940:-1	AGAP001037-PA	68054.1	1	3	4	25	0.000472	0.0759	TMHFGQPTAEEIR	R	A	0.525	1516.72	1451.77	429	441
AgambiaeSugarB01	CYP9K1: cytochrome P450 X:15240763:15242715:-1	AGAP000818-PA	60948.1	1	3	4	23	0.000434	0.081	DFDHFVNHR	K	I	0.931	1186.54	887.179	105	113
AgambiaeSugarB01	CYP9K1: cytochrome P450 X:15240763:15242715:-1	AGAP000818-PA	60948.1	1	3	4	23	0.000434	0.081	IQLDENHDPLFGR	R	A	0.997	1553.77	1713.03	114	126
AgambiaeSugarB01	CYP9K1: cytochrome P450 X:15240763:15242715:-1	AGAP000818-PA	60948.1	1	3	4	23	0.000434	0.081	KWTPAPFLDR	R	T	0.363	1230.66	1705.09	393	402
AgambiaeSugarB01	CYP9K1: cytochrome P450 X:15240763:15242715:-1	AGAP000818-PA	60948.1	1	3	4	23	0.000434	0.081	YLDMVANETLR	R	K	0.997	1324.66	1483.92	382	392
AgambiaeSugarB01	3L:22031327:22036086:-1	AGAP028138-PA	81851.2	0.985	1	1	24	0.000453	0.0162	IENFEPVPVPVK	R	E	0.997	1367.76	1621.39	19	30
AgambiaeSugarB01	CYP9J3: cytochrome P450 3L:39812373:39813188:1	AGAP012291-PA	31040.2	0.985	1	1	16	0.000302	0.0551	LNIDFLTPEEDQFFR	R	N	0.997	1883.92	3324.27	114	128
AgambiaeSugarB01	alpha-aminoadipic semialdehyde synthase 3R:13774626:13779588:-1	AGAP008632-PA	102886	1	16	19	378	0.00714	0.244	DLIILR	R	H	0.394	742.482	1826.22	836	841
AgambiaeSugarB01	alpha-aminoadipic semialdehyde synthase 3R:13774626:13779588:-1	AGAP008632-PA	102886	1	16	19	378	0.00714	0.244	EATDFFGDLLYPYALDILQSDASRPLE	R	E	0.974	3059.49		411	437
AgambiaeSugarB01	alpha-aminoadipic semialdehyde synthase 3R:13774626:13779588:-1	AGAP008632-PA	102886	1	16	19	378	0.00714	0.244	EDQSVWER	R	R	0.975	1030.46		31	38
AgambiaeSugarB01	alpha-aminoadipic semialdehyde synthase 3R:13774626:13779588:-1	AGAP008632-PA	102886	1	16	19	378	0.00714	0.244	ELEFLPGFALEGFPNR	R	D	0.997	1835.93	3480.49	693	708
AgambiaeSugarB01	alpha-aminoadipic semialdehyde synthase 3R:13774626:13779588:-1	AGAP008632-PA	102886	1	16	19	378	0.00714	0.244	ELTWRQLVVNMLGLADADIFIENLK	P	H	0.997	2883.54		762	786
AgambiaeSugarB01	alpha-aminoadipic semialdehyde synthase 3R:13774626:13779588:-1	AGAP008632-PA	102886	1	16	19	378	0.00714	0.244	ERREGGKFDPVEYDQYPER	L	Y	0.997	2370.11		272	290
AgambiaeSugarB01	alpha-aminoadipic semialdehyde synthase 3R:13774626:13779588:-1	AGAP008632-PA	102886	1	16	19	378	0.00714	0.244	FALEGFPNR	G	D	0.991	1050.54	1529.13	700	708
AgambiaeSugarB01	alpha-aminoadipic semialdehyde synthase 3R:13774626:13779588:-1	AGAP008632-PA	102886	1	16	19	378	0.00714	0.244	FQELPVEFVPPEMLR	V	K	0.997	1830.95		235	249
AgambiaeSugarB01	alpha-aminoadipic semialdehyde synthase 3R:13774626:13779588:-1	AGAP008632-PA	102886	1	16	19	378	0.00714	0.244	FSADIYRPMLARLEQEGLTATTTTK	P	V	0.997	2813.45		904	928
AgambiaeSugarB01	alpha-aminoadipic semialdehyde synthase 3R:13774626:13779588:-1	AGAP008632-PA	102886	1	16	19	378	0.00714	0.244	GLADADIFIENLK	L	H	0.997	1418.75	2698.86	774	786
AgambiaeSugarB01	alpha-aminoadipic semialdehyde synthase 3R:13774626:13779588:-1	AGAP008632-PA	102886	1	16	19	378	0.00714	0.244	GLLDNVPVVK	L	M	0.997	1053.63		803	812
AgambiaeSugarB01	alpha-aminoadipic semialdehyde synthase 3R:13774626:13779588:-1	AGAP008632-PA	102886	1	16	19	378	0.00714	0.244	LGLADADIFIENLK	M	H	0.997	1531.84	3278.62	773	786
AgambiaeSugarB01	alpha-aminoadipic semialdehyde synthase 3R:13774626:13779588:-1	AGAP008632-PA	102886	1	16	19	378	0.00714	0.244	LITIPDAK	K	N	0.952	870.53	930.277	319	326
AgambiaeSugarB01	alpha-aminoadipic semialdehyde synthase 3R:13774626:13779588:-1	AGAP008632-PA	102886	1	16	19	378	0.00714	0.244	QPSNRRAYPMQAYLNAGATVQEDISEASVIFGVK	V	Q	0.992	3693.83		60	93
AgambiaeSugarB01	alpha-aminoadipic semialdehyde synthase 3R:13774626:13779588:-1	AGAP008632-PA	102886	1	16	19	378	0.00714	0.244	QVPVDALIPQK	K	T	0.997	1207.7	1431.48	94	104
AgambiaeSugarB01	alpha-aminoadipic semialdehyde synthase 3R:13774626:13779588:-1	AGAP008632-PA	102886	1	16	19	378	0.00714	0.244	TGSGNVSQGAQEVFQELPVEFVPPEMLR	F	K	0.997	3045.5		222	249
AgambiaeSugarB01	alpha-aminoadipic semialdehyde synthase 3R:13774626:13779588:-1	AGAP008632-PA	102886	1	16	19	378	0.00714	0.244	VGTIEGLEELGLLDNVPVVK	R	M	0.997	2094.17	3420.77	793	812
AgambiaeSugarB01	electron transfer flavoprotein subunit beta, mitochondrial 2R:59553215:59554222:-1	AGAP004653-PA	27605.3	1	2	3	21	0.000397	0.11	HSMNPFDEIAVEEAVK	K	L	0.995	1815.86	2287.2	34	49
AgambiaeSugarB01	electron transfer flavoprotein subunit beta, mitochondrial 2R:59553215:59554222:-1	AGAP004653-PA	27605.3	1	2	3	21	0.000397	0.11	IEIVSIEDPPVR	R	Q	0.997	1366.76	1764.04	220	231
AgambiaeSugarB01	Terribly reduced optic lobes, isoform B 2R:41180953:41214353:1	AGAP003656-PA,AGAP003656-PB	454528	1	15	17	141	0.00266	0.0553	ASAGVPYPSITWVR	R	K	0.973	1503.8	2141.69	2707	2720
AgambiaeSugarB01	Terribly reduced optic lobes, isoform B 2R:41180953:41214353:1	AGAP003656-PA,AGAP003656-PB	454528	1	15	17	141	0.00266	0.0553	AYTVVEIDR	R	R	0.991	1065.56		2671	2679
AgambiaeSugarB01	Terribly reduced optic lobes, isoform B 2R:41180953:41214353:1	AGAP003656-PA,AGAP003656-PB	454528	1	15	17	141	0.00266	0.0553	EELPVIVDAYDNTITLTDR	R	E	0.997	2177.1	3129.04	2040	2058
AgambiaeSugarB01	Terribly reduced optic lobes, isoform B 2R:41180953:41214353:1	AGAP003656-PA,AGAP003656-PB	454528	1	15	17	141	0.00266	0.0553	EKPVLEIYPSEPQTIK	R	V	0.843	1871.02	1718.82	2681	2696
AgambiaeSugarB01	Terribly reduced optic lobes, isoform B 2R:41180953:41214353:1	AGAP003656-PA,AGAP003656-PB	454528	1	15	17	141	0.00266	0.0553	EYYDDGTYAVPLVEHNWIVINR	R	R	0.997	2666.29	2927.68	2138	2159
AgambiaeSugarB01	Terribly reduced optic lobes, isoform B 2R:41180953:41214353:1	AGAP003656-PA,AGAP003656-PB	454528	1	15	17	141	0.00266	0.0553	GAVSYRIEVFGNNLLVAMFDGYGQEHEAAYFMIGNELSDPK	K	F	0.452	4552.16		0	0
AgambiaeSugarB01	Terribly reduced optic lobes, isoform B 2R:41180953:41214353:1	AGAP003656-PA,AGAP003656-PB	454528	1	15	17	141	0.00266	0.0553	GGVPQFDQVPASAVEYK	V	E	0.997	1791.89		3512	3528
AgambiaeSugarB01	Terribly reduced optic lobes, isoform B 2R:41180953:41214353:1	AGAP003656-PA,AGAP003656-PB	454528	1	15	17	141	0.00266	0.0553	IVEIGEDFR	K	A	0.993	1077.56		2313	2321
AgambiaeSugarB01	Terribly reduced optic lobes, isoform B 2R:41180953:41214353:1	AGAP003656-PA,AGAP003656-PB	454528	1	15	17	141	0.00266	0.0553	LEIPNIR	R	I	0.676	854.51	1301.83	1002	1008
AgambiaeSugarB01	Terribly reduced optic lobes, isoform B 2R:41180953:41214353:1	AGAP003656-PA,AGAP003656-PB	454528	1	15	17	141	0.00266	0.0553	LSDITLGTAIPTR	R	T	0.997	1357.77	1636.65	2195	2207
AgambiaeSugarB01	Terribly reduced optic lobes, isoform B 2R:41180953:41214353:1	AGAP003656-PA,AGAP003656-PB	454528	1	15	17	141	0.00266	0.0553	NEMLIIEHASQENTGR	R	Y	0.997	1841.88	1360.9	2544	2559
AgambiaeSugarB01	Terribly reduced optic lobes, isoform B 2R:41180953:41214353:1	AGAP003656-PA,AGAP003656-PB	454528	1	15	17	141	0.00266	0.0553	RGDVGPHDDDDRPPSYYPPR	K	L	0.193	2311.05	812.005	2867	2886
AgambiaeSugarB01	Terribly reduced optic lobes, isoform B 2R:41180953:41214353:1	AGAP003656-PA,AGAP003656-PB	454528	1	15	17	141	0.00266	0.0553	RVPYYSLPEEYKGNQLKSYGG	R	S	0.687	2448.22		1384	1404
AgambiaeSugarB01	Terribly reduced optic lobes, isoform B 2R:41180953:41214353:1	AGAP003656-PA,AGAP003656-PB	454528	1	15	17	141	0.00266	0.0553	SAYYLSVFIPPESLPVLQLEPSR	T	S	0.997	2605.39		3171	3193
AgambiaeSugarB01	Terribly reduced optic lobes, isoform B 2R:41180953:41214353:1	AGAP003656-PA,AGAP003656-PB	454528	1	15	17	141	0.00266	0.0553	YDVEYDGTGRPVNAPDVILK	R	G	0.907	2221.11	1847.35	1408	1427
AgambiaeSugarB01	Integrin alpha-PS1 X:5433339:5444836:-1	AGAP000307-PA	125920	0.758	1	1	1	1.89e-05	0.0085	NPFDHVVSLR	R	G	0.944	1183.62	1617.96	306	315
AgambiaeSugarB01	Troponin C, isoform 3 2L:45705179:45709781:-1	AGAP007339-PA	17184.1	1	5	7	67	0.00127	0.44	FIVEEDEEALQK	K	E	0.997	1449.71	1271.72	75	86
AgambiaeSugarB01	Troponin C, isoform 3 2L:45705179:45709781:-1	AGAP007339-PA	17184.1	1	5	7	67	0.00127	0.44	ILEEMIEEVDEDK	K	S	0.997	1591.74	2291.51	47	59
AgambiaeSugarB01	Troponin C, isoform 3 2L:45705179:45709781:-1	AGAP007339-PA	17184.1	1	5	7	67	0.00127	0.44	MDDLTPEQIAILQK	-	A	0.132	1614.84	2242.88	1	14
AgambiaeSugarB01	Troponin C, isoform 3 2L:45705179:45709781:-1	AGAP007339-PA	17184.1	1	5	7	67	0.00127	0.44	QIEFAEFVTLAAKFIVEEDEEALQK	G	E	0.993	2897.48	1273.57	62	86
AgambiaeSugarB01	Troponin C, isoform 3 2L:45705179:45709781:-1	AGAP007339-PA	17184.1	1	5	7	67	0.00127	0.44	TGSISSDMVAEILR	K	L	0.997	1478.75	2556.89	24	37
AgambiaeSugarB01	Stomatin (EPB72)-like 3 2R:36484082:36500137:-1	AGAP003352-PA	35816	0.155	0	0	16	0.000302	0.0272	NLSELLTER	R	E	0.997	1074.58	1532.47	165	173	AGAP003352-PB
AgambiaeSugarB01	dynein heavy chain 1, cytosolic 2R:13936707:13955790:1	AGAP002015-PA	533155	0.999	3	3	3	5.67e-05	0.009	ASMACGPMVKWAIAQVEYADMLK	R	R	0.128	2602.22	1596.6	3396	3418
AgambiaeSugarB01	dynein heavy chain 1, cytosolic 2R:13936707:13955790:1	AGAP002015-PA	533155	0.999	3	3	3	5.67e-05	0.009	EWTDGLFTHILR	R	K	0.993	1487.76	2810.67	2284	2295
AgambiaeSugarB01	dynein heavy chain 1, cytosolic 2R:13936707:13955790:1	AGAP002015-PA	533155	0.999	3	3	3	5.67e-05	0.009	GLKDEIR	K	K	0.736	830.473	591.275	2187	2193
AgambiaeSugarB01	peptidyl-prolyl isomerase F (cyclophilin D) X:8017977:8020420:-1	AGAP000462-PA,AGAP000462-PB	18004.5	1	5	6	31	0.000586	0.323	FEDENFILK	K	H	0.997	1154.57	1579.71	83	91
AgambiaeSugarB01	peptidyl-prolyl isomerase F (cyclophilin D) X:8017977:8020420:-1	AGAP000462-PA,AGAP000462-PB	18004.5	1	5	6	31	0.000586	0.323	GFGYKGSIFHR	K	V	0.197	1268.65	1238.05	45	55
AgambiaeSugarB01	peptidyl-prolyl isomerase F (cyclophilin D) X:8017977:8020420:-1	AGAP000462-PA,AGAP000462-PB	18004.5	1	5	6	31	0.000586	0.323	HVVFGSVVEGMDVVR	R	K	0.995	1629.84	2128.55	126	140
AgambiaeSugarB01	peptidyl-prolyl isomerase F (cyclophilin D) X:8017977:8020420:-1	AGAP000462-PA,AGAP000462-PB	18004.5	1	5	6	31	0.000586	0.323	IVIELRPDVVPK	R	T	0.916	1377.85	1867.71	20	31
AgambiaeSugarB01	peptidyl-prolyl isomerase F (cyclophilin D) X:8017977:8020420:-1	AGAP000462-PA,AGAP000462-PB	18004.5	1	5	6	31	0.000586	0.323	SIYGNKFEDENFILK	K	H	0.994	1816.91	2082.58	77	91
AgambiaeSugarB01	creatine kinase 2L:17961670:17999179:1	AGAP005627-PE	70477.8	1	3	4	16	0.000302	0.0785	AVQQQLIDDHFLFK	K	E	0.997	1701.9	2316.52	470	483
AgambiaeSugarB01	creatine kinase 2L:17961670:17999179:1	AGAP005627-PE	70477.8	1	3	4	16	0.000302	0.0785	EMYDGISEIIK	K	I	0.997	1297.63	1967.31	635	645
AgambiaeSugarB01	creatine kinase 2L:17961670:17999179:1	AGAP005627-PE	70477.8	1	3	4	16	0.000302	0.0785	HPASDFGDVNAFGNVDPTGEFVVSTR	K	V	0.996	2735.27	2514.24	393	418
AgambiaeSugarB01	aconitate hydratase 1 / homoaconitase 3R:2122554:2126811:-1	AGAP007852-PA,AGAP007852-PB	85447.2	1	15	18	134	0.00253	0.247	FDQNVYLPYEK	K	L	0.997	1415.68	1505.1	42	52
AgambiaeSugarB01	aconitate hydratase 1 / homoaconitase 3R:2122554:2126811:-1	AGAP007852-PA,AGAP007852-PB	85447.2	1	15	18	134	0.00253	0.247	FKLDSPYGDELPQK	K	G	0.997	1636.82	1625.81	528	541
AgambiaeSugarB01	aconitate hydratase 1 / homoaconitase 3R:2122554:2126811:-1	AGAP007852-PA,AGAP007852-PB	85447.2	1	15	18	134	0.00253	0.247	GFDPGMDTYEAPPSDGTSVK	K	V	0.997	2070.9	1327.25	542	561
AgambiaeSugarB01	aconitate hydratase 1 / homoaconitase 3R:2122554:2126811:-1	AGAP007852-PA,AGAP007852-PB	85447.2	1	15	18	134	0.00253	0.247	GHLDNISNNMFIGATNIENNEMNK	R	I	0.992	2690.23	2226.37	614	637
AgambiaeSugarB01	aconitate hydratase 1 / homoaconitase 3R:2122554:2126811:-1	AGAP007852-PA,AGAP007852-PB	85447.2	1	15	18	134	0.00253	0.247	LGANAKK	K	N	0.765	701.431	548.568	370	376
AgambiaeSugarB01	aconitate hydratase 1 / homoaconitase 3R:2122554:2126811:-1	AGAP007852-PA,AGAP007852-PB	85447.2	1	15	18	134	0.00253	0.247	LNHSFNQQQIEWFK	K	A	0.997	1818.89	1906.27	759	772
AgambiaeSugarB01	aconitate hydratase 1 / homoaconitase 3R:2122554:2126811:-1	AGAP007852-PA,AGAP007852-PB	85447.2	1	15	18	134	0.00253	0.247	LQLLEPFDVWNGK	R	D	0.997	1558.83	3102.21	571	583
AgambiaeSugarB01	aconitate hydratase 1 / homoaconitase 3R:2122554:2126811:-1	AGAP007852-PA,AGAP007852-PB	85447.2	1	15	18	134	0.00253	0.247	NFNPLTDELTGADGK	L	K	0.997	1591.76		512	526
AgambiaeSugarB01	aconitate hydratase 1 / homoaconitase 3R:2122554:2126811:-1	AGAP007852-PA,AGAP007852-PB	85447.2	1	15	18	134	0.00253	0.247	NLKKQGLLPLTFANPADYDK	T	V	0.788	2246.22		704	723
AgambiaeSugarB01	aconitate hydratase 1 / homoaconitase 3R:2122554:2126811:-1	AGAP007852-PA,AGAP007852-PB	85447.2	1	15	18	134	0.00253	0.247	NPATHCFVTSPELVTALSIAGTLNFNPLTDELTGADGK	A	K	0.997	3914.95		489	526
AgambiaeSugarB01	aconitate hydratase 1 / homoaconitase 3R:2122554:2126811:-1	AGAP007852-PA,AGAP007852-PB	85447.2	1	15	18	134	0.00253	0.247	NQVTGEWAGVPDVAR	K	F	0.997	1598.79	1493.34	640	654
AgambiaeSugarB01	aconitate hydratase 1 / homoaconitase 3R:2122554:2126811:-1	AGAP007852-PA,AGAP007852-PB	85447.2	1	15	18	134	0.00253	0.247	RGHLDNISNNMFIGATNIENNEMNK	Y	I	0.997	2846.33	622.357	613	637
AgambiaeSugarB01	aconitate hydratase 1 / homoaconitase 3R:2122554:2126811:-1	AGAP007852-PA,AGAP007852-PB	85447.2	1	15	18	134	0.00253	0.247	TALSIAGTLNFNPLTDELTGADGK	V	K	0.992	2419.24		503	526
AgambiaeSugarB01	aconitate hydratase 1 / homoaconitase 3R:2122554:2126811:-1	AGAP007852-PA,AGAP007852-PB	85447.2	1	15	18	134	0.00253	0.247	TDELTGADGKKFKLDSPYGDELPQK	L	G	0.997	2752.37		517	541
AgambiaeSugarB01	aconitate hydratase 1 / homoaconitase 3R:2122554:2126811:-1	AGAP007852-PA,AGAP007852-PB	85447.2	1	15	18	134	0.00253	0.247	VLYSHLDDPANQDIER	K	G	0.997	1884.91	1266.08	74	89
AgambiaeSugarB01	cytochrome c 3R:35606586:35606912:1	AGAP009537-PA	11784.9	0.995	1	2	35	0.000661	0.157	GITWNEDTLFEYLENPK	K	K	0.997	2068.99	3410.5	61	77
AgambiaeSugarB01	D7r2: D7 short form salivary protein 3R:8559769:8560424:-1	AGAP008282-PA	18469.2	1	3	4	32	0.000605	0.143	AVDYNELLKAGKMQTSDPFDMNR	N	V	0.987	2643.25	1130.17	133	155
AgambiaeSugarB01	D7r2: D7 short form salivary protein 3R:8559769:8560424:-1	AGAP008282-PA	18469.2	1	3	4	32	0.000605	0.143	MQTSDPFDMNR	K	V	0.993	1341.56		145	155
AgambiaeSugarB01	D7r2: D7 short form salivary protein 3R:8559769:8560424:-1	AGAP008282-PA	18469.2	1	3	4	32	0.000605	0.143	NAVDYNELLK	K	A	0.997	1178.61	1340.21	132	141
AgambiaeSugarB01	RpS9: 40S ribosomal protein S9 2L:9150985:9153550:1	AGAP005061-PB	22793.5	1	3	3	27	0.00051	0.138	HIDFSLK	K	S	0.854	859.467	1128.73	157	163
AgambiaeSugarB01	RpS9: 40S ribosomal protein S9 2L:9150985:9153550:1	AGAP005061-PB	22793.5	1	3	3	27	0.00051	0.138	KQVVNVPSFIVR	R	L	0.989	1385.83	1843.67	140	151
AgambiaeSugarB01	RpS9: 40S ribosomal protein S9 2L:9150985:9153550:1	AGAP005061-PB	22793.5	1	3	3	27	0.00051	0.138	LDYVLGLR	K	I	0.997	948.551	1655.51	95	102
AgambiaeSugarB01	elongation factor 1-gamma X:16713303:16714958:-1	AGAP000883-PA	48503	1	2	2	10	0.000189	0.0773	KPAPEKPEPAEQPDAADELLAAEPK	K	Q	0.997	2641.34	1505.15	243	267
AgambiaeSugarB01	elongation factor 1-gamma X:16713303:16714958:-1	AGAP000883-PA	48503	1	2	2	10	0.000189	0.0773	QTYLVGER	K	I	0.991	965.505	599.931	145	152
AgambiaeSugarB01	citrate synthase 3L:36859979:36869012:1	AGAP012048-PA	51547.5	1	8	10	55	0.00104	0.193	ALGLPIERPK	R	S	0.929	1093.67	1266.59	444	453
AgambiaeSugarB01	citrate synthase 3L:36859979:36869012:1	AGAP012048-PA	51547.5	1	8	10	55	0.00104	0.193	APGGQEPLPEGLFWLLITGDVPSKA	K	Q	0.974	2592.37		111	135
AgambiaeSugarB01	citrate synthase 3L:36859979:36869012:1	AGAP012048-PA	51547.5	1	8	10	55	0.00104	0.193	APGGQEPLPEGLFWLLITGDVPSKAQVDALS	K	R	0.883	3205.68		111	141
AgambiaeSugarB01	citrate synthase 3L:36859979:36869012:1	AGAP012048-PA	51547.5	1	8	10	55	0.00104	0.193	GIGAIDPK	K	K	0.929	770.441	578.961	229	236
AgambiaeSugarB01	citrate synthase 3L:36859979:36869012:1	AGAP012048-PA	51547.5	1	8	10	55	0.00104	0.193	HLPNDPLFGLVSNIYKVVPPIL	K	T	0.977	2445.39	2863.67	370	391
AgambiaeSugarB01	citrate synthase 3L:36859979:36869012:1	AGAP012048-PA	51547.5	1	8	10	55	0.00104	0.193	MLGYEDEKFTELMR	K	L	0.997	1761.82	2231.56	246	259
AgambiaeSugarB01	citrate synthase 3L:36859979:36869012:1	AGAP012048-PA	51547.5	1	8	10	55	0.00104	0.193	SNIYKVVPPILTELGK	V	V	0.984	1771.04	2229.94	381	396
AgambiaeSugarB01	citrate synthase 3L:36859979:36869012:1	AGAP012048-PA	51547.5	1	8	10	55	0.00104	0.193	VVPPILTELGK	K	V	0.996	1165.72	2232.17	386	396
AgambiaeSugarB01	Sply: sphingosine-1-phosphate lyase 2R:8933934:8935747:-1	AGAP001724-PA	60026.4	1	2	3	5	9.45e-05	0.0222	KVDEYLDLGHYR	K	W	0.995	1507.75	1497.59	108	119
AgambiaeSugarB01	Sply: sphingosine-1-phosphate lyase 2R:8933934:8935747:-1	AGAP001724-PA	60026.4	1	2	3	5	9.45e-05	0.0222	VDEYLDLGHYR	K	W	0.915	1379.66	1585.11	109	119
AgambiaeSugarB01	SCOT: succinyl-CoA transferase 2L:26620119:26624653:-1	AGAP006096-PA	56459.7	0.997	2	2	9	0.00017	0.103	AHVADEAGNLIFNK	K	S	0.995	1498.76	1465.31	213	226
AgambiaeSugarB01	SCOT: succinyl-CoA transferase 2L:26620119:26624653:-1	AGAP006096-PA	56459.7	0.997	2	2	9	0.00017	0.103	AVFSVDKERGLTLMELAEDCTVEEVITSTGCEFSVSPDLK	K	K	0.293	4348.09		477	516
AgambiaeSugarB01	tropomyosin 1 2R:10593313:10596722:1	AGAP001799-PB	32410.7	1	7	7	90	0.0017	0.211	AKEANLRADKIMEEVADLTK	Q	R	0.974	2245.19		29	48
AgambiaeSugarB01	tropomyosin 1 2R:10593313:10596722:1	AGAP001799-PB	32410.7	1	7	7	90	0.0017	0.211	IMEEVADLTK	K	R	0.997	1148.59	1316.11	39	48
AgambiaeSugarB01	tropomyosin 1 2R:10593313:10596722:1	AGAP001799-PB	32410.7	1	7	7	90	0.0017	0.211	IMELEEELK	K	V	0.997	1133.58	1428.55	190	198
AgambiaeSugarB01	tropomyosin 1 2R:10593313:10596722:1	AGAP001799-PB	32410.7	1	7	7	90	0.0017	0.211	KLAFVEDELEVAEDR	R	V	0.962	1762.89	2186.88	168	182
AgambiaeSugarB01	tropomyosin 1 2R:10593313:10596722:1	AGAP001799-PB	32410.7	1	7	7	90	0.0017	0.211	LAFVEDELEVAEDR	K	V	0.997	1634.79	2287.76	169	182
AgambiaeSugarB01	tropomyosin 1 2R:10593313:10596722:1	AGAP001799-PB	32410.7	1	7	7	90	0.0017	0.211	SLADEMDSTFAELAG	K	-	0.997	1556.68		269	283
AgambiaeSugarB01	tropomyosin 1 2R:10593313:10596722:1	AGAP001799-PB	32410.7	1	7	7	90	0.0017	0.211	SLADEMDSTFAELAGY	K	-	0.997	1719.74	3747.04	269	284
AgambiaeSugarB01	Sterol carrier protein 2 variant 2 2R:32394629:32394964:-1	AGAP003091-PA	12376.8	0.462	1	1	1	1.89e-05	0.0631	TWVLDLK	K	A	0.823	874.503	1835.28	43	49
AgambiaeSugarB01	Cdc42: cell division cycle Cdc42 homolog 2R:21425189:21426041:-1	AGAP002440-PA,AGAP002440-PB,AGAP002440-PC	21412.9	0.985	1	1	16	0.000302	0.0942	NVFDEAILAALEPPEPTK	K	K	0.997	1954.02	3476.51	167	184
AgambiaeSugarB01	glycerol-3-phosphate dehydrogenase (NAD+) 2L:48086521:48094192:-1	AGAP007593-PA,AGAP007593-PB	38561.4	1	7	7	113	0.00213	0.308	EICGALKNIVACGAGFVDGMGLGDNTK	V	A	0.991	2635.27		200	226
AgambiaeSugarB01	glycerol-3-phosphate dehydrogenase (NAD+) 2L:48086521:48094192:-1	AGAP007593-PA,AGAP007593-PB	38561.4	1	7	7	113	0.00213	0.308	GRNRKVSEAFVKTGKTIVELENEMLNGQK	G	L	0.915	3275.75		269	297
AgambiaeSugarB01	glycerol-3-phosphate dehydrogenase (NAD+) 2L:48086521:48094192:-1	AGAP007593-PA,AGAP007593-PB	38561.4	1	7	7	113	0.00213	0.308	LGLMEMIK	R	F	0.997	934.51	1978.86	232	239
AgambiaeSugarB01	glycerol-3-phosphate dehydrogenase (NAD+) 2L:48086521:48094192:-1	AGAP007593-PA,AGAP007593-PB	38561.4	1	7	7	113	0.00213	0.308	LPENVVAVPDVVEAAK	K	D	0.997	1649.91	2003.89	70	85
AgambiaeSugarB01	glycerol-3-phosphate dehydrogenase (NAD+) 2L:48086521:48094192:-1	AGAP007593-PA,AGAP007593-PB	38561.4	1	7	7	113	0.00213	0.308	LQGPITAEEVNFMLK	K	S	0.997	1689.89	2590.3	298	312
AgambiaeSugarB01	glycerol-3-phosphate dehydrogenase (NAD+) 2L:48086521:48094192:-1	AGAP007593-PA,AGAP007593-PB	38561.4	1	7	7	113	0.00213	0.308	NTTHENVKYLPGHKLPENVVAVPDVVEAAK	I	D	0.997	3268.73		56	85
AgambiaeSugarB01	glycerol-3-phosphate dehydrogenase (NAD+) 2L:48086521:48094192:-1	AGAP007593-PA,AGAP007593-PB	38561.4	1	7	7	113	0.00213	0.308	TIVELENEMLNGQK	K	L	0.997	1617.82	2058.06	284	297
AgambiaeSugarB01	enolase 3R:1485062:1486754:1	AGAP007827-PB	47528.1	1	12	13	142	0.00268	0.311	DFPIVSIEDPFDQDHWDAWSK	K	I	0.996	2547.15	3500.81	295	315
AgambiaeSugarB01	enolase 3R:1485062:1486754:1	AGAP007827-PB	47528.1	1	12	13	142	0.00268	0.311	EALNLIQDAIAK	K	A	0.997	1298.73	2093.97	230	241
AgambiaeSugarB01	enolase 3R:1485062:1486754:1	AGAP007827-PB	47528.1	1	12	13	142	0.00268	0.311	ELDELMLK	K	L	0.997	990.518	1493.75	97	104
AgambiaeSugarB01	enolase 3R:1485062:1486754:1	AGAP007827-PB	47528.1	1	12	13	142	0.00268	0.311	IEEELGAGAK	R	F	0.994	1016.53	541.605	422	431
AgambiaeSugarB01	enolase 3R:1485062:1486754:1	AGAP007827-PB	47528.1	1	12	13	142	0.00268	0.311	ITANTTIQIVGDDLTVTNPK	K	R	0.997	2114.13	2272.81	316	335
AgambiaeSugarB01	enolase 3R:1485062:1486754:1	AGAP007827-PB	47528.1	1	12	13	142	0.00268	0.311	MPFKSIK	K	A	0.133	850.486	3540.55	9	15
AgambiaeSugarB01	enolase 3R:1485062:1486754:1	AGAP007827-PB	47528.1	1	12	13	142	0.00268	0.311	QDHWDAWSKITANTTIQIVGDDLTVTNPK	D	R	0.981	3267.63		307	335
AgambiaeSugarB01	enolase 3R:1485062:1486754:1	AGAP007827-PB	47528.1	1	12	13	142	0.00268	0.311	SDPSAWLTPDALEQMYQGFIK	K	D	0.99	2397.14	3909.32	274	294
AgambiaeSugarB01	enolase 3R:1485062:1486754:1	AGAP007827-PB	47528.1	1	12	13	142	0.00268	0.311	SGETEDTFIADLVVGLSTGQIKTGAPCRSERL	R	A	0.997	3350.69		382	413
AgambiaeSugarB01	enolase 3R:1485062:1486754:1	AGAP007827-PB	47528.1	1	12	13	142	0.00268	0.311	SKITANTTIQIVGDDLTVTNPK	W	R	0.996	2329.26		314	335
AgambiaeSugarB01	enolase 3R:1485062:1486754:1	AGAP007827-PB	47528.1	1	12	13	142	0.00268	0.311	TTIQIVGDDLTVTNPK	N	R	0.997	1714.92		320	335
AgambiaeSugarB01	enolase 3R:1485062:1486754:1	AGAP007827-PB	47528.1	1	12	13	142	0.00268	0.311	YDLDFK	K	N	0.388	800.383	1458.81	265	270
AgambiaeSugarB01	EH domain-containing protein 1 2R:58144216:58163155:1	AGAP004593-PA	61392.6	1	5	5	59	0.00111	0.116	KGEGIDAGYGEVDWICNR	R	D	0.996	2038.93	1973.47	426	443
AgambiaeSugarB01	EH domain-containing protein 1 2R:58144216:58163155:1	AGAP004593-PA	61392.6	1	5	5	59	0.00111	0.116	LDISDEFR	K	R	0.997	994.484	1401.18	191	198
AgambiaeSugarB01	EH domain-containing protein 1 2R:58144216:58163155:1	AGAP004593-PA	61392.6	1	5	5	59	0.00111	0.116	MPLIEVVDR	K	M	0.997	1071.59	1654.97	373	381
AgambiaeSugarB01	EH domain-containing protein 1 2R:58144216:58163155:1	AGAP004593-PA	61392.6	1	5	5	59	0.00111	0.116	TDPIFESLGPVDGK	R	I	0.997	1474.74	1972.55	448	461
AgambiaeSugarB01	EH domain-containing protein 1 2R:58144216:58163155:1	AGAP004593-PA	61392.6	1	5	5	59	0.00111	0.116	TEEVVENVLGELK	K	K	0.997	1458.77	2388.62	11	23
AgambiaeSugarB01	3R:215009:216018:1	AGAP007745-PA	34097.7	1	4	4	71	0.00134	0.186	FNIDIASR	K	K	0.985	935.495	1208.76	64	71
AgambiaeSugarB01	3R:215009:216018:1	AGAP007745-PA	34097.7	1	4	4	71	0.00134	0.186	GQNVFVNPQTIVDR	R	L	0.997	1586.83	1699.45	160	173
AgambiaeSugarB01	3R:215009:216018:1	AGAP007745-PA	34097.7	1	4	4	71	0.00134	0.186	NNVDASLASEITR	L	V	0.997	1389.7		125	137
AgambiaeSugarB01	3R:215009:216018:1	AGAP007745-PA	34097.7	1	4	4	71	0.00134	0.186	QLRDVVVQAVAGAKLNSSEVIFK	K	F	0.345	2471.4		41	63
AgambiaeSugarB01	PyK: pyruvate kinase 2R:58245995:58249228:-1	AGAP004596-PA	57627.2	1	8	10	83	0.00157	0.166	ARQCHLYRGILPVIYEQPAMEDWLK	T	D	0.997	3029.55	2081.88	458	482
AgambiaeSugarB01	PyK: pyruvate kinase 2R:58245995:58249228:-1	AGAP004596-PA	57627.2	1	8	10	83	0.00157	0.166	GDLGIEIPAEK	R	V	0.524	1141.61	1415.41	293	303
AgambiaeSugarB01	PyK: pyruvate kinase 2R:58245995:58249228:-1	AGAP004596-PA	57627.2	1	8	10	83	0.00157	0.166	GVNLPGVPVDLPAVSEK	K	D	0.997	1690.94	2419.67	206	222
AgambiaeSugarB01	PyK: pyruvate kinase 2R:58245995:58249228:-1	AGAP004596-PA	57627.2	1	8	10	83	0.00157	0.166	IIEATDGIMVAR	K	G	0.997	1288.69	1304.47	281	292
AgambiaeSugarB01	PyK: pyruvate kinase 2R:58245995:58249228:-1	AGAP004596-PA	57627.2	1	8	10	83	0.00157	0.166	IYEQPAMEDWLK	V	D	0.997	1522.72		471	482
AgambiaeSugarB01	PyK: pyruvate kinase 2R:58245995:58249228:-1	AGAP004596-PA	57627.2	1	8	10	83	0.00157	0.166	KGVNLPGVPVDLPAVSEK	R	D	0.915	1819.03	2265.73	205	222
AgambiaeSugarB01	PyK: pyruvate kinase 2R:58245995:58249228:-1	AGAP004596-PA	57627.2	1	8	10	83	0.00157	0.166	TGLIEGSGTGEVELK	R	K	0.997	1489.77	1253.6	119	133
AgambiaeSugarB01	PyK: pyruvate kinase 2R:58245995:58249228:-1	AGAP004596-PA	57627.2	1	8	10	83	0.00157	0.166	TKGPEIRTGLIEGSGTGEVELK	D	K	0.914	2271.22		112	133
AgambiaeSugarB01	farnesyl diphosphate synthase 2L:42784836:42792533:-1	AGAP007104-PA	50389.9	1	2	2	40	0.000756	0.0384	ALEAAITR	V	T	0.985	844.489	554.55	14	21
AgambiaeSugarB01	farnesyl diphosphate synthase 2L:42784836:42792533:-1	AGAP007104-PA	50389.9	1	2	2	40	0.000756	0.0384	LLELFNEMK	R	F	0.997	1136.6	2301.32	249	257
AgambiaeSugarB01	fatty acid synthase, animal type 3R:28141291:28150307:1	AGAP009176-PA	265941	0.932	3	3	10	0.000189	0.00981	IIVLTSR	K	S	0.155	801.519	750.279	1855	1861
AgambiaeSugarB01	fatty acid synthase, animal type 3R:28141291:28150307:1	AGAP009176-PA	265941	0.932	3	3	10	0.000189	0.00981	KLIAQLLGHPAIEICIANAPVHK	R	L	0.474	2449.41		0	0
AgambiaeSugarB01	fatty acid synthase, animal type 3R:28141291:28150307:1	AGAP009176-PA	265941	0.932	3	3	10	0.000189	0.00981	SKDDEEFVGLVNEIHSR	K	N	0.824	1973.96	2012.06	485	501
AgambiaeSugarB01	phosphoserine aminotransferase 2R:58258064:58259494:-1	AGAP004598-PA	40126.6	1	4	4	18	0.00034	0.107	ELLDVPDNYK	K	I	0.997	1205.61	1357.64	57	66
AgambiaeSugarB01	phosphoserine aminotransferase 2R:58258064:58259494:-1	AGAP004598-PA	40126.6	1	4	4	18	0.00034	0.107	MVINFGAGPAKL	-	P	0.938	1217.67		1	12
AgambiaeSugarB01	phosphoserine aminotransferase 2R:58258064:58259494:-1	AGAP004598-PA	40126.6	1	4	4	18	0.00034	0.107	VFAWIK	R	R	0.168	763.45	1420.49	247	252
AgambiaeSugarB01	phosphoserine aminotransferase 2R:58258064:58259494:-1	AGAP004598-PA	40126.6	1	4	4	18	0.00034	0.107	YTGIADPTQWK	K	L	0.359	1279.63	1313.05	124	134
AgambiaeSugarB01	heat shock protein 90kDa beta 2R:4750041:4752631:-1	AGAP001424-PA	91350	1	4	4	28	0.000529	0.08	ARFEELKTEYEPLLK	K	W	0.283	1866		614	628
AgambiaeSugarB01	heat shock protein 90kDa beta 2R:4750041:4752631:-1	AGAP001424-PA	91350	1	4	4	28	0.000529	0.08	EEALDFLEDDTVK	K	Q	0.997	1523.71	2195.73	255	267
AgambiaeSugarB01	heat shock protein 90kDa beta 2R:4750041:4752631:-1	AGAP001424-PA	91350	1	4	4	28	0.000529	0.08	LDGLNVAQIK	K	E	0.126	1070.62	3573.23	59	68
AgambiaeSugarB01	heat shock protein 90kDa beta 2R:4750041:4752631:-1	AGAP001424-PA	91350	1	4	4	28	0.000529	0.08	SEDSTDEEEEDVKVEEEEATDSDKPK	K	T	0.977	2969.24	1286.15	306	331
AgambiaeSugarB01	26S proteasome regulatory subunit N12 2R:23835495:23836455:-1	AGAP002606-PA	30181.8	0.999	2	2	10	0.000189	0.206	HPLALEQYLMEGR	R	Y	0.997	1556.79	2291.72	141	153
AgambiaeSugarB01	26S proteasome regulatory subunit N12 2R:23835495:23836455:-1	AGAP002606-PA	30181.8	0.999	2	2	10	0.000189	0.206	LKVALAGMSYIPTGNAQANQQELLIARDILEIGVEYSIATK	K	N	0.514	4402.37		32	72
AgambiaeSugarB01	Moe: Moesin/ezrin/radixin homolog 1 X:9985762:10002498:1	AGAP000562-PB	68013.8	1	4	5	44	0.000831	0.073	DFDTDEHIKDPVEER	K	R	0.997	1844.83	1193.94	492	506
AgambiaeSugarB01	Moe: Moesin/ezrin/radixin homolog 1 X:9985762:10002498:1	AGAP000562-PB	68013.8	1	4	5	44	0.000831	0.073	GDPLLFK	K	F	0.13	789.451	1120.69	76	82
AgambiaeSugarB01	Moe: Moesin/ezrin/radixin homolog 1 X:9985762:10002498:1	AGAP000562-PB	68013.8	1	4	5	44	0.000831	0.073	IGFPWSEIR	K	N	0.997	1104.58	2372.84	241	249
AgambiaeSugarB01	Moe: Moesin/ezrin/radixin homolog 1 X:9985762:10002498:1	AGAP000562-PB	68013.8	1	4	5	44	0.000831	0.073	RLHEEVEEAIR	K	K	0.996	1380.72	803.626	440	450
AgambiaeSugarB01	AFG3 family protein 2L:40208758:40211550:-1	AGAP006949-PA	89741.3	0.993	1	1	8	0.000151	0.0146	LINANEINVGFK	K	D	0.997	1331.73	1659.07	319	330
AgambiaeSugarB01	Ca-P60A: calcium-transporting ATPase sarcoplasmic/endoplasmic reticulum type 2L:27903046:27925991:1	AGAP006186-PA,AGAP006186-PB,AGAP006186-PC,AGAP006186-PD,AGAP006186-PE	109606	0.995	2	2	13	0.000246	0.0311	IDQSILTGESVSVIK	R	H	0.407	1588.88	1902.33	174	188
AgambiaeSugarB01	Ca-P60A: calcium-transporting ATPase sarcoplasmic/endoplasmic reticulum type 2L:27903046:27925991:1	AGAP006186-PA,AGAP006186-PB,AGAP006186-PC,AGAP006186-PD,AGAP006186-PE	109606	0.995	2	2	13	0.000246	0.0311	ILDLTR	R	T	0.479	730.446	656.338	544	549
AgambiaeSugarB01	Ca-P60A: calcium-transporting ATPase sarcoplasmic/endoplasmic reticulum type 2L:27903046:27925991:1	AGAP006186-PA,AGAP006186-PB,AGAP006186-PC,AGAP006186-PD,AGAP006186-PE	109606	0.995	2	2	13	0.000246	0.0311	TVDEVLSHFR	K	V	0.985	1202.62	1686.66	8	17
AgambiaeSugarB01	beta-mannosidase X:2180601:2185442:-1	AGAP000143-PA	105844	0.995	2	2	10	0.000189	0.0184	AEPWSTYAPFSQFGYESVFR	R	G	0.213	2369.09		0	0
AgambiaeSugarB01	beta-mannosidase X:2180601:2185442:-1	AGAP000143-PA	105844	0.995	2	2	10	0.000189	0.0184	TNEHGELLVEHGLTVAR	K	N	0.995	1874.97	1325.54	281	297
AgambiaeSugarB01	RpS3: 40S ribosomal protein S3 2R:12009718:12011048:-1	AGAP001910-PA	27159.7	1	3	3	33	0.000623	0.139	ELAEDGYSGVEVR	R	V	0.997	1423.67	944.686	28	40
AgambiaeSugarB01	RpS3: 40S ribosomal protein S3 2R:12009718:12011048:-1	AGAP001910-PA	27159.7	1	3	3	33	0.000623	0.139	FKVPEPLVEAK	K	E	0.989	1256.72	1615.47	228	238
AgambiaeSugarB01	RpS3: 40S ribosomal protein S3 2R:12009718:12011048:-1	AGAP001910-PA	27159.7	1	3	3	33	0.000623	0.139	IMLPWDPNGK	K	I	0.995	1170.6	2079.5	188	197
AgambiaeSugarB01	F-actin capping protein subunit beta 3R:2354916:2356499:1	AGAP007864-PA,AGAP007864-PB,AGAP007864-PC	30947	0.462	1	1	1	1.89e-05	0.0509	KLEVEANHAFDQYR	R	E	0.823	1719.84	1226.56	95	108
AgambiaeSugarB01	Arf1: ADP-ribosylation factor 1 3L:36310085:36311000:1	AGAP012014-PA,AGAP012014-PB	20688.7	1	3	3	24	0.000453	0.209	IGFNVETVEYK	T	N	0.997	1298.66		49	59
AgambiaeSugarB01	Arf1: ADP-ribosylation factor 1 3L:36310085:36311000:1	AGAP012014-PA,AGAP012014-PB	20688.7	1	3	3	24	0.000453	0.209	LKLGEIVTTIPTIGFNVETVEYK	K	N	0.987	2564.42		37	59
AgambiaeSugarB01	Arf1: ADP-ribosylation factor 1 3L:36310085:36311000:1	AGAP012014-PA,AGAP012014-PB	20688.7	1	3	3	24	0.000453	0.209	QDLPNAMNAAEITDK	K	L	0.997	1630.77	1352.97	128	142
AgambiaeSugarB01	mitochondrial ATPase inhibitor 3R:20515389:20516019:1	AGAP008898-PA	11543.4	0.983	1	2	3	5.67e-05	0.115	MEVAHEEEYFYK	K	Q	0.997	1574.68	1319.38	50	61
AgambiaeSugarB01	3L:8976455:8978513:1	AGAP010719-PA	59030.8	0.996	2	2	17	0.000321	0.0447	ASNILEDLETLR	K	L	0.997	1373.73	2908.95	73	84
AgambiaeSugarB01	3L:8976455:8978513:1	AGAP010719-PA	59030.8	0.996	2	2	17	0.000321	0.0447	TIVSRQFVEMTK	K	A	0.139	1438.77	3732.44	15	26
AgambiaeSugarB01	ARP2 actin-related protein 2 homolog X:18919009:18924434:1	AGAP000985-PA	44792.3	0.992	2	2	2	3.78e-05	0.0658	AEYQEQGLNVLK	K	K	0.332	1391.72	3512.72	376	387
AgambiaeSugarB01	ARP2 actin-related protein 2 homolog X:18919009:18924434:1	AGAP000985-PA	44792.3	0.992	2	2	2	3.78e-05	0.0658	GYAFNHSADFETVR	R	M	0.988	1613.73	1339.63	201	214
AgambiaeSugarB01	Eukaryotic translation initiation factor 4A, isoform 2 3R:44558848:44561275:-1	AGAP009863-PA	45660.1	1	2	3	31	0.000586	0.0569	KEELTLEGIR	K	Q	0.997	1187.66	1265.19	236	245
AgambiaeSugarB01	Eukaryotic translation initiation factor 4A, isoform 2 3R:44558848:44561275:-1	AGAP009863-PA	45660.1	1	2	3	31	0.000586	0.0569	MFVLDEADEMLSR	K	G	0.997	1555.71	2808.15	176	188
AgambiaeSugarB01	cytosolic nonspecific dipeptidase 2L:48341659:48344346:-1	AGAP007619-PA	53776.7	1	11	20	171	0.00323	0.316	FVFEGMEESGSEGLDDLLYAR	K	Q	0.997	2364.07	3254.72	166	186
AgambiaeSugarB01	cytosolic nonspecific dipeptidase 2L:48341659:48344346:-1	AGAP007619-PA	53776.7	1	11	20	171	0.00323	0.316	GSSDDKGPVLGWL	R	H	0.96	1330.66	2516.28	135	147
AgambiaeSugarB01	cytosolic nonspecific dipeptidase 2L:48341659:48344346:-1	AGAP007619-PA	53776.7	1	11	20	171	0.00323	0.316	ILEDGWATEPFVLTEK	A	D	0.997	1847.94	2751.93	112	127
AgambiaeSugarB01	cytosolic nonspecific dipeptidase 2L:48341659:48344346:-1	AGAP007619-PA	53776.7	1	11	20	171	0.00323	0.316	IVPNQTPELTER	R	Y	0.997	1396.74		351	362
AgambiaeSugarB01	cytosolic nonspecific dipeptidase 2L:48341659:48344346:-1	AGAP007619-PA	53776.7	1	11	20	171	0.00323	0.316	IYQEVAPLLPNEQAIYDAIH	K	F	0.997	2297.18		268	287
AgambiaeSugarB01	cytosolic nonspecific dipeptidase 2L:48341659:48344346:-1	AGAP007619-PA	53776.7	1	11	20	171	0.00323	0.316	IYQEVAPLLPNEQAIYDAIHFDVGS	K	Y	0.997	2802.4		268	292
AgambiaeSugarB01	cytosolic nonspecific dipeptidase 2L:48341659:48344346:-1	AGAP007619-PA	53776.7	1	11	20	171	0.00323	0.316	KLGATVELADVGK	R	Q	0.997	1300.75	1220.38	60	72
AgambiaeSugarB01	cytosolic nonspecific dipeptidase 2L:48341659:48344346:-1	AGAP007619-PA	53776.7	1	11	20	171	0.00323	0.316	LGATVELADVGK	K	Q	0.997	1172.65	1234.05	61	72
AgambiaeSugarB01	cytosolic nonspecific dipeptidase 2L:48341659:48344346:-1	AGAP007619-PA	53776.7	1	11	20	171	0.00323	0.316	LHAIEGFQAIGEPLPVNIKFVFEGMEESGSEGLDDLLYAR	W	Q	0.997	4391.19		147	186
AgambiaeSugarB01	cytosolic nonspecific dipeptidase 2L:48341659:48344346:-1	AGAP007619-PA	53776.7	1	11	20	171	0.00323	0.316	MAHGGKPWTEDPNHPHYQAAR	R	T	0.996	2416.1	630.572	385	405
AgambiaeSugarB01	cytosolic nonspecific dipeptidase 2L:48341659:48344346:-1	AGAP007619-PA	53776.7	1	11	20	171	0.00323	0.316	SVSAWPESRPEIFR	K	M	0.936	1660.84	1797.75	36	49
AgambiaeSugarB01	T-complex protein 1 subunit eta 2R:26790470:26792683:1	AGAP002762-PA	59439.1	0.999	3	3	11	0.000208	0.0867	ATISNDGATIMKLLDIVHPAAK	K	T	0.443	2279.24		55	76
AgambiaeSugarB01	T-complex protein 1 subunit eta 2R:26790470:26792683:1	AGAP002762-PA	59439.1	0.999	3	3	11	0.000208	0.0867	EHIADNFEAFVWEPSVIK	K	I	0.997	2131.05	2954.08	481	498
AgambiaeSugarB01	T-complex protein 1 subunit eta 2R:26790470:26792683:1	AGAP002762-PA	59439.1	0.999	3	3	11	0.000208	0.0867	IIIKAVR	R	K	0.162	812.572	1541.38	119	125
AgambiaeSugarB01	3L:24910214:24914786:1	AGAP011453-PA	85820.9	0.985	1	1	4	7.56e-05	0.0308	NLLFEDSALGLVSPQHNELGTSVK	R	N	0.997	2568.33	2830.72	705	728
AgambiaeSugarB01	staphylococcal nuclease domain-containing protein 1 2L:18535638:18541919:-1	AGAP005672-PA	104039	1	3	5	80	0.00151	0.129	ADIAEDLIADGYLIADK	K	N	0.997	1805.92	3309.02	857	873
AgambiaeSugarB01	staphylococcal nuclease domain-containing protein 1 2L:18535638:18541919:-1	AGAP005672-PA	104039	1	3	5	80	0.00151	0.129	EPNAENIVESIVSEGLVTVR	K	R	0.997	2155.12	3907.11	115	134
AgambiaeSugarB01	staphylococcal nuclease domain-containing protein 1 2L:18535638:18541919:-1	AGAP005672-PA	104039	1	3	5	80	0.00151	0.129	GGNVTILYIDYGNR	K	E	0.133	1554.79	1988.04	766	779
AgambiaeSugarB01	staphylococcal nuclease domain-containing protein 1 2L:18535638:18541919:-1	AGAP005672-PA	104039	1	3	5	80	0.00151	0.129	HHYLPSWQR	K	A	0.896	1223.61	1002.46	512	520
AgambiaeSugarB01	staphylococcal nuclease domain-containing protein 1 2L:18535638:18541919:-1	AGAP005672-PA	104039	1	3	5	80	0.00151	0.129	KGLWSDAPEGEHVR	R	N	0.994	1580.78	1017.07	159	172
AgambiaeSugarB01	staphylococcal nuclease domain-containing protein 1 2L:18535638:18541919:-1	AGAP005672-PA	104039	1	3	5	80	0.00151	0.129	LDDQNIAEAMLER	R	G	0.995	1517.73	2047.1	441	453
AgambiaeSugarB01	staphylococcal nuclease domain-containing protein 1 2L:18535638:18541919:-1	AGAP005672-PA	104039	1	3	5	80	0.00151	0.129	LIELEDAAR	R	R	0.997	1029.56	992.631	147	155
AgambiaeSugarB01	staphylococcal nuclease domain-containing protein 1 2L:18535638:18541919:-1	AGAP005672-PA	104039	1	3	5	80	0.00151	0.129	PAIGGAPAQEAEPYGDEALQFTR	R	E	0.997	2388.15		563	585
AgambiaeSugarB01	serine protease 2R:1279016:1279912:1	AGAP001199-PA	29190.2	1	4	4	59	0.00111	0.231	IAEMYVHEDYEGSVGPNDIAIFR	R	V	0.995	2625.23	2563.52	107	129
AgambiaeSugarB01	serine protease 2R:1279016:1279912:1	AGAP001199-PA	29190.2	1	4	4	59	0.00111	0.231	IVGGEEAIAHEFPYQI	K	S	0.997	1772.89		27	42
AgambiaeSugarB01	serine protease 2R:1279016:1279912:1	AGAP001199-PA	29190.2	1	4	4	59	0.00111	0.231	TTLPIMDLEVCR	K	K	0.394	1390.71	2340.44	179	190
AgambiaeSugarB01	serine protease 2R:1279016:1279912:1	AGAP001199-PA	29190.2	1	4	4	59	0.00111	0.231	VSYFIDWINDK	R	I	0.997	1399.69	2669.86	255	265
AgambiaeSugarB01	inorganic phosphate cotransporter 3R:21108738:21119507:-1	AGAP008931-PA	55431.3	0.997	2	2	10	0.000189	0.0807	EFIESSFGPQDHSR	R	R	0.996	1635.74	1244.11	249	262
AgambiaeSugarB01	inorganic phosphate cotransporter 3R:21108738:21119507:-1	AGAP008931-PA	55431.3	0.997	2	2	10	0.000189	0.0807	VASRKLFNTIGLWVPMVALLGLAFVPK	R	G	0.311	2940.73		347	373
AgambiaeSugarB01	20S proteasome subunit alpha 3 2L:7195996:7197131:-1	AGAP004960-PA	28585.6	0.998	2	2	15	0.000283	0.0386	EYKAILGDVEASSLIK	K	I	0.354	1735.95		0	0
AgambiaeSugarB01	20S proteasome subunit alpha 3 2L:7195996:7197131:-1	AGAP004960-PA	28585.6	0.998	2	2	15	0.000283	0.0386	LLDNVIFSEK	K	I	0.997	1177.65	1840.86	55	64
AgambiaeSugarB01	26S proteasome regulatory subunit N1 2R:21870842:21873614:-1	AGAP002481-PA	96571.4	1	3	3	11	0.000208	0.0606	HLSGEIAANWPESTDNLFK	R	N	0.993	2129.03	2419.5	122	140
AgambiaeSugarB01	26S proteasome regulatory subunit N1 2R:21870842:21873614:-1	AGAP002481-PA	96571.4	1	3	3	11	0.000208	0.0606	LDLLENYVDESAYPR	R	V	0.997	1796.87	2460.64	173	187
AgambiaeSugarB01	26S proteasome regulatory subunit N1 2R:21870842:21873614:-1	AGAP002481-PA	96571.4	1	3	3	11	0.000208	0.0606	LLSDNSTESLGEWGHEYVR	R	H	0.996	2192.03	2024.93	103	121
AgambiaeSugarB01	ankyrin repeat domain-containing protein 17 2R:39084807:39102835:1	AGAP003519-PA	460308	0.075	1	1	8	0.000151	0	AVEVHGDMSAEMLATHMEDTKHEQDAGAELLYRVMDLHGK	R	Y	0.305	4465.07		0	0
AgambiaeSugarB01	3L:4182081:4183867:-1	AGAP010479-PA	45078	1	9	11	130	0.00246	0.278	ALPVNLYDTQPPVLSPLLPALNEGNSIVDK	Y	G	0.95	3187.73		304	333
AgambiaeSugarB01	3L:4182081:4183867:-1	AGAP010479-PA	45078	1	9	11	130	0.00246	0.278	EFRAKLVTVYTDEEGYGWSK	R	S	0.961	2378.17		263	282
AgambiaeSugarB01	3L:4182081:4183867:-1	AGAP010479-PA	45078	1	9	11	130	0.00246	0.278	LTETHVEYALPV	K	N	0.995	1371.72		296	307
AgambiaeSugarB01	3L:4182081:4183867:-1	AGAP010479-PA	45078	1	9	11	130	0.00246	0.278	LTETHVEYALPVNLYDTQPPVLS	K	P	0.981	2599.33		296	318
AgambiaeSugarB01	3L:4182081:4183867:-1	AGAP010479-PA	45078	1	9	11	130	0.00246	0.278	LTETHVEYALPVNLYDTQPPVLSPLLPALNEG	K	N	0.991	3503.83		296	327
AgambiaeSugarB01	3L:4182081:4183867:-1	AGAP010479-PA	45078	1	9	11	130	0.00246	0.278	LVTVYTDEEGYGWSK	K	S	0.997	1746.82	1668.91	268	282
AgambiaeSugarB01	3L:4182081:4183867:-1	AGAP010479-PA	45078	1	9	11	130	0.00246	0.278	LYDTQPPVLSPLLPALNEGNSIVDK	N	G	0.997	2693.44		309	333
AgambiaeSugarB01	3L:4182081:4183867:-1	AGAP010479-PA	45078	1	9	11	130	0.00246	0.278	TESYKLVAGETYYSRIFKTINAIRYMSPYSTINVTVIGSEGR	K	D	0.981	4778.45		218	259
AgambiaeSugarB01	3L:4182081:4183867:-1	AGAP010479-PA	45078	1	9	11	130	0.00246	0.278	YVDQDISYLADTR	K	I	0.997	1558.74	1582.96	184	196
AgambiaeSugarB01	peroxiredoxin 5, atypical 2-Cys peroxiredoxin 2R:3004695:3008509:1	AGAP001325-PA	20554	1	6	7	64	0.00121	0.253	AAAFTKALELGADLPPLGGLR	P	S	0.992	2081.18	1460.29	139	159
AgambiaeSugarB01	peroxiredoxin 5, atypical 2-Cys peroxiredoxin 2R:3004695:3008509:1	AGAP001325-PA	20554	1	6	7	64	0.00121	0.253	ALELGADLPPLGGLR	K	S	0.997	1491.85	2716.18	145	159
AgambiaeSugarB01	peroxiredoxin 5, atypical 2-Cys peroxiredoxin 2R:3004695:3008509:1	AGAP001325-PA	20554	1	6	7	64	0.00121	0.253	IPSIDLFEDSPANK	K	V	0.997	1545.78	2190.35	47	60
AgambiaeSugarB01	peroxiredoxin 5, atypical 2-Cys peroxiredoxin 2R:3004695:3008509:1	AGAP001325-PA	20554	1	6	7	64	0.00121	0.253	LRSKRYSMVLEDGVVK	G	S	0.997	1880.04		158	173
AgambiaeSugarB01	peroxiredoxin 5, atypical 2-Cys peroxiredoxin 2R:3004695:3008509:1	AGAP001325-PA	20554	1	6	7	64	0.00121	0.253	SMVLEDGVVK	Y	S	0.902	1076.57		164	173
AgambiaeSugarB01	peroxiredoxin 5, atypical 2-Cys peroxiredoxin 2R:3004695:3008509:1	AGAP001325-PA	20554	1	6	7	64	0.00121	0.253	YSMVLEDGVVK	R	S	0.997	1239.63	1383.62	163	173
AgambiaeSugarB01	dipeptidyl-peptidase III 2R:55591068:55593533:1	AGAP004394-PA	81447	1	3	3	26	0.000491	0.0416	AHASVIDSLWESTK	K	V	0.997	1543.78	2049.13	136	149
AgambiaeSugarB01	dipeptidyl-peptidase III 2R:55591068:55593533:1	AGAP004394-PA	81447	1	3	3	26	0.000491	0.0416	MWESILETDDHTVNSSFYTTVGTDCLGLTK	K	M	0.365	3363.54		0	0
AgambiaeSugarB01	dipeptidyl-peptidase III 2R:55591068:55593533:1	AGAP004394-PA	81447	1	3	3	26	0.000491	0.0416	TDSIPFLSEEDQALMK	K	K	0.997	1823.87	2639.05	414	429
AgambiaeSugarB01	lysyl-tRNA synthetase, class II X:5743807:5746073:1	AGAP000325-PA,AGAP000325-PB	65908.3	0.813	1	1	2	3.78e-05	0.0341	YHPDGPEGDEYEIDFTPPFR	K	R	0.786	2381.04	2441.83	361	380
AgambiaeSugarB01	elongation factor 1-delta 2R:52953448:52955536:-1	AGAP004235-PA,AGAP004235-PC	48449.4	1	2	2	18	0.00034	0.108	ISVDWLQEEIEK	K	I	0.997	1488.76	2570.46	418	429
AgambiaeSugarB01	elongation factor 1-delta 2R:52953448:52955536:-1	AGAP004235-PA,AGAP004235-PC	48449.4	1	2	2	18	0.00034	0.108	SNVILDIKPWDDETDMK	K	V	0.997	2018.97	2396.44	360	376
AgambiaeSugarB01	Sterol carrier protein-2 2R:49717788:49718238:1	AGAP004094-PA	11106.8	1	3	3	40	0.000756	0.343	IAVSARTLSVGDALTQGK	L	L	0.988	1787		71	88
AgambiaeSugarB01	Sterol carrier protein-2 2R:49717788:49718238:1	AGAP004094-PA	11106.8	1	3	3	40	0.000756	0.343	TASGVEQYVIDLK	K	Q	0.997	1422.75	1909.61	35	47
AgambiaeSugarB01	Sterol carrier protein-2 2R:49717788:49718238:1	AGAP004094-PA	11106.8	1	3	3	40	0.000756	0.343	TVEDLIAVSARTLSVGDALTQGK	L	L	0.995	2344.27		66	88
AgambiaeSugarB01	suppressor of tumorigenicity protein 13 3R:26179708:26180958:1	AGAP009119-PA	42259.2	0.985	1	1	16	0.000302	0.0302	LDFDEEADEWLK	K	E	0.997	1509.67	2568.64	208	219
AgambiaeSugarB01	sodium/potassium-transporting ATPase subunit beta 3R:872904:879141:-1	AGAP007790-PA,AGAP007790-PB,AGAP007790-PC	35989	0.999	2	4	28	0.000529	0.119	IYGWQPEFYEDVDDLPTDMPDDLASHIR	R	S	0.997	3337.5	3365.07	195	222
AgambiaeSugarB01	sodium/potassium-transporting ATPase subunit beta 3R:872904:879141:-1	AGAP007790-PA,AGAP007790-PB,AGAP007790-PC	35989	0.999	2	4	28	0.000529	0.119	TYEFPTKPEK	R	Q	0.657	1239.63	875.852	15	24
AgambiaeSugarB01	casein kinase II subunit alpha 2L:17320772:17321803:1	AGAP005569-PA	40572	1	3	3	19	0.000359	0.14	EPFFHGHDNYDQLVR	K	I	0.368	1873.86	1616.17	228	242
AgambiaeSugarB01	casein kinase II subunit alpha 2L:17320772:17321803:1	AGAP005569-PA	40572	1	3	3	19	0.000359	0.14	FVHSENQHLVSPEGLDFLDK	R	L	0.997	2311.14	2103.42	282	301
AgambiaeSugarB01	casein kinase II subunit alpha 2L:17320772:17321803:1	AGAP005569-PA	40572	1	3	3	19	0.000359	0.14	VLGTEDLFAYLDK	K	Y	0.997	1483.77	3039.6	246	258
AgambiaeSugarB01	ATP-dependent RNA helicase DBP2 2R:41327518:41336640:1	AGAP003663-PA	73849.6	0.998	1	1	24	0.000453	0.0384	MLDMGFEPQIR	R	K	0.997	1336.64	1974.25	373	383	AGAP003047-PA,AGAP003047-PB,AGAP003047-PC,AGAP003047-PD,AGAP012045-PA
AgambiaeSugarB01	ATP-dependent RNA helicase DBP2 2R:41327518:41336640:1	AGAP003663-PA	73849.6	0.998	1	1	24	0.000453	0.0384	PITEFDEIEIPDYVK	K	R	0.997	1807.9		212	226
AgambiaeSugarB01	protein disulfide-isomerase A1 3L:41763690:41768233:-1	AGAP012407-PA	53133.6	1	6	7	66	0.00125	0.15	AVFEGEATEEALK	K	K	0.997	1393.68		214	226
AgambiaeSugarB01	protein disulfide-isomerase A1 3L:41763690:41768233:-1	AGAP012407-PA	53133.6	1	6	7	66	0.00125	0.15	ELETVEAAEEFLK	K	E	0.997	1507.75	2669.89	139	151
AgambiaeSugarB01	protein disulfide-isomerase A1 3L:41763690:41768233:-1	AGAP012407-PA	53133.6	1	6	7	66	0.00125	0.15	EQDTIVSWLEK	R	K	0.997	1347.68	2350.85	121	131
AgambiaeSugarB01	protein disulfide-isomerase A1 3L:41763690:41768233:-1	AGAP012407-PA	53133.6	1	6	7	66	0.00125	0.15	LGEKYK	K	D	0.13	737.419	878.3	410	415
AgambiaeSugarB01	protein disulfide-isomerase A1 3L:41763690:41768233:-1	AGAP012407-PA	53133.6	1	6	7	66	0.00125	0.15	QHLLSQDLPEDWDKEPVK	K	V	0.997	2177.09	1756.06	353	370
AgambiaeSugarB01	protein disulfide-isomerase A1 3L:41763690:41768233:-1	AGAP012407-PA	53133.6	1	6	7	66	0.00125	0.15	TEDGVLVLTK	K	D	0.997	1074.6		25	34
AgambiaeSugarB01	spectrin beta 2R:56061220:56086452:1	AGAP004440-PC	481186	1	3	4	25	0.000472	0.00788	AGITAKDLR	K	A	0.145	944.553	1169.16	631	639
AgambiaeSugarB01	spectrin beta 2R:56061220:56086452:1	AGAP004440-PC	481186	1	3	4	25	0.000472	0.00788	ALEDLVDLR	K	K	0.997	1043.57	1919.65	696	704
AgambiaeSugarB01	spectrin beta 2R:56061220:56086452:1	AGAP004440-PC	481186	1	3	4	25	0.000472	0.00788	MEVDDLFIDLADGIK	K	L	0.997	1693.84	3738.76	43	57
AgambiaeSugarB01	26S proteasome regulatory subunit T2 2R:33995963:33997279:1	AGAP003215-PA,AGAP003216-PA	49120.3	0.997	2	2	10	0.000189	0.0297	IKDYLLMEEEFIR	R	N	0.996	1698.88	2678.83	66	78
AgambiaeSugarB01	26S proteasome regulatory subunit T2 2R:33995963:33997279:1	AGAP003215-PA,AGAP003216-PA	49120.3	0.997	2	2	10	0.000189	0.0297	NTAMIVKVDGRSDFGDLQNLLELMTR	R	Q	0.383	2936.5		0	0
AgambiaeSugarB01	Developmentally regulated GTP-binding protein 3L:7363170:7364583:-1	AGAP010624-PA	40970.8	0.998	2	2	3	5.67e-05	0.079	LLEHELEGFGLR	K	L	0.997	1412.75	2124.6	159	170
AgambiaeSugarB01	Developmentally regulated GTP-binding protein 3L:7363170:7364583:-1	AGAP010624-PA	40970.8	0.998	2	2	3	5.67e-05	0.079	VGIDHVLNDEDVVQIVK	K	K	0.153	1892.01	2293.87	349	365
AgambiaeSugarB01	AGM1: 3L:41729189:41730770:1	AGAP012401-PA	57238.4	1	15	20	216	0.00408	0.344	AAPRSHVKIFKAL	K	V	0.997	1437.87		466	478
AgambiaeSugarB01	AGM1: 3L:41729189:41730770:1	AGAP012401-PA	57238.4	1	15	20	216	0.00408	0.344	DIHSEFGTIADLEALATAC	R	N	0.996	1976.93	2562.91	89	107
AgambiaeSugarB01	AGM1: 3L:41729189:41730770:1	AGAP012401-PA	57238.4	1	15	20	216	0.00408	0.344	DIHSEFGTIADLEALATACNAEGLK	R	L	0.997	2589.25	3432.26	89	113
AgambiaeSugarB01	AGM1: 3L:41729189:41730770:1	AGAP012401-PA	57238.4	1	15	20	216	0.00408	0.344	DIHSEFGTIADLEALATACNAEGLKLI	R	L	0.997	2815.42		89	115
AgambiaeSugarB01	AGM1: 3L:41729189:41730770:1	AGAP012401-PA	57238.4	1	15	20	216	0.00408	0.344	DIHSEFGTIADLEALATACNAEGLKLILDFV	R	P	0.997	3289.67		89	119
AgambiaeSugarB01	AGM1: 3L:41729189:41730770:1	AGAP012401-PA	57238.4	1	15	20	216	0.00408	0.344	DIHSEFGTIADLEALATACNAEGLKLILDFVPNH	R	S	0.997	3637.82		89	122
AgambiaeSugarB01	AGM1: 3L:41729189:41730770:1	AGAP012401-PA	57238.4	1	15	20	216	0.00408	0.344	DIHSEFGTIADLEALATACNAEGLKLILDFVPNHS	R	S	0.985	3724.85		89	123
AgambiaeSugarB01	AGM1: 3L:41729189:41730770:1	AGAP012401-PA	57238.4	1	15	20	216	0.00408	0.344	DSDGDGVGDLR	K	G	0.976	1105.48	752.852	39	49
AgambiaeSugarB01	AGM1: 3L:41729189:41730770:1	AGAP012401-PA	57238.4	1	15	20	216	0.00408	0.344	GIMEKVPYLR	R	R	0.324	1221.67	2875.29	50	59
AgambiaeSugarB01	AGM1: 3L:41729189:41730770:1	AGAP012401-PA	57238.4	1	15	20	216	0.00408	0.344	GSAWEWNDVR	R	K	0.997	1219.55	1532.17	169	178
AgambiaeSugarB01	AGM1: 3L:41729189:41730770:1	AGAP012401-PA	57238.4	1	15	20	216	0.00408	0.344	IDAVPYLFESLPVNGVYPDEEK	R	S	0.997	2494.24		221	242
AgambiaeSugarB01	AGM1: 3L:41729189:41730770:1	AGAP012401-PA	57238.4	1	15	20	216	0.00408	0.344	LSNTFKDTTGQQFYDNIK	V	R	0.984	2120.03		323	340
AgambiaeSugarB01	AGM1: 3L:41729189:41730770:1	AGAP012401-PA	57238.4	1	15	20	216	0.00408	0.344	PFNFEVLSNTFKDTTGQQFYDNIK	I	R	0.997	2853.37		317	340
AgambiaeSugarB01	AGM1: 3L:41729189:41730770:1	AGAP012401-PA	57238.4	1	15	20	216	0.00408	0.344	SGETDDPDNPTYLVHQHTQNLDETFDMMYQWR	K	K	0.997	3883.66	3049.17	243	274
AgambiaeSugarB01	AGM1: 3L:41729189:41730770:1	AGAP012401-PA	57238.4	1	15	20	216	0.00408	0.344	SPMADFGYDIADFR	K	D	0.997	1604.71	2608.73	75	88
AgambiaeSugarB01	leukotriene-A4 hydrolase 3R:45186831:45189245:-1	AGAP009907-PA	72513.5	1	6	9	78	0.00147	0.135	DFHALHGLSELSDCIK	R	T	0.997	1841.89	2115.27	365	380
AgambiaeSugarB01	leukotriene-A4 hydrolase 3R:45186831:45189245:-1	AGAP009907-PA	72513.5	1	6	9	78	0.00147	0.135	EWFREDPNNEVLLER	Y	I	0.997	1945.94		457	471
AgambiaeSugarB01	leukotriene-A4 hydrolase 3R:45186831:45189245:-1	AGAP009907-PA	72513.5	1	6	9	78	0.00147	0.135	HGLSELSDCIKTQLADTPELTK	L	L	0.995	2399.21	766.436	370	391
AgambiaeSugarB01	leukotriene-A4 hydrolase 3R:45186831:45189245:-1	AGAP009907-PA	72513.5	1	6	9	78	0.00147	0.135	HVDLDWTVNFDK	R	S	0.995	1488.71	2210.56	51	62
AgambiaeSugarB01	leukotriene-A4 hydrolase 3R:45186831:45189245:-1	AGAP009907-PA	72513.5	1	6	9	78	0.00147	0.135	SNAGEVPLDWDIGGTIENIGSK	K	L	0.997	2272.11	2881.42	99	120
AgambiaeSugarB01	leukotriene-A4 hydrolase 3R:45186831:45189245:-1	AGAP009907-PA	72513.5	1	6	9	78	0.00147	0.135	YLEDLLGGPSK	R	F	0.997	1191.63	1704.65	419	429
AgambiaeSugarB01	GSTS1: glutathione S-transferase sigma class 1 3L:2781206:2783341:-1	AGAP010404-PB	23399.5	1	3	3	48	0.000907	0.197	ALGEPLR	K	F	0.854	755.441		13	19
AgambiaeSugarB01	GSTS1: glutathione S-transferase sigma class 1 3L:2781206:2783341:-1	AGAP010404-PB	23399.5	1	3	3	48	0.000907	0.197	VVDNVTSIESIR	R	S	0.997	1331.72	1240.64	181	192
AgambiaeSugarB01	GSTS1: glutathione S-transferase sigma class 1 3L:2781206:2783341:-1	AGAP010404-PB	23399.5	1	3	3	48	0.000907	0.197	WPALKPTMPMGQMPVLEVDGK	E	K	0.985	2325.18		39	59
AgambiaeSugarB01	vigilin 2L:15971450:15975456:1	AGAP005467-PA,AGAP005467-PB	145346	0.624	1	1	16	0.000302	0.00767	VQEVMEARRK	K	I	0.9	1245.67		124	133
AgambiaeSugarB01	2L:48255001:48258061:-1	AGAP007612-PA	92182	0.985	1	1	16	0.000302	0.0148	VNSAIGNLEPPVR	K	T	0.997	1365.75	1263.74	831	843
AgambiaeSugarB01	Complement control protein 3R:462099:477750:-1	AGAP007761-PA	191849	0.993	2	3	16	0.000302	0.0237	AANQTDVDSMDPARKVK	K	F	0.971	1845.91	737.944	968	984
AgambiaeSugarB01	Complement control protein 3R:462099:477750:-1	AGAP007761-PA	191849	0.993	2	3	16	0.000302	0.0237	NRTEPTVEESPLALMEKLQSQIIR	R	R	0.764	2782.48		920	943
AgambiaeSugarB01	glutamate dehydrogenase (NAD(P)+) 2R:55056306:55066884:-1	AGAP004362-PB	61304	1	3	3	143	0.0027	0.294	AVAAVQQPMAMNQQQPKR	K	T	0.147	2012.02	2171.28	23	40
AgambiaeSugarB01	glutamate dehydrogenase (NAD(P)+) 2R:55056306:55066884:-1	AGAP004362-PB	61304	1	3	3	143	0.0027	0.294	DIVHSGLDYTMER	K	S	0.997	1535.72	1661.92	501	513
AgambiaeSugarB01	glutamate dehydrogenase (NAD(P)+) 2R:55056306:55066884:-1	AGAP004362-PB	61304	1	3	3	143	0.0027	0.294	DSGDYEMITGYR	R	A	0.997	1406.59	1389.53	121	132
AgambiaeSugarB01	glutamate dehydrogenase (NAD(P)+) 2R:55056306:55066884:-1	AGAP004362-PB	61304	1	3	3	143	0.0027	0.294	EMSWIADTYAK	R	T	0.997	1314.6	1630.67	228	238
AgambiaeSugarB01	glutamate dehydrogenase (NAD(P)+) 2R:55056306:55066884:-1	AGAP004362-PB	61304	1	3	3	143	0.0027	0.294	ESVQASLER	L	R	0.992	1000.51	565.04	465	473
AgambiaeSugarB01	glutamate dehydrogenase (NAD(P)+) 2R:55056306:55066884:-1	AGAP004362-PB	61304	1	3	3	143	0.0027	0.294	FALELSK	R	K	0.854	807.461	1163.59	201	207
AgambiaeSugarB01	glutamate dehydrogenase (NAD(P)+) 2R:55056306:55066884:-1	AGAP004362-PB	61304	1	3	3	143	0.0027	0.294	GFIGPGIDVPAPDMGTGER	K	E	0.997	1885.91	2225.73	209	227
AgambiaeSugarB01	glutamate dehydrogenase (NAD(P)+) 2R:55056306:55066884:-1	AGAP004362-PB	61304	1	3	3	143	0.0027	0.294	GVFHGLDNFIK	R	E	0.827	1246.66	2084.22	271	281
AgambiaeSugarB01	glutamate dehydrogenase (NAD(P)+) 2R:55056306:55066884:-1	AGAP004362-PB	61304	1	3	3	143	0.0027	0.294	IIAEAANGPTTPAADK	K	I	0.996	1539.8		397	412
AgambiaeSugarB01	glutamate dehydrogenase (NAD(P)+) 2R:55056306:55066884:-1	AGAP004362-PB	61304	1	3	3	143	0.0027	0.294	IPVTPSEAFQK	K	R	0.997	1216.66		482	492
AgambiaeSugarB01	glutamate dehydrogenase (NAD(P)+) 2R:55056306:55066884:-1	AGAP004362-PB	61304	1	3	3	143	0.0027	0.294	ITRRFALELSKKGFIGPGIDVPAPDMGTGER	K	E	0.933	3328.78		197	227
AgambiaeSugarB01	glutamate dehydrogenase (NAD(P)+) 2R:55056306:55066884:-1	AGAP004362-PB	61304	1	3	3	143	0.0027	0.294	KGFIGPGIDVPAPDMGTGER	K	E	0.997	2014.01	2041.83	208	227
AgambiaeSugarB01	glutamate dehydrogenase (NAD(P)+) 2R:55056306:55066884:-1	AGAP004362-PB	61304	1	3	3	143	0.0027	0.294	MAQIGTTPGWGGK	Y	T	0.991	1303.65		286	298
AgambiaeSugarB01	glutamate dehydrogenase (NAD(P)+) 2R:55056306:55066884:-1	AGAP004362-PB	61304	1	3	3	143	0.0027	0.294	SAAYVNSIEK	R	I	0.993	1081.55		533	542
AgambiaeSugarB01	glutamate dehydrogenase (NAD(P)+) 2R:55056306:55066884:-1	AGAP004362-PB	61304	1	3	3	143	0.0027	0.294	YNLGLDLR	K	S	0.997	963.526	1708.64	525	532
AgambiaeSugarB01	26S proteasome regulatory subunit N9 2R:7309118:7310595:-1	AGAP001651-PA	43095.4	0.997	2	2	5	9.45e-05	0.105	IIEDLKDILEEAGNVTPVHGK	K	Y	0.996	2290.23	2871.84	138	158
AgambiaeSugarB01	26S proteasome regulatory subunit N9 2R:7309118:7310595:-1	AGAP001651-PA	43095.4	0.997	2	2	5	9.45e-05	0.105	VLQGQIHLEHLNQLDETKK	K	I	0.319	2243.21	1450.42	119	137
AgambiaeSugarB01	methylmalonate-semialdehyde dehydrogenase (acylating), mitochondrial 2R:22045901:22048654:-1	AGAP002499-PA	56714	0.982	1	1	1	1.89e-05	0.0345	TNDWIDLHDPATNEVVTR	K	V	0.997	2096	1963.15	40	57
AgambiaeSugarB01	ornithine decarboxylase 3L:33356674:33357888:1	AGAP011806-PA	45243.9	0.993	1	1	2	3.78e-05	0.0446	MGPHEEPLHVLDLDDVVR	R	K	0.997	2071.03	2330.09	31	48
AgambiaeSugarB01	Aminopeptidase N1 2R:42070199:42073368:1	AGAP013393-PA	104206	0.999	0	0	106	0.002	0.111	AQIVDDLFNLAR	R	G	0.997	1374.74	2869.54	590	601	AGAP013255-PA
AgambiaeSugarB01	Aminopeptidase N1 2R:42070199:42073368:1	AGAP013393-PA	104206	0.999	0	0	106	0.002	0.111	FLVNEPDHNEQTAWPLPITF	R	A	0.99	2368.16		498	517	AGAP013255-PA
AgambiaeSugarB01	Aminopeptidase N1 2R:42070199:42073368:1	AGAP013393-PA	104206	0.999	0	0	106	0.002	0.111	GTALEILEYLK	Y	E	0.997	1249.7	3124.25	608	618	AGAP013255-PA
AgambiaeSugarB01	Aminopeptidase N1 2R:42070199:42073368:1	AGAP013393-PA	104206	0.999	0	0	106	0.002	0.111	LNDDVWPTHYDIEIKPYLEQEGNK	R	A	0.997	2916.41	2524.99	47	70	AGAP013255-PA
AgambiaeSugarB01	Aminopeptidase N1 2R:42070199:42073368:1	AGAP013393-PA	104206	0.999	0	0	106	0.002	0.111	MMEHYLTTETFK	R	T	0.997	1530.7	1465.41	424	435	AGAP013255-PA
AgambiaeSugarB01	Aminopeptidase N1 2R:42070199:42073368:1	AGAP013393-PA	104206	0.999	0	0	106	0.002	0.111	NRDEIHEFLDNK	R	I	0.997	1529.73	1296.08	878	889	AGAP013255-PA
AgambiaeSugarB01	Aminopeptidase N1 2R:42070199:42073368:1	AGAP013393-PA	104206	0.999	0	0	106	0.002	0.111	VNYDAILWGK	R	I	0.997	1178.62	1998.11	562	571	AGAP013255-PA
AgambiaeSugarB01	3L:23602431:23670309:-1	AGAP011396-PA	956792	0.973	4	4	5	9.45e-05	0.00443	AQVKDLLK	K	R	0.519	914.567	968.326	5535	5542
AgambiaeSugarB01	3L:23602431:23670309:-1	AGAP011396-PA	956792	0.973	4	4	5	9.45e-05	0.00443	ILDPVGR	K	Y	0.438	769.457	4005.05	2159	2165
AgambiaeSugarB01	3L:23602431:23670309:-1	AGAP011396-PA	956792	0.973	4	4	5	9.45e-05	0.00443	LGAARDELGK	R	L	0.13	1029.57	3625.33	4835	4844
AgambiaeSugarB01	3L:23602431:23670309:-1	AGAP011396-PA	956792	0.973	4	4	5	9.45e-05	0.00443	LHDHMLYLQDVER	R	V	0.839	1668.82	1526.43	8133	8145
AgambiaeSugarB01	Aldo: fructose biphosphate aldolase 2R:22877762:22883553:1	AGAP002564-PA,AGAP002564-PB,AGAP002564-PC,AGAP002564-PD,AGAP002564-PE	39561.8	1	8	10	128	0.00242	0.239	AAQEELIK	K	R	0.997	901.499	3951.97	323	330
AgambiaeSugarB01	Aldo: fructose biphosphate aldolase 2R:22877762:22883553:1	AGAP002564-PA,AGAP002564-PB,AGAP002564-PC,AGAP002564-PD,AGAP002564-PE	39561.8	1	8	10	128	0.00242	0.239	ALQASVLR	R	A	0.711	857.52	657.81	305	312
AgambiaeSugarB01	Aldo: fructose biphosphate aldolase 2R:22877762:22883553:1	AGAP002564-PA,AGAP002564-PB,AGAP002564-PC,AGAP002564-PD,AGAP002564-PE	39561.8	1	8	10	128	0.00242	0.239	FADIGVENNEDNR	R	R	0.997	1492.67		44	56
AgambiaeSugarB01	Aldo: fructose biphosphate aldolase 2R:22877762:22883553:1	AGAP002564-PA,AGAP002564-PB,AGAP002564-PC,AGAP002564-PD,AGAP002564-PE	39561.8	1	8	10	128	0.00242	0.239	FADIGVENNEDNRR	R	Q	0.821	1648.77	916.53	44	57
AgambiaeSugarB01	Aldo: fructose biphosphate aldolase 2R:22877762:22883553:1	AGAP002564-PA,AGAP002564-PB,AGAP002564-PC,AGAP002564-PD,AGAP002564-PE	39561.8	1	8	10	128	0.00242	0.239	GILAADESTATCGKRFADIGVENNEDNR	K	R	0.997	2966.39		29	56
AgambiaeSugarB01	Aldo: fructose biphosphate aldolase 2R:22877762:22883553:1	AGAP002564-PA,AGAP002564-PB,AGAP002564-PC,AGAP002564-PD,AGAP002564-PE	39561.8	1	8	10	128	0.00242	0.239	GVVDLMGSEGECTTQGLDDLAAR	K	C	0.997	2337.07	2380.25	112	134
AgambiaeSugarB01	Aldo: fructose biphosphate aldolase 2R:22877762:22883553:1	AGAP002564-PA,AGAP002564-PB,AGAP002564-PC,AGAP002564-PD,AGAP002564-PE	39561.8	1	8	10	128	0.00242	0.239	IVPIVEPEILPDGDHDLER	R	C	0.997	2156.12	2398.43	183	201
AgambiaeSugarB01	Aldo: fructose biphosphate aldolase 2R:22877762:22883553:1	AGAP002564-PA,AGAP002564-PB,AGAP002564-PC,AGAP002564-PD,AGAP002564-PE	39561.8	1	8	10	128	0.00242	0.239	PIVEPEILPDGDHDLER	V	C	0.997	1943.97		185	201
AgambiaeSugarB01	CYP6AA1: cytochrome P450 2R:28480944:28482564:-1	AGAP002862-PA	57253.8	1	4	5	42	0.000793	0.172	EMTYLDQVINETLR	K	M	0.997	1724.85	3208.1	358	371
AgambiaeSugarB01	CYP6AA1: cytochrome P450 2R:28480944:28482564:-1	AGAP002862-PA	57253.8	1	4	5	42	0.000793	0.172	GVGSEIHFNDVLNEAYAK	K	G	0.764	1962.96	2194.23	48	65
AgambiaeSugarB01	CYP6AA1: cytochrome P450 2R:28480944:28482564:-1	AGAP002862-PA	57253.8	1	4	5	42	0.000793	0.172	HTHAFLPFGDGPR	R	N	0.997	1451.72	1538.38	436	448
AgambiaeSugarB01	CYP6AA1: cytochrome P450 2R:28480944:28482564:-1	AGAP002862-PA	57253.8	1	4	5	42	0.000793	0.172	VEGANVSLEPDTMLMIPIYAIHHDASIYPDPERF	K	D	0.997	3840.86		389	422
AgambiaeSugarB01	CYP6AA1: cytochrome P450 2R:28480944:28482564:-1	AGAP002862-PA	57253.8	1	4	5	42	0.000793	0.172	VFKPPAWR	K	N	0.983	1000.57	1185.77	213	220
AgambiaeSugarB01	Sodium-independent sulfate anion transporter 3L:39928958:39936158:-1	AGAP012302-PA	71182.9	1	2	2	16	0.000302	0.0473	DLLGIAAK	K	G	0.985	800.488	1320.22	226	233
AgambiaeSugarB01	Sodium-independent sulfate anion transporter 3L:39928958:39936158:-1	AGAP012302-PA	71182.9	1	2	2	16	0.000302	0.0473	MIGDVPSGLPSVQAPPFSVPEVR	R	D	0.997	2379.24	2876.54	328	350
AgambiaeSugarB01	carboxypeptidase A 3R:10093831:10095380:1	AGAP008370-PA	47747.3	1	3	3	28	0.000529	0.103	EGNPGIFIESNIHAR	K	E	0.996	1653.83	1649.67	161	175
AgambiaeSugarB01	carboxypeptidase A 3R:10093831:10095380:1	AGAP008370-PA	47747.3	1	3	3	28	0.000529	0.103	ELAENYDWYILPV	R	V	0.987	1624.79		200	212
AgambiaeSugarB01	carboxypeptidase A 3R:10093831:10095380:1	AGAP008370-PA	47747.3	1	3	3	28	0.000529	0.103	EYQTLDEIYSWLDEK	K	V	0.997	1931.89	3414.35	116	130
AgambiaeSugarB01	malate dehydrogenase 3R:34977878:34981324:-1	AGAP009510-PA	33693.7	0.999	2	2	17	0.000321	0.0703	QQFLETVQK	K	R	0.423	1120.6	745.216	222	230
AgambiaeSugarB01	malate dehydrogenase 3R:34977878:34981324:-1	AGAP009510-PA	33693.7	0.999	2	2	17	0.000321	0.0703	TVPEAVADDEFLK	K	Q	0.997	1433.72	1607.67	209	221
AgambiaeSugarB01	3L:32456395:32457149:-1	AGAP011726-PA	25926.7	1	2	2	32	0.000605	0.119	AMTVIEIPDQEQR	R	Q	0.997	1529.76	1464.8	5	17
AgambiaeSugarB01	3L:32456395:32457149:-1	AGAP011726-PA	25926.7	1	2	2	32	0.000605	0.119	EGIEWVPVEYFDNK	R	V	0.997	1724.82	2852.74	174	187
AgambiaeSugarB01	nucleolar protein 56 2R:14719843:14721474:1	AGAP002063-PA	56630.2	0.87	2	2	3	5.67e-05	0.0523	LVGFHPFK	K	T	0.787	944.535	1373.74	47	54
AgambiaeSugarB01	nucleolar protein 56 2R:14719843:14721474:1	AGAP002063-PA	56630.2	0.87	2	2	3	5.67e-05	0.0523	SLTDDRLEELEELMMDSEK	K	A	0.389	2283.04	3209.35	223	241
AgambiaeSugarB01	H/ACA ribonucleoprotein complex subunit 4 2L:2976219:2977875:1	AGAP004739-PA	57804.3	0.998	2	2	25	0.000472	0.0269	ILKVNK	R	T	0.392	714.487	926.307	115	120
AgambiaeSugarB01	H/ACA ribonucleoprotein complex subunit 4 2L:2976219:2977875:1	AGAP004739-PA	57804.3	0.998	2	2	25	0.000472	0.0269	ILLPGVLR	K	Y	0.997	880.598	1829.09	318	325
AgambiaeSugarB01	L-lactate dehydrogenase 2L:4905578:4908474:1	AGAP004880-PA,AGAP004880-PB,AGAP004880-PC	35426.3	0.985	1	1	8	0.000151	0.0482	LAEINPSIGTDADTEK	R	W	0.997	1673.82	1078	211	226
AgambiaeSugarB01	NADH dehydrogenase (ubiquinone) 1 alpha subcomplex 4 2R:35980660:35981341:1	AGAP003325-PA	9455.3	1	3	4	10	0.000189	0.386	DYSNISSPAPK	R	Y	0.99	1178.57	609.5	70	80
AgambiaeSugarB01	NADH dehydrogenase (ubiquinone) 1 alpha subcomplex 4 2R:35980660:35981341:1	AGAP003325-PA	9455.3	1	3	4	10	0.000189	0.386	KNNPEPWEEYR	R	T	0.996	1461.68	1187.93	48	58
AgambiaeSugarB01	NADH dehydrogenase (ubiquinone) 1 alpha subcomplex 4 2R:35980660:35981341:1	AGAP003325-PA	9455.3	1	3	4	10	0.000189	0.386	QGLTMASLKK	M	N	0.128	1092.61	671.374	2	11
AgambiaeSugarB01	Sideroflexin 1,2,3 2R:57327659:57329455:1	AGAP004519-PA	35931.7	1	3	3	21	0.000397	0.14	AGKPVPDVSSVDELWSAK	R	Y	0.996	1884.97	2134.82	55	72
AgambiaeSugarB01	Sideroflexin 1,2,3 2R:57327659:57329455:1	AGAP004519-PA	35931.7	1	3	3	21	0.000397	0.14	ASISVDSIEEELR	K	T	0.997	1447.73	2228.9	291	303
AgambiaeSugarB01	Sideroflexin 1,2,3 2R:57327659:57329455:1	AGAP004519-PA	35931.7	1	3	3	21	0.000397	0.14	YLYDSAFHPDTGEK	K	M	0.996	1642.74	1367.08	73	86
AgambiaeSugarB01	NADH dehydrogenase (ubiquinone) 1 alpha subcomplex 8 2L:39996157:39996903:-1	AGAP006918-PA	20023.9	0.165	1	1	1	1.89e-05	0.114	AVYPDATPGLPEDYPRPEAK	K	Y	0.517	2186.08	1604.57	147	166
AgambiaeSugarB01	microtubule-associated protein, RP/EB family 2L:4956483:4961288:-1	AGAP004886-PB	31968.3	0.997	2	2	10	0.000189	0.11	MAIGTTAPRDRIKPIAPTR	K	Q	0.169	2065.17		158	176
AgambiaeSugarB01	microtubule-associated protein, RP/EB family 2L:4956483:4961288:-1	AGAP004886-PB	31968.3	0.997	2	2	10	0.000189	0.11	TNLEHEYIQNFK	R	I	0.997	1535.75	1353.15	65	76
AgambiaeSugarB01	Mitochondrial import inner membrane translocase subunit TIM50-C 2R:267274:268598:-1	AGAP001108-PA	48730.8	0.403	1	1	1	1.89e-05	0.0288	DATHFVDGHHVK	R	N	0.785	1362.65	549.871	288	299
AgambiaeSugarB01	N-myc downstream regulated 2R:34321695:34347539:-1	AGAP003238-PC	40090.6	0.985	1	1	2	3.78e-05	0.0436	GDEVGQSAEDFLLYHK	K	F	0.997	1807.85	2143.73	178	193
AgambiaeSugarB01	fumarate hydratase, class II 2R:11882152:11885501:-1	AGAP001884-PA	54047.5	0.996	2	2	25	0.000472	0.0497	IADAIALAADDVISGK	K	L	0.997	1542.84	2592.67	108	123
AgambiaeSugarB01	fumarate hydratase, class II 2R:11882152:11885501:-1	AGAP001884-PA	54047.5	0.996	2	2	25	0.000472	0.0497	SDEFKDIIK	K	I	0.139	1094.57	1216.39	215	223
AgambiaeSugarB01	cytochrome c oxidase subunit 6a, mitochrondrial X:15724507:15725070:-1	AGAP000851-PA	12438.1	0.977	2	2	5	9.45e-05	0.282	HQEEHGHPRPEFVK	K	Y	0.401	1726.84	510.963	62	75
AgambiaeSugarB01	cytochrome c oxidase subunit 6a, mitochrondrial X:15724507:15725070:-1	AGAP000851-PA	12438.1	0.977	2	2	5	9.45e-05	0.282	SLFHNPHTNALPDGYEH	K	-	0.958	1948.89	1262.59	94	110
AgambiaeSugarB01	2R:5860455:5861117:1	AGAP001529-PA	21889	0.332	1	1	1	1.89e-05	0.0409	VDEIFGNLK	K	D	0.729	1034.55	1407.71	93	101
AgambiaeSugarB01	isocitrate dehydrogenase 2L:36426076:36427317:-1	AGAP006660-PA,AGAP006660-PB,AGAP006660-PC	46676.9	1	8	8	58	0.0011	0.184	AGPVVDILGDEMTR	K	I	0.997	1472.74	2112.61	7	20
AgambiaeSugarB01	isocitrate dehydrogenase 2L:36426076:36427317:-1	AGAP006660-PA,AGAP006660-PB,AGAP006660-PC	46676.9	1	8	8	58	0.0011	0.184	DIFQEIYDKDYK	K	K	0.919	1576.75	2291.96	224	235
AgambiaeSugarB01	isocitrate dehydrogenase 2L:36426076:36427317:-1	AGAP006660-PA,AGAP006660-PB,AGAP006660-PC	46676.9	1	8	8	58	0.0011	0.184	FKDIFQEIYDK	R	D	0.991	1445.73	2358.23	222	232
AgambiaeSugarB01	isocitrate dehydrogenase 2L:36426076:36427317:-1	AGAP006660-PA,AGAP006660-PB,AGAP006660-PC	46676.9	1	8	8	58	0.0011	0.184	IIWDSIK	R	E	0.854	874.503	1387.76	21	27
AgambiaeSugarB01	isocitrate dehydrogenase 2L:36426076:36427317:-1	AGAP006660-PA,AGAP006660-PB,AGAP006660-PC	46676.9	1	8	8	58	0.0011	0.184	LVPGWEKPIIIGR	R	H	0.995	1477.89	2021.09	120	132
AgambiaeSugarB01	isocitrate dehydrogenase 2L:36426076:36427317:-1	AGAP006660-PA,AGAP006660-PB,AGAP006660-PC	46676.9	1	8	8	58	0.0011	0.184	NILGGTVFR	R	E	0.474	976.558	1454.51	101	109	AGAP003168-PA
AgambiaeSugarB01	isocitrate dehydrogenase 2L:36426076:36427317:-1	AGAP006660-PA,AGAP006660-PB,AGAP006660-PC	46676.9	1	8	8	58	0.0011	0.184	NVPRLVPGWEKPIIIGRHA	K	H	0.902	2152.25		116	134
AgambiaeSugarB01	isocitrate dehydrogenase 2L:36426076:36427317:-1	AGAP006660-PA,AGAP006660-PB,AGAP006660-PC	46676.9	1	8	8	58	0.0011	0.184	RTDYMETFEFMNK	K	L	0.997	1711.75	2152.47	387	399
AgambiaeSugarB01	isocitrate dehydrogenase 2L:36426076:36427317:-1	AGAP006660-PA,AGAP006660-PB,AGAP006660-PC	46676.9	1	8	8	58	0.0011	0.184	TDYMETFEFMNK	R	L	0.997	1555.64	2337.47	388	399
AgambiaeSugarB01	RpL4: 60S ribosomal protein L4 2R:19054166:19056153:1	AGAP002306-PA	49376.2	1	5	6	72	0.00136	0.163	APIRPDVVNEVSQLMRRNRRQAYAVS	K	E	0.997	3025.62		33	58
AgambiaeSugarB01	RpL4: 60S ribosomal protein L4 2R:19054166:19056153:1	AGAP002306-PA	49376.2	1	5	6	72	0.00136	0.163	GHIIDGISELPLVVSDDIQK	R	F	0.997	2148.16	2888.51	144	163
AgambiaeSugarB01	RpL4: 60S ribosomal protein L4 2R:19054166:19056153:1	AGAP002306-PA	49376.2	1	5	6	72	0.00136	0.163	GHIIDGISELPLVVSDDIQKFQKTKQ	R	A	0.997	2908.58		144	169
AgambiaeSugarB01	RpL4: 60S ribosomal protein L4 2R:19054166:19056153:1	AGAP002306-PA	49376.2	1	5	6	72	0.00136	0.163	LDGLYGTWEK	K	R	0.997	1181.58	1444.68	263	272
AgambiaeSugarB01	RpL4: 60S ribosomal protein L4 2R:19054166:19056153:1	AGAP002306-PA	49376.2	1	5	6	72	0.00136	0.163	MFAPTKPWR	R	R	0.96	1133.59	1184.91	104	112
AgambiaeSugarB01	GSTD11: glutathione S-transferase delta class 11 2R:55501957:55502677:1	AGAP004378-PA	24445.2	0.445	1	1	1	1.89e-05	0.0981	INPQHTVPTLVDNDFVLWESR	K	A	0.813	2480.26	2915.76	46	66
AgambiaeSugarB01	Capping protein (actin filament) muscle Z-line, alpha 1 2L:27094572:27100951:-1	AGAP006141-PA,AGAP006141-PB	32903.2	1	2	3	4	7.56e-05	0.142	IASDFLMHAPPGEFNEVFNDVR	R	E	0.996	2505.19	2969.04	16	37
AgambiaeSugarB01	Capping protein (actin filament) muscle Z-line, alpha 1 2L:27094572:27100951:-1	AGAP006141-PA,AGAP006141-PB	32903.2	1	2	3	4	7.56e-05	0.142	KEASDLQNHDGDHTSEQWR	R	A	0.887	2252.99	592.435	103	121
AgambiaeSugarB01	Regucalcin protein 3R:1055637:1056799:-1	AGAP007793-PA	34494.1	1	9	11	99	0.00187	0.358	EYDIDLDGNLINPR	K	I	0.997	1646.8	2124.53	187	200
AgambiaeSugarB01	Regucalcin protein 3R:1055637:1056799:-1	AGAP007793-PA	34494.1	1	9	11	99	0.00187	0.358	FYFVDSGANHIK	K	E	0.997	1397.68	1434.01	175	186
AgambiaeSugarB01	Regucalcin protein 3R:1055637:1056799:-1	AGAP007793-PA	34494.1	1	9	11	99	0.00187	0.358	GGPKLDDLFVTTAAKNLTGPQEEPAGAVFK	F	I	0.997	3071.61		263	292
AgambiaeSugarB01	Regucalcin protein 3R:1055637:1056799:-1	AGAP007793-PA	34494.1	1	9	11	99	0.00187	0.358	KQVTSASFGGPKLDDLFVTTAAK	A	N	0.997	2381.27		255	277
AgambiaeSugarB01	Regucalcin protein 3R:1055637:1056799:-1	AGAP007793-PA	34494.1	1	9	11	99	0.00187	0.358	LDDLFVTTAAK	K	N	0.997	1193.64		267	277
AgambiaeSugarB01	Regucalcin protein 3R:1055637:1056799:-1	AGAP007793-PA	34494.1	1	9	11	99	0.00187	0.358	LYVGSMLNESAGNPFEK	R	A	0.997	1855.89	2200.04	122	138
AgambiaeSugarB01	Regucalcin protein 3R:1055637:1056799:-1	AGAP007793-PA	34494.1	1	9	11	99	0.00187	0.358	NLTGPQEEPAGAVFK	K	I	0.997	1557.79	1153	278	292
AgambiaeSugarB01	Regucalcin protein 3R:1055637:1056799:-1	AGAP007793-PA	34494.1	1	9	11	99	0.00187	0.358	VAAIPPYTELGEGPHWDIAR	R	Q	0.996	2192.11	2448.3	7	26
AgambiaeSugarB01	Regucalcin protein 3R:1055637:1056799:-1	AGAP007793-PA	34494.1	1	9	11	99	0.00187	0.358	VYSASIDGIR	K	F	0.873	1080.57	892.414	49	58
AgambiaeSugarB01	adenylosuccinate synthase 2R:37425820:37434664:1	AGAP003405-PA	51043.3	1	3	3	34	0.000642	0.0773	AHLVLDLHQQVDGLQEAEK	R	G	0.997	2143.11	1814	146	164
AgambiaeSugarB01	adenylosuccinate synthase 2R:37425820:37434664:1	AGAP003405-PA	51043.3	1	3	3	34	0.000642	0.0773	LDILDTLK	K	E	0.997	930.551	2113.32	372	379
AgambiaeSugarB01	adenylosuccinate synthase 2R:37425820:37434664:1	AGAP003405-PA	51043.3	1	3	3	34	0.000642	0.0773	VSDLLGDFK	R	M	0.997	993.525	1587.32	191	199
AgambiaeSugarB01	F-type H+-transporting ATPase subunit beta 3L:37467138:37467788:-1	AGAP012081-PA	22698.1	1	0	0	108	0.00204	0.332	EFIEMSVEQEILVTGIK	P	V	0.982	1947.01		138	154
AgambiaeSugarB01	F-type H+-transporting ATPase subunit beta 3L:37467138:37467788:-1	AGAP012081-PA	22698.1	1	0	0	108	0.00204	0.332	IINVIGEPIDER	R	G	0.997	1367.75	1589.27	110	121
AgambiaeSugarB01	F-type H+-transporting ATPase subunit beta 3L:37467138:37467788:-1	AGAP012081-PA	22698.1	1	0	0	108	0.00204	0.332	SVFAGVGER	Y	T	0.953	921.479		197	205
AgambiaeSugarB01	F-type H+-transporting ATPase subunit beta 3L:37467138:37467788:-1	AGAP012081-PA	22698.1	1	0	0	108	0.00204	0.332	TIAMDGTEGLVR	R	G	0.997	1262.64	1197.33	76	87
AgambiaeSugarB01	F-type H+-transporting ATPase subunit beta 3L:37467138:37467788:-1	AGAP012081-PA	22698.1	1	0	0	108	0.00204	0.332	VVDVQFDEQLPPILNALEVQGR	A	S	0.997	2479.32		36	57
AgambiaeSugarB01	malate/L-lactate dehydrogenase 2L:34221311:34223619:-1	AGAP006576-PA,AGAP006576-PB	53228.4	0.975	1	1	9	0.00017	0.018	LSDLTGILR	R	N	0.995	987.583	1694.08	437	445
AgambiaeSugarB01	Muscular protein 20 2R:2847152:2868225:1	AGAP001313-PA	20645.5	1	3	4	48	0.000907	0.144	CLEWIKEVTGEPINTSGDMDNFFEVLK	E	D	0.992	3114.48		31	57
AgambiaeSugarB01	Muscular protein 20 2R:2847152:2868225:1	AGAP001313-PA	20645.5	1	3	4	48	0.000907	0.144	EVTGEPINTSGDMDNFFEVLK	K	D	0.997	2342.09	3064.73	37	57
AgambiaeSugarB01	Muscular protein 20 2R:2847152:2868225:1	AGAP001313-PA	20645.5	1	3	4	48	0.000907	0.144	GDMDNFFEVLK	S	D	0.997	1314.6		47	57
AgambiaeSugarB01	GSTD3: glutathione S-transferase delta class 3 2R:55509366:55510067:-1	AGAP004382-PA	24007.3	1	3	4	24	0.000453	0.162	AMDLLEHFLTER	K	S	0.997	1474.74	2992.94	131	142
AgambiaeSugarB01	GSTD3: glutathione S-transferase delta class 3 2R:55509366:55510067:-1	AGAP004382-PA	24007.3	1	3	4	24	0.000453	0.162	VTGEIPDYAEFR	R	K	0.997	1396.67	1562.01	184	195
AgambiaeSugarB01	GSTD3: glutathione S-transferase delta class 3 2R:55509366:55510067:-1	AGAP004382-PA	24007.3	1	3	4	24	0.000453	0.162	YDLEPFPHIK	K	G	0.985	1258.65	1822.32	169	178
AgambiaeSugarB01	KH: Kynurenine 3-monooxygenase 2L:23985383:23988617:1	AGAP005948-PA	55011.5	0.985	1	1	2	3.78e-05	0.0247	QHFPDAIELIGR	R	E	0.997	1395.74	2116.71	275	286
AgambiaeSugarB01	oligopeptidase A X:4607157:4609601:1	AGAP000252-PA	84935.7	1	4	4	21	0.000397	0.0668	HLATVHQFDQEALK	R	D	0.658	1636.84	1085.51	390	403
AgambiaeSugarB01	oligopeptidase A X:4607157:4609601:1	AGAP000252-PA	84935.7	1	4	4	21	0.000397	0.0668	LELNEILER	K	L	0.997	1128.63	1943.53	201	209
AgambiaeSugarB01	oligopeptidase A X:4607157:4609601:1	AGAP000252-PA	84935.7	1	4	4	21	0.000397	0.0668	VGGGGGSVAAHPKAAGK	T	E	0.791	1420.77		737	753
AgambiaeSugarB01	oligopeptidase A X:4607157:4609601:1	AGAP000252-PA	84935.7	1	4	4	21	0.000397	0.0668	VGVDVWHEDVR	R	F	0.997	1310.65	1385.14	431	441
AgambiaeSugarB01	Aminopeptidase N1 2R:42089971:42093136:1	AGAP013255-PA	106484	0.997	0	0	122	0.0023	0.12	AQIVDDLFNLAR	R	G	0.997	1374.74	2869.54	611	622	AGAP013393-PA
AgambiaeSugarB01	Aminopeptidase N1 2R:42089971:42093136:1	AGAP013255-PA	106484	0.997	0	0	122	0.0023	0.12	DVISAFIESNK	R	N	0.997	1222.63	2285.67	861	871
AgambiaeSugarB01	Aminopeptidase N1 2R:42089971:42093136:1	AGAP013255-PA	106484	0.997	0	0	122	0.0023	0.12	FLVNEPDHNEQTAWPLPITF	R	A	0.99	2368.16		519	538	AGAP013393-PA
AgambiaeSugarB01	Aminopeptidase N1 2R:42089971:42093136:1	AGAP013255-PA	106484	0.997	0	0	122	0.0023	0.12	GTALEILEYLK	Y	E	0.997	1249.7	3124.25	629	639	AGAP013393-PA
AgambiaeSugarB01	Aminopeptidase N1 2R:42089971:42093136:1	AGAP013255-PA	106484	0.997	0	0	122	0.0023	0.12	LNDDVWPTHYDIEIKPYLEQEGNK	R	A	0.997	2916.41	2524.99	47	70	AGAP013393-PA
AgambiaeSugarB01	Aminopeptidase N1 2R:42089971:42093136:1	AGAP013255-PA	106484	0.997	0	0	122	0.0023	0.12	MMEHYLTTETFK	R	T	0.997	1530.7	1465.41	445	456	AGAP013393-PA
AgambiaeSugarB01	Aminopeptidase N1 2R:42089971:42093136:1	AGAP013255-PA	106484	0.997	0	0	122	0.0023	0.12	NRDEIHEFLDNK	R	I	0.997	1529.73	1296.08	899	910	AGAP013393-PA
AgambiaeSugarB01	Aminopeptidase N1 2R:42089971:42093136:1	AGAP013255-PA	106484	0.997	0	0	122	0.0023	0.12	VNYDAILWGK	R	I	0.997	1178.62	1998.11	583	592	AGAP013393-PA
AgambiaeSugarB01	glutamate synthase (NADPH/NADH) 2L:30472728:30489533:1	AGAP006360-PA	227850	1	4	5	44	0.000831	0.0246	DLLQEFVNETGSEVAK	K	E	0.997	1778.88	2985.96	1489	1504
AgambiaeSugarB01	glutamate synthase (NADPH/NADH) 2L:30472728:30489533:1	AGAP006360-PA	227850	1	4	5	44	0.000831	0.0246	EVFNFPHVR	K	S	0.951	1144.59	1599.75	1601	1609
AgambiaeSugarB01	glutamate synthase (NADPH/NADH) 2L:30472728:30489533:1	AGAP006360-PA	227850	1	4	5	44	0.000831	0.0246	IWLDNPILSIPDAEVLK	R	R	0.997	1936.08	3574.37	594	610
AgambiaeSugarB01	glutamate synthase (NADPH/NADH) 2L:30472728:30489533:1	AGAP006360-PA	227850	1	4	5	44	0.000831	0.0246	SRPHSEWLK	K	E	0.823	1139.6	630.281	452	460
AgambiaeSugarB01	RpL12: 60S ribosomal protein L12 3R:48534875:48535850:-1	AGAP010065-PA	17603.8	1	2	3	45	0.00085	0.206	HNGNITFDEVINIAR	K	V	0.997	1712.87	2350.57	100	114
AgambiaeSugarB01	RpL12: 60S ribosomal protein L12 3R:48534875:48535850:-1	AGAP010065-PA	17603.8	1	2	3	45	0.00085	0.206	SPHDVIDDISSGAIEIPSE	R	-	0.997	1980.94	2531.86	147	165
AgambiaeSugarB01	mitochondrial processing peptidase X:17669389:17671168:1	AGAP000935-PA	52276.4	1	2	3	18	0.00034	0.0591	AKNLLK	R	T	0.355	686.456	698.715	385	390
AgambiaeSugarB01	mitochondrial processing peptidase X:17669389:17671168:1	AGAP000935-PA	52276.4	1	2	3	18	0.00034	0.0591	RIPLHELEQR	R	I	0.996	1290.73	862.86	417	426
AgambiaeSugarB01	mitochondrial processing peptidase X:17669389:17671168:1	AGAP000935-PA	52276.4	1	2	3	18	0.00034	0.0591	SDLQQYIDAHYK	K	A	0.996	1480.71	1640.29	209	220
AgambiaeSugarB01	chitinase 2L:31609254:31611034:-1	AGAP006414-PA	56997.9	1	3	4	40	0.000756	0.0743	HGFDGIDLDWEYPAQR	R	D	0.997	1918.87	2589.26	147	162
AgambiaeSugarB01	chitinase 2L:31609254:31611034:-1	AGAP006414-PA	56997.9	1	3	4	40	0.000756	0.0743	IIDPYLDLEENWGR	R	G	0.997	1732.85	2835.14	78	91
AgambiaeSugarB01	chitinase 2L:31609254:31611034:-1	AGAP006414-PA	56997.9	1	3	4	40	0.000756	0.0743	LATEAWDLR	K	W	0.997	1074.56	1286.12	322	330
AgambiaeSugarB01	transitional endoplasmic reticulum ATPase 2L:18010658:18014675:-1	AGAP005630-PA	89215.3	1	10	11	124	0.00234	0.163	AEKNSPAIIFIDEIDAIAPK	E	R	0.991	2155.16		290	309
AgambiaeSugarB01	transitional endoplasmic reticulum ATPase 2L:18010658:18014675:-1	AGAP005630-PA	89215.3	1	10	11	124	0.00234	0.163	EIDIGIPDATGR	R	L	0.997	1256.65	1586.82	363	374
AgambiaeSugarB01	transitional endoplasmic reticulum ATPase 2L:18010658:18014675:-1	AGAP005630-PA	89215.3	1	10	11	124	0.00234	0.163	ETVVEVPNTTWTDIGGLENVK	R	R	0.997	2301.16	2678.81	463	483
AgambiaeSugarB01	transitional endoplasmic reticulum ATPase 2L:18010658:18014675:-1	AGAP005630-PA	89215.3	1	10	11	124	0.00234	0.163	GILMYGPPGTGK	R	T	0.434	1206.62	1909.04	237	248
AgambiaeSugarB01	transitional endoplasmic reticulum ATPase 2L:18010658:18014675:-1	AGAP005630-PA	89215.3	1	10	11	124	0.00234	0.163	LAGESESNLR	K	K	0.943	1075.54		275	284
AgambiaeSugarB01	transitional endoplasmic reticulum ATPase 2L:18010658:18014675:-1	AGAP005630-PA	89215.3	1	10	11	124	0.00234	0.163	LDQLIYIPLPDEK	R	S	0.997	1556.86	2717.72	636	648
AgambiaeSugarB01	transitional endoplasmic reticulum ATPase 2L:18010658:18014675:-1	AGAP005630-PA	89215.3	1	10	11	124	0.00234	0.163	LIVDEAANDDNSVISLSQAK	R	M	0.997	2102.06	1863.39	23	42
AgambiaeSugarB01	transitional endoplasmic reticulum ATPase 2L:18010658:18014675:-1	AGAP005630-PA	89215.3	1	10	11	124	0.00234	0.163	MDELELFR	K	G	0.737	1052.51	1979.75	43	50
AgambiaeSugarB01	transitional endoplasmic reticulum ATPase 2L:18010658:18014675:-1	AGAP005630-PA	89215.3	1	10	11	124	0.00234	0.163	NSPAIIFIDEIDAIAPK	K	R	0.997	1826.99	3904.34	293	309
AgambiaeSugarB01	transitional endoplasmic reticulum ATPase 2L:18010658:18014675:-1	AGAP005630-PA	89215.3	1	10	11	124	0.00234	0.163	VINQILTEMDGMGAK	R	K	0.997	1619.81	2207.63	597	611
AgambiaeSugarB01	X:7545200:7550460:1	AGAP000420-PA	81921.8	0.985	1	1	8	0.000151	0.0144	SLAEIESDLAR	K	M	0.997	1203.62	1708.9	471	481
AgambiaeSugarB01	nuclear pore complex protein Nup210 2L:29402129:29420159:-1	AGAP006280-PA	213976	1	2	2	10	0.000189	0.02	NTAIVLAEDLVTGEVLR	R	C	0.997	1813.01	3578	95	111
AgambiaeSugarB01	nuclear pore complex protein Nup210 2L:29402129:29420159:-1	AGAP006280-PA	213976	1	2	2	10	0.000189	0.02	VSLHDSLGNEFSHGLEDVSVLK	K	H	0.978	2382.19	2562.79	1417	1438
AgambiaeSugarB01	26S proteasome regulatory subunit T5 X:11207888:11209171:-1	AGAP000616-PA	47727	0.556	1	1	2	3.78e-05	0.0234	VDILDPALLR	R	S	0.502	1124.67	3723.39	323	332
AgambiaeSugarB01	3L:1237467:1251371:1	AGAP010331-PA	90956.2	0.985	1	1	2	3.78e-05	0.0209	SLPYHTEALQDGGIGIR	R	V	0.997	1826.94	1689.63	86	102
AgambiaeSugarB01	NADH dehydrogenase (ubiquinone) Fe-S protein 2 X:14442142:14443554:-1	AGAP000794-PA,AGAP000794-PB,AGAP000794-PC	52632.6	1	3	3	48	0.000907	0.0769	LLNIDIPLR	K	A	0.997	1066.66	2350.49	163	171
AgambiaeSugarB01	NADH dehydrogenase (ubiquinone) Fe-S protein 2 X:14442142:14443554:-1	AGAP000794-PA,AGAP000794-PB,AGAP000794-PC	52632.6	1	3	3	48	0.000907	0.0769	SQPYDAYDLVEFDVPIGTK	K	G	0.997	2157.04	2918.29	310	328
AgambiaeSugarB01	NADH dehydrogenase (ubiquinone) Fe-S protein 2 X:14442142:14443554:-1	AGAP000794-PA,AGAP000794-PB,AGAP000794-PC	52632.6	1	3	3	48	0.000907	0.0769	VLFAEITR	R	I	0.985	948.551		177	184
AgambiaeSugarB01	2L:10251997:10252643:1	AGAP005121-PA,AGAP005121-PB	21228.8	1	2	2	25	0.000472	0.116	FQLPNFQDWEK	R	W	0.934	1451.7	2673.61	31	41
AgambiaeSugarB01	2L:10251997:10252643:1	AGAP005121-PA,AGAP005121-PB	21228.8	1	2	2	25	0.000472	0.116	SLSDFLLESAR	R	F	0.997	1237.64	2383.13	20	30
AgambiaeSugarB01	histone H4 2R:46053769:46054080:-1	AGAP003909-PA,AGAP005023-PA,AGAP005026-PA,AGAP010724-PA,AGAP012558-PA,AGAP012574-PA,AGAP012586-PA,AGAP012885-PA	11381.8	1	2	2	84	0.00159	0.175	ISGLIYEETR	R	G	0.997	1180.62	1081.54	47	56
AgambiaeSugarB01	histone H4 2R:46053769:46054080:-1	AGAP003909-PA,AGAP005023-PA,AGAP005026-PA,AGAP010724-PA,AGAP012558-PA,AGAP012574-PA,AGAP012586-PA,AGAP012885-PA	11381.8	1	2	2	84	0.00159	0.175	VFLENVIR	K	D	0.997	989.578	1646.14	61	68
AgambiaeSugarB01	RpL5: 60S ribosomal protein L5 3R:24356067:24357683:-1	AGAP009031-PA	34154.8	1	2	2	3	5.67e-05	0.0875	GAVDGGLNIPHSVK	K	R	0.948	1363.73	1171.28	165	178
AgambiaeSugarB01	RpL5: 60S ribosomal protein L5 3R:24356067:24357683:-1	AGAP009031-PA	34154.8	1	2	2	3	5.67e-05	0.0875	TLEEEDEEAFKR	R	Q	0.994	1495.69	990.034	210	221
AgambiaeSugarB01	RpS28: 40S ribosomal protein S28 2R:37462533:37462730:-1	AGAP003412-PA	7482.6	1	2	2	27	0.00051	0.323	EGDILTLLESER	R	E	0.997	1374.71	2803.52	48	59
AgambiaeSugarB01	RpS28: 40S ribosomal protein S28 2R:37462533:37462730:-1	AGAP003412-PA	7482.6	1	2	2	27	0.00051	0.323	MDKTFVLAR	-	V	0.946	1080.59	1087.27	1	9
AgambiaeSugarB01	Dynein, axonemal, heavy chain 5 2L:48928933:48943191:-1	AGAP007675-PA	530824	0.594	1	1	1	1.89e-05	0.00174	FYQITLTR	K	A	0.609	1041.57	663.255	2954	2961
AgambiaeSugarB01	rRNA 2'-O-methyltransferase fibrillarin 3L:19980168:19981710:-1	AGAP011244-PA	33260.7	0.977	1	1	2	3.78e-05	0.0437	LKPQEQITLEPYER	K	D	0.996	1743.93	1404.35	290	303
AgambiaeSugarB01	CDGSH iron sulfur domain-containing protein 2 homolog 2R:56831152:56832179:1	AGAP004484-PA	14642	1	2	3	25	0.000472	0.0985	MIDIEDIAEK	D	A	0.969	1176.58		83	92
AgambiaeSugarB01	CDGSH iron sulfur domain-containing protein 2 homolog 2R:56831152:56832179:1	AGAP004484-PA	14642	1	2	3	25	0.000472	0.0985	VVDMIDIEDIAEK	K	A	0.997	1489.75	2412.12	80	92
AgambiaeSugarB01	2L:14726820:14727896:-1	AGAP005376-PA	23057.4	0.999	2	2	24	0.000453	0.0583	AVTKSPQPPTSASPRSSSSPGSPAAAPAPAAASSSSAPAAPAAEPAAAPK	R	V	0.569	4463.24		0	0
AgambiaeSugarB01	2L:14726820:14727896:-1	AGAP005376-PA	23057.4	0.999	2	2	24	0.000453	0.0583	LWGLTEMFPEPVR	R	Q	0.997	1574.8	3156.54	124	136
AgambiaeSugarB01	RpLP1: 60S ribosomal protein LP1 3R:173065:173808:1	AGAP007740-PA	11412.3	1	6	6	81	0.00153	0.496	AANVDIEPYWPGLFAKALEGID	K	V	0.997	2389.21		35	56
AgambiaeSugarB01	RpLP1: 60S ribosomal protein LP1 3R:173065:173808:1	AGAP007740-PA	11412.3	1	6	6	81	0.00153	0.496	AELACVYSALILVDDDVAVTDEKIATILK	K	A	0.63	3091.65		6	34
AgambiaeSugarB01	RpLP1: 60S ribosomal protein LP1 3R:173065:173808:1	AGAP007740-PA	11412.3	1	6	6	81	0.00153	0.496	IATILK	K	A	0.394	658.45	706.096	29	34
AgambiaeSugarB01	RpLP1: 60S ribosomal protein LP1 3R:173065:173808:1	AGAP007740-PA	11412.3	1	6	6	81	0.00153	0.496	ILVDDDVAVTDEK	L	I	0.997	1431.72		16	28
AgambiaeSugarB01	RpLP1: 60S ribosomal protein LP1 3R:173065:173808:1	AGAP007740-PA	11412.3	1	6	6	81	0.00153	0.496	MALNKAELACVYSALILVDDDVAVTDEK	-	I	0.997	3051.53		1	28
AgambiaeSugarB01	RpLP1: 60S ribosomal protein LP1 3R:173065:173808:1	AGAP007740-PA	11412.3	1	6	6	81	0.00153	0.496	SALILVDDDVAVTDEK	Y	I	0.997	1702.87		13	28
AgambiaeSugarB01	signal recognition particle subunit SRP54 2R:58360124:58361793:-1	AGAP004610-PA	55743.8	0.945	1	1	1	1.89e-05	0.0278	ATIINEEVLDSMLK	K	E	0.989	1575.83	2826.82	20	33
AgambiaeSugarB01	asparaginyl-tRNA synthetase 2R:30258021:30259987:-1	AGAP002969-PA	63441.7	1	2	2	19	0.000359	0.0524	ITIQEDPSWPAAK	K	S	0.997	1455.75	1374.84	106	118
AgambiaeSugarB01	asparaginyl-tRNA synthetase 2R:30258021:30259987:-1	AGAP002969-PA	63441.7	1	2	2	19	0.000359	0.0524	VYGTEPHGGYGLGLER	R	F	0.997	1704.83	1269.95	512	527
AgambiaeSugarB01	coatomer protein complex, subunit alpha (xenin) 3R:51658337:51662103:-1	AGAP010251-PA	139514	1	2	2	18	0.00034	0.0244	THGLEEDAAQMAEEFAAEGK	K	D	0.996	2133.94	2612.75	767	786
AgambiaeSugarB01	coatomer protein complex, subunit alpha (xenin) 3R:51658337:51662103:-1	AGAP010251-PA	139514	1	2	2	18	0.00034	0.0244	TLDLPIYITR	R	V	0.997	1204.69	2320.07	566	575
AgambiaeSugarB01	dipeptidyl-peptidase 4 3R:6391001:6393645:-1	AGAP008176-PA	84269.7	0.993	1	1	1	1.89e-05	0.0349	ALLDHDIDFEQMSYPDEAHSLSGVQR	R	H	0.997	2973.37	2365.81	706	731
AgambiaeSugarB01	elongation factor 2 3R:33496915:33501698:-1	AGAP009441-PA,AGAP009441-PB	94570.6	1	12	13	146	0.00276	0.18	AVPMPDGLPDDIDNGDVNAR	K	D	0.997	2080.96	1860.1	592	611
AgambiaeSugarB01	elongation factor 2 3R:33496915:33501698:-1	AGAP009441-PA,AGAP009441-PB	94570.6	1	12	13	146	0.00276	0.18	DLVFITNPDQR	K	D	0.997	1317.68		85	95
AgambiaeSugarB01	elongation factor 2 3R:33496915:33501698:-1	AGAP009441-PA,AGAP009441-PB	94570.6	1	12	13	146	0.00276	0.18	EGLPDLSQYLDK	K	-	0.997	1377.69	2411.86	832	843
AgambiaeSugarB01	elongation factor 2 3R:33496915:33501698:-1	AGAP009441-PA,AGAP009441-PB	94570.6	1	12	13	146	0.00276	0.18	EGLPDLSQYLDKL	K	-	0.997	1490.77	3383.7	832	844
AgambiaeSugarB01	elongation factor 2 3R:33496915:33501698:-1	AGAP009441-PA,AGAP009441-PB	94570.6	1	12	13	146	0.00276	0.18	ELDEKDLVFITNPDQR	F	D	0.997	1931.97		80	95
AgambiaeSugarB01	elongation factor 2 3R:33496915:33501698:-1	AGAP009441-PA,AGAP009441-PB	94570.6	1	12	13	146	0.00276	0.18	GHVFEDSQVAGTPM	R	F	0.997	1474.66	1099.98	754	767
AgambiaeSugarB01	elongation factor 2 3R:33496915:33501698:-1	AGAP009441-PA,AGAP009441-PB	94570.6	1	12	13	146	0.00276	0.18	GHVFEDSQVAGTPMFVVKAYLPVNESF	R	G	0.997	2968.45	1101.25	754	780
AgambiaeSugarB01	elongation factor 2 3R:33496915:33501698:-1	AGAP009441-PA,AGAP009441-PB	94570.6	1	12	13	146	0.00276	0.18	MEMLYEGPHDDEAAVAVK	R	N	0.961	2004.9	1618.76	355	372
AgambiaeSugarB01	elongation factor 2 3R:33496915:33501698:-1	AGAP009441-PA,AGAP009441-PB	94570.6	1	12	13	146	0.00276	0.18	QRARYLSEKYDYDVTEAR	K	K	0.842	2246.08		616	633
AgambiaeSugarB01	elongation factor 2 3R:33496915:33501698:-1	AGAP009441-PA,AGAP009441-PB	94570.6	1	12	13	146	0.00276	0.18	VFDAIMNYK	K	T	0.997	1100.54	1520.05	286	294
AgambiaeSugarB01	elongation factor 2 3R:33496915:33501698:-1	AGAP009441-PA,AGAP009441-PB	94570.6	1	12	13	146	0.00276	0.18	VNFTVDEIR	M	A	0.997	1092.57	1282.96	2	10
AgambiaeSugarB01	elongation factor 2 3R:33496915:33501698:-1	AGAP009441-PA,AGAP009441-PB	94570.6	1	12	13	146	0.00276	0.18	YVEAIEDVPCGNICGLVGVDQF	R	L	0.996	2340.09		443	464
AgambiaeSugarB01	alanine transaminase X:17030535:17036473:-1	AGAP000901-PA	60703.3	1	6	6	54	0.00102	0.158	EMLGLFK	K	S	0.854	837.454	1739.53	535	541
AgambiaeSugarB01	alanine transaminase X:17030535:17036473:-1	AGAP000901-PA	60703.3	1	6	6	54	0.00102	0.158	GGSVGSYSDSAGIEVIR	K	R	0.997	1653.81	1295.99	174	190
AgambiaeSugarB01	alanine transaminase X:17030535:17036473:-1	AGAP000901-PA	60703.3	1	6	6	54	0.00102	0.158	HAMGQPPITFIRQVLGLVSYPPLFNDPSIPTDAK	C	Q	0.991	3719.96		129	162
AgambiaeSugarB01	alanine transaminase X:17030535:17036473:-1	AGAP000901-PA	60703.3	1	6	6	54	0.00102	0.158	KGEPSYEQFEK	R	E	0.782	1341.63	870.39	423	433
AgambiaeSugarB01	alanine transaminase X:17030535:17036473:-1	AGAP000901-PA	60703.3	1	6	6	54	0.00102	0.158	SNIEDIIK	R	F	0.889	931.51	1140.73	310	317
AgambiaeSugarB01	alanine transaminase X:17030535:17036473:-1	AGAP000901-PA	60703.3	1	6	6	54	0.00102	0.158	WGLDIAELER	K	S	0.997	1201.62	2526.87	271	280
AgambiaeSugarB01	aspartate aminotransferase, cytoplasmic 2R:50702095:50703939:1	AGAP004142-PA	44826	1	7	7	84	0.00159	0.25	AIDFAGMLEDLEQAPEGA	R	V	0.997	1876.86		160	177
AgambiaeSugarB01	aspartate aminotransferase, cytoplasmic 2R:50702095:50703939:1	AGAP004142-PA	44826	1	7	7	84	0.00159	0.25	ALYDELVALK	K	T	0.997	1134.64	2251.19	329	338
AgambiaeSugarB01	aspartate aminotransferase, cytoplasmic 2R:50702095:50703939:1	AGAP004142-PA	44826	1	7	7	84	0.00159	0.25	ASTLLLGDGSEALASK	A	R	0.997	1532.82		81	96
AgambiaeSugarB01	aspartate aminotransferase, cytoplasmic 2R:50702095:50703939:1	AGAP004142-PA	44826	1	7	7	84	0.00159	0.25	KALYDELVALK	R	T	0.992	1262.74	2055.16	328	338
AgambiaeSugarB01	aspartate aminotransferase, cytoplasmic 2R:50702095:50703939:1	AGAP004142-PA	44826	1	7	7	84	0.00159	0.25	TNEGKPWILPVVK	R	K	0.957	1480.85	1933.94	40	52
AgambiaeSugarB01	aspartate aminotransferase, cytoplasmic 2R:50702095:50703939:1	AGAP004142-PA	44826	1	7	7	84	0.00159	0.25	TPGTWEHITNQIGMFSYTGLNEKQVQILMK	K	E	0.989	3464.73		339	368
AgambiaeSugarB01	aspartate aminotransferase, cytoplasmic 2R:50702095:50703939:1	AGAP004142-PA	44826	1	7	7	84	0.00159	0.25	YLPVLGMDSITNAASTLLLGDGSEALASK	E	R	0.997	2907.5		68	96
AgambiaeSugarB01	2R:42049194:42052623:-1	AGAP003692-PA	106025	0.711	0	0	16	0.000302	0.0129	AQLVDDVANLAR	R	A	0.997	1284.69	1757.65	588	599
AgambiaeSugarB01	glutaryl-CoA dehydrogenase 3R:11344022:11345831:-1	AGAP008501-PA	47199	1	8	10	176	0.00332	0.184	AESGEGLATPR	R	I	0.997	1087.54	518.169	234	244
AgambiaeSugarB01	glutaryl-CoA dehydrogenase 3R:11344022:11345831:-1	AGAP008501-PA	47199	1	8	10	176	0.00332	0.184	ASATGMILMDEVR	R	I	0.997	1393.68	1800.39	253	265
AgambiaeSugarB01	glutaryl-CoA dehydrogenase 3R:11344022:11345831:-1	AGAP008501-PA	47199	1	8	10	176	0.00332	0.184	DMLGGNGIADEYHIIR	R	H	0.997	1773.86	2139.01	382	397
AgambiaeSugarB01	glutaryl-CoA dehydrogenase 3R:11344022:11345831:-1	AGAP008501-PA	47199	1	8	10	176	0.00332	0.184	GMILMDEVR	T	I	0.964	1063.53		257	265
AgambiaeSugarB01	glutaryl-CoA dehydrogenase 3R:11344022:11345831:-1	AGAP008501-PA	47199	1	8	10	176	0.00332	0.184	GPTFDWEDPLNLESQLK	K	E	0.997	1988.96	3204.52	38	54
AgambiaeSugarB01	glutaryl-CoA dehydrogenase 3R:11344022:11345831:-1	AGAP008501-PA	47199	1	8	10	176	0.00332	0.184	GPTFDWEDPLNLESQLKEDEIAIR	K	D	0.996	2815.38	3499.43	38	61
AgambiaeSugarB01	glutaryl-CoA dehydrogenase 3R:11344022:11345831:-1	AGAP008501-PA	47199	1	8	10	176	0.00332	0.184	IPEDNLLPNVSGMR	R	G	0.997	1554.79	1910.12	266	279
AgambiaeSugarB01	glutaryl-CoA dehydrogenase 3R:11344022:11345831:-1	AGAP008501-PA	47199	1	8	10	176	0.00332	0.184	RASATGMILMDEVRIPEDNLLPNVSGMR	L	G	0.954	3085.56		252	279
AgambiaeSugarB01	succinate dehydrogenase (ubiquinone) flavoprotein subunit 3L:3189394:3192278:1	AGAP010429-PA	72204.4	0.955	1	1	2	3.78e-05	0.0228	VDEYDFSKPLEGQQK	R	K	0.947	1782.85	1312.44	597	611
AgambiaeSugarB01	target of Myb-like protein 2 2L:26628651:26638121:-1	AGAP006097-PA,AGAP006097-PB	56230.1	1	4	4	26	0.000491	0.121	EPSHRLDALGAPAGANT	K	A	0.946	1658.82		432	448
AgambiaeSugarB01	target of Myb-like protein 2 2L:26628651:26638121:-1	AGAP006097-PA,AGAP006097-PB	56230.1	1	4	4	26	0.000491	0.121	GIEFPATDLDAIAPIYTPQRSVPDGAP	K	A	0.868	2811.42		155	181
AgambiaeSugarB01	target of Myb-like protein 2 2L:26628651:26638121:-1	AGAP006097-PA,AGAP006097-PB	56230.1	1	4	4	26	0.000491	0.121	LNDELNNLFLR	R	H	0.997	1360.72	2329.17	288	298
AgambiaeSugarB01	target of Myb-like protein 2 2L:26628651:26638121:-1	AGAP006097-PA,AGAP006097-PB	56230.1	1	4	4	26	0.000491	0.121	VQHDELTAELLR	K	L	0.997	1423.75	1589.27	276	287
AgambiaeSugarB01	C-terminal-binding protein 2R:45636131:45639692:-1	AGAP003893-PA,AGAP003893-PB,AGAP003893-PC,AGAP003893-PD,AGAP003893-PE	50900.9	0.985	1	1	8	0.000151	0.0296	GGLVDDEALAVALK	R	Q	0.997	1370.75	2191.72	263	276
AgambiaeSugarB01	phospholipid scramblase 1 2L:16259960:16262540:-1	AGAP005504-PA	41214.7	0.498	1	1	1	1.89e-05	0.0551	EMFTDADHFGINFPMDLDVR	R	V	0.843	2370.05	3272.63	313	332
AgambiaeSugarB01	RpLp2: 60S ribosomal protein LP2 2R:31233690:31234110:-1	AGAP003025-PA,AGAP003025-PB,AGAP003025-PC	11302	0.978	1	1	1	1.89e-05	0.116	ILSSVGIEADSTR	K	V	0.996	1347.71	1232.89	26	38
AgambiaeSugarB01	RpL24: 60S ribosomal protein L24 2L:25521129:25523339:1	AGAP006037-PA	40233.1	0.999	3	3	24	0.000453	0.126	AAPAAAAAAGAAGKKGAKAAPAAAAAAAAAG	K	K	0.952	2388.31		125	155
AgambiaeSugarB01	RpL24: 60S ribosomal protein L24 2L:25521129:25523339:1	AGAP006037-PA	40233.1	0.999	3	3	24	0.000453	0.126	DYDALDIANK	R	I	0.243	1137.54		377	386
AgambiaeSugarB01	RpL24: 60S ribosomal protein L24 2L:25521129:25523339:1	AGAP006037-PA	40233.1	0.999	3	3	24	0.000453	0.126	MDAYNIIK	R	Y	0.972	967.492		305	312
AgambiaeSugarB01	Glyoxalase domain-containing protein 4 X:6773292:6774331:-1	AGAP000367-PA	32215.2	1	8	10	138	0.00261	0.333	EYALGNDFAGLTIK	R	S	0.997	1511.77	2334.96	79	92
AgambiaeSugarB01	Glyoxalase domain-containing protein 4 X:6773292:6774331:-1	AGAP000367-PA	32215.2	1	8	10	138	0.00261	0.333	FVLELR	K	Q	0.394	776.466	1482.31	187	192
AgambiaeSugarB01	Glyoxalase domain-containing protein 4 X:6773292:6774331:-1	AGAP000367-PA	32215.2	1	8	10	138	0.00261	0.333	HGYPVAEEGAPGEPSVLLSPDGYR	R	V	0.995	2497.2	1996.17	103	126
AgambiaeSugarB01	Glyoxalase domain-containing protein 4 X:6773292:6774331:-1	AGAP000367-PA	32215.2	1	8	10	138	0.00261	0.333	HGYPVAEEGAPGEPSVLLSPDGYRVLVVPEEVP	R	A	0.997	3458.75		103	135
AgambiaeSugarB01	Glyoxalase domain-containing protein 4 X:6773292:6774331:-1	AGAP000367-PA	32215.2	1	8	10	138	0.00261	0.333	IAFAVPHATQPHIDELIR	R	Q	0.996	2028.1	2179.24	209	226
AgambiaeSugarB01	Glyoxalase domain-containing protein 4 X:6773292:6774331:-1	AGAP000367-PA	32215.2	1	8	10	138	0.00261	0.333	PDGYRVLVVPEEVPAGADPVQR	S	V	0.9	2363.24		122	143
AgambiaeSugarB01	Glyoxalase domain-containing protein 4 X:6773292:6774331:-1	AGAP000367-PA	32215.2	1	8	10	138	0.00261	0.333	PGTTDPSPDRLALSYDQGK	V	F	0.926	2017.98		168	186
AgambiaeSugarB01	Glyoxalase domain-containing protein 4 X:6773292:6774331:-1	AGAP000367-PA	32215.2	1	8	10	138	0.00261	0.333	VLVVPEEVPAGADPVQR	R	V	0.997	1774.97	1667.84	127	143
AgambiaeSugarB01	3R:36050238:36117882:-1	AGAP009554-PA	1.30928e+06	0.733	3	3	15	0.000283	0.000613	ISWDVVSQYLRMFNAWNGLIQDVTQNK	K	Q	0.532	3225.62		0	0
AgambiaeSugarB01	3R:36050238:36117882:-1	AGAP009554-PA	1.30928e+06	0.733	3	3	15	0.000283	0.000613	ISYIREIIGKISLK	R	L	0.198	1633		0	0
AgambiaeSugarB01	3R:36050238:36117882:-1	AGAP009554-PA	1.30928e+06	0.733	3	3	15	0.000283	0.000613	VLLQKSK	K	I	0.182	815.535	739.225	10201	10207
AgambiaeSugarB01	X:445028:452835:-1	AGAP000035-PA	277164	0.193	1	1	7	0.000132	0.00611	ASEVMLLQEEIALLK	K	H	0.563	1686.93		927	941
AgambiaeSugarB01	eIF3f: eukaryotic translation initiation factor 3 subunit F 2R:29839433:29840474:1	AGAP002935-PA	31593.5	0.883	1	1	1	1.89e-05	0.0767	EHTDQVEAELGYASDLYELNQR	K	V	0.976	2580.18	2534.27	61	82
AgambiaeSugarB01	L-gulonate 3-dehydrogenase 2L:46190807:46192419:1	AGAP013544-PA	35133.7	1	8	10	121	0.00229	0.263	DIIPEIVEK	Y	A	0.996	1055.6		37	45
AgambiaeSugarB01	L-gulonate 3-dehydrogenase 2L:46190807:46192419:1	AGAP013544-PA	35133.7	1	8	10	121	0.00229	0.263	ELMTEIGQKPVTL	R	S	0.994	1440.78	1861.31	175	187
AgambiaeSugarB01	L-gulonate 3-dehydrogenase 2L:46190807:46192419:1	AGAP013544-PA	35133.7	1	8	10	121	0.00229	0.263	EMEEMVPIDK	K	L	0.995	1202.54	1106.43	284	293
AgambiaeSugarB01	L-gulonate 3-dehydrogenase 2L:46190807:46192419:1	AGAP013544-PA	35133.7	1	8	10	121	0.00229	0.263	GVGYQVTIYDIIPEIVEK	A	A	0.779	2036.1		28	45
AgambiaeSugarB01	L-gulonate 3-dehydrogenase 2L:46190807:46192419:1	AGAP013544-PA	35133.7	1	8	10	121	0.00229	0.263	LVADGILSVK	R	D	0.997	1014.62	1466.35	210	219
AgambiaeSugarB01	L-gulonate 3-dehydrogenase 2L:46190807:46192419:1	AGAP013544-PA	35133.7	1	8	10	121	0.00229	0.263	MEGKVAEQVAKEMEEMVPIDK	R	L	0.919	2391.16		273	293
AgambiaeSugarB01	L-gulonate 3-dehydrogenase 2L:46190807:46192419:1	AGAP013544-PA	35133.7	1	8	10	121	0.00229	0.263	MPSLFSEDLK	F	H	0.997	1166.58	1894.96	128	137
AgambiaeSugarB01	L-gulonate 3-dehydrogenase 2L:46190807:46192419:1	AGAP013544-PA	35133.7	1	8	10	121	0.00229	0.263	NTILASSTSTFMPSLFSEDLK	P	H	0.911	2289.13	1896.55	117	137
AgambiaeSugarB01	2L:48863987:48865569:-1	AGAP007665-PA	35205.1	1	2	2	10	0.000189	0.087	ESTPANLVESLFK	K	F	0.997	1434.75	3143.62	259	271
AgambiaeSugarB01	2L:48863987:48865569:-1	AGAP007665-PA	35205.1	1	2	2	10	0.000189	0.087	LKDEVLADILPPEFK	K	N	0.991	1726.96	2930.49	50	64
AgambiaeSugarB01	1-pyrroline-5-carboxylate dehydrogenase 2R:55076751:55081158:-1	AGAP004366-PA	63507.3	1	2	2	24	0.000453	0.0506	IMTEEIFGPVLTIY	R	V	0.986	1625.85		452	465
AgambiaeSugarB01	1-pyrroline-5-carboxylate dehydrogenase 2R:55076751:55081158:-1	AGAP004366-PA	63507.3	1	2	2	24	0.000453	0.0506	LAEFPLENEPILGYR	K	K	0.997	1760.92	2704.41	35	49
AgambiaeSugarB01	V-type H+-transporting ATPase subunit C 2L:22427582:22433665:-1	AGAP005845-PA	44059.3	1	3	4	65	0.00123	0.0961	EFVYNEEELAAGK	R	N	0.997	1498.71	1310.31	250	262
AgambiaeSugarB01	V-type H+-transporting ATPase subunit C 2L:22427582:22433665:-1	AGAP005845-PA	44059.3	1	3	4	65	0.00123	0.0961	VFVESVLR	R	Y	0.929	948.551	1322.64	302	309
AgambiaeSugarB01	V-type H+-transporting ATPase subunit C 2L:22427582:22433665:-1	AGAP005845-PA	44059.3	1	3	4	65	0.00123	0.0961	VGTLDQLVGLSDDLGK	K	L	0.997	1629.87	2688.63	45	60
AgambiaeSugarB01	2R:16382079:16385489:1	AGAP002136-PA	49871	0.997	2	2	12	0.000227	0.0503	EHHFDTIFR	R	T	0.973	1201.57	1193.67	323	331
AgambiaeSugarB01	2R:16382079:16385489:1	AGAP002136-PA	49871	0.997	2	2	12	0.000227	0.0503	GLVPADYLEKLAR	K	L	0.856	1444.82	1207.14	232	244
AgambiaeSugarB01	2R:25182019:25187647:-1	AGAP002654-PB	126809	1	4	4	19	0.000359	0.0407	EATKTVTVLR	K	Y	0.372	1117.66	1550.45	357	366
AgambiaeSugarB01	2R:25182019:25187647:-1	AGAP002654-PB	126809	1	4	4	19	0.000359	0.0407	ITESLSEDAIFR	K	K	0.997	1380.7	1720.87	521	532
AgambiaeSugarB01	2R:25182019:25187647:-1	AGAP002654-PB	126809	1	4	4	19	0.000359	0.0407	SLAFVEFADAADVEK	R	V	0.997	1611.79	2537.29	549	563
AgambiaeSugarB01	2R:25182019:25187647:-1	AGAP002654-PB	126809	1	4	4	19	0.000359	0.0407	TVTEEEVYEHFK	R	Q	0.997	1510.71	1500.09	301	312
AgambiaeSugarB01	Rab GDP dissociation inhibitor beta 3R:47950588:47953337:-1	AGAP010025-PA	49763.1	1	5	5	56	0.00106	0.214	EALASDLMGLFEK	K	R	0.997	1423.71	3307.3	124	136
AgambiaeSugarB01	Rab GDP dissociation inhibitor beta 3R:47950588:47953337:-1	AGAP010025-PA	49763.1	1	5	5	56	0.00106	0.214	FAVDLPEGKYGRGRDWNVDLIPKFLMAN	R	G	0.757	3221.66		56	83
AgambiaeSugarB01	Rab GDP dissociation inhibitor beta 3R:47950588:47953337:-1	AGAP010025-PA	49763.1	1	5	5	56	0.00106	0.214	MDEEYDAIVLGTGLK	-	E	0.997	1695.81		1	15
AgambiaeSugarB01	Rab GDP dissociation inhibitor beta 3R:47950588:47953337:-1	AGAP010025-PA	49763.1	1	5	5	56	0.00106	0.214	TGNPEAEIKPGLDLLGPIAQK	E	F	0.791	2161.19		359	379
AgambiaeSugarB01	Rab GDP dissociation inhibitor beta 3R:47950588:47953337:-1	AGAP010025-PA	49763.1	1	5	5	56	0.00106	0.214	YYGGESASITPLEDLFSR	K	F	0.997	2004.95	3083.77	38	55
AgambiaeSugarB01	Ras-related protein Rab-1A 2R:50737239:50739791:-1	AGAP004146-PA	22384.1	0.476	0	0	17	0.000321	0.109	LLLIGDSGVGK	K	S	0.361	1071.64	1533.95	11	21	AGAP000671-PA
AgambiaeSugarB01	Ras-related protein Rab-1A 2R:50737239:50739791:-1	AGAP004146-PA	22384.1	0.476	0	0	17	0.000321	0.109	LQIWDTAGQER	K	F	0.997	1316.66	1245.33	59	69	AGAP000671-PA
AgambiaeSugarB01	NADH dehydrogenase (ubiquinone) 1 alpha subcomplex 10 3L:17686350:17687629:1	AGAP011130-PA	45917.3	0.985	1	1	16	0.000302	0.0351	FDVPELTVSPDDFK	R	A	0.997	1608.78	2601.08	347	360
AgambiaeSugarB01	2R:12682524:12683711:-1	AGAP001942-PA	24533.9	0.985	1	1	8	0.000151	0.0965	FMTLEENDLLLTGTPAGAGPVR	R	H	0.997	2302.18	2763.81	184	205
AgambiaeSugarB01	Muscular protein 20 3L:39966092:39966828:1	AGAP012304-PA	20286.3	1	4	4	48	0.000907	0.304	EAQYWIEEVLGEK	K	F	0.997	1593.78	3020.24	22	34
AgambiaeSugarB01	Muscular protein 20 3L:39966092:39966828:1	AGAP012304-PA	20286.3	1	4	4	48	0.000907	0.304	FPAGVLYEDALR	K	D	0.997	1350.71	2087.67	35	46
AgambiaeSugarB01	Muscular protein 20 3L:39966092:39966828:1	AGAP012304-PA	20286.3	1	4	4	48	0.000907	0.304	MMENINLFQQAIKKYGVPDLDVFQTVDLYEK	K	K	0.965	3689.86		75	105
AgambiaeSugarB01	Muscular protein 20 3L:39966092:39966828:1	AGAP012304-PA	20286.3	1	4	4	48	0.000907	0.304	YGVPDLDVFQTVDLYEK	K	K	0.997	2000.99	3239.79	89	105
AgambiaeSugarB01	protease m1 zinc metalloprotease 2R:11833937:11837198:1	AGAP001881-PA	107293	1	5	5	42	0.000793	0.0961	AEWLDFAVPLR	R	L	0.932	1316.7	2979.78	658	668
AgambiaeSugarB01	protease m1 zinc metalloprotease 2R:11833937:11837198:1	AGAP001881-PA	107293	1	5	5	42	0.000793	0.0961	ATFELELTHYK	K	E	0.992	1351.69	1781.7	219	229
AgambiaeSugarB01	protease m1 zinc metalloprotease 2R:11833937:11837198:1	AGAP001881-PA	107293	1	5	5	42	0.000793	0.0961	SEPSDFTLSFERELSDLAGSLPVPNR	L	R	0.959	2863.41		31	56
AgambiaeSugarB01	protease m1 zinc metalloprotease 2R:11833937:11837198:1	AGAP001881-PA	107293	1	5	5	42	0.000793	0.0961	TAIHENSRQFSGTVKVLFEVLEPTTTVTLH	R	N	0.996	3354.77		81	110
AgambiaeSugarB01	protease m1 zinc metalloprotease 2R:11833937:11837198:1	AGAP001881-PA	107293	1	5	5	42	0.000793	0.0961	TYGERQEAILSQER	R	F	0.997	1679.83		540	553
AgambiaeSugarB01	nucleosome assembly protein 1-like 1 2R:12380666:12381895:-1	AGAP001928-PA	47115.3	1	2	3	22	0.000416	0.0905	IDSDEPFSFEGPEIFK	K	C	0.997	1856.86	2758.29	220	235
AgambiaeSugarB01	nucleosome assembly protein 1-like 1 2R:12380666:12381895:-1	AGAP001928-PA	47115.3	1	2	3	22	0.000416	0.0905	NTEALAELVHPHDEPVLEYLR	K	N	0.994	2445.24	2681.62	160	180
AgambiaeSugarB01	SP11372: 2R:1882699:1884655:1	AGAP001240-PA	55823.3	1	3	4	6	0.000113	0.0766	FYGQSHPTVDLR	R	T	0.854	1419.7	1154.58	135	146
AgambiaeSugarB01	SP11372: 2R:1882699:1884655:1	AGAP001240-PA	55823.3	1	3	4	6	0.000113	0.0766	GHVYDMAAELK	R	G	0.997	1233.59	1218.95	115	125
AgambiaeSugarB01	SP11372: 2R:1882699:1884655:1	AGAP001240-PA	55823.3	1	3	4	6	0.000113	0.0766	LDHFDPQNVNTWSMR	R	Y	0.997	1859.85	1873.96	69	83
AgambiaeSugarB01	aldehyde dehydrogenase family 7 member A1 X:16705403:16707113:-1	AGAP000881-PA	58336.2	1	6	6	75	0.00142	0.154	GAEIGGAFGGEK	S	H	0.968	1092.53		490	501
AgambiaeSugarB01	aldehyde dehydrogenase family 7 member A1 X:16705403:16707113:-1	AGAP000881-PA	58336.2	1	6	6	75	0.00142	0.154	LVALEMGK	K	I	0.953	860.491		131	138
AgambiaeSugarB01	aldehyde dehydrogenase family 7 member A1 X:16705403:16707113:-1	AGAP000881-PA	58336.2	1	6	6	75	0.00142	0.154	MFGGAIFPSERPQHTILEK	R	W	0.437	2158.11	1927.8	163	181
AgambiaeSugarB01	aldehyde dehydrogenase family 7 member A1 X:16705403:16707113:-1	AGAP000881-PA	58336.2	1	6	6	75	0.00142	0.154	VAGTAGKVQSIDPASGRVIAEVATGSEQDLER	W	C	0.997	3211.66		59	90
AgambiaeSugarB01	aldehyde dehydrogenase family 7 member A1 X:16705403:16707113:-1	AGAP000881-PA	58336.2	1	6	6	75	0.00142	0.154	VIAEVATGSEQDLER	R	C	0.997	1616.81		76	90
AgambiaeSugarB01	aldehyde dehydrogenase family 7 member A1 X:16705403:16707113:-1	AGAP000881-PA	58336.2	1	6	6	75	0.00142	0.154	YLVEEDNFAFLR	K	D	0.997	1515.75	2545.35	31	42
AgambiaeSugarB01	3L:17002432:17003006:-1	AGAP011107-PA	12293.5	1	2	2	32	0.000605	0.268	IGGNFVGGGTDIK	F	K	0.997	1234.64		87	99
AgambiaeSugarB01	3L:17002432:17003006:-1	AGAP011107-PA	12293.5	1	2	2	32	0.000605	0.268	NDGDEIQSVLGELTGAR	R	T	0.997	1773.86	3109.82	64	80
AgambiaeSugarB01	Cytochrome c oxidase subunit 4 isoform 1, mitochondrial precursor 3R:16158449:16159082:1	AGAP008727-PA,AGAP008727-PB,AGAP008727-PD,AGAP008727-PF	20250.1	1	2	3	8	0.000151	0.186	AFVYEPIPETFDEEHQK	K	A	0.996	2078.97	2066.82	132	148
AgambiaeSugarB01	Cytochrome c oxidase subunit 4 isoform 1, mitochondrial precursor 3R:16158449:16159082:1	AGAP008727-PA,AGAP008727-PB,AGAP008727-PD,AGAP008727-PF	20250.1	1	2	3	8	0.000151	0.186	EVVGHGWNGLPVYADR	R	V	0.996	1768.88	1786.98	36	51
AgambiaeSugarB01	Tropomyosin 1 2R:10558680:10579111:1	AGAP001797-PB,AGAP001797-PF,AGAP001797-PI	29510.1	1	1	1	69	0.0013	0.169	IQLLEEDLER	R	S	0.997	1257.67	1650.67	62	71	AGAP001797-PA,AGAP001797-PH,AGAP001797-PJ,AGAP001797-PE,AGAP001797-PG
AgambiaeSugarB01	Tropomyosin 1 2R:10558680:10579111:1	AGAP001797-PB,AGAP001797-PF,AGAP001797-PI	29510.1	1	1	1	69	0.0013	0.169	IVELEEELR	K	V	0.997	1129.61	1321.81	160	168	AGAP001797-PA,AGAP001797-PH,AGAP001797-PJ,AGAP001797-PE,AGAP001797-PG
AgambiaeSugarB01	Tropomyosin 1 2R:10558680:10579111:1	AGAP001797-PB,AGAP001797-PF,AGAP001797-PI	29510.1	1	1	1	69	0.0013	0.169	LSEASAAADESER	K	I	0.997	1335.6	512.685	83	95	AGAP001797-PA,AGAP001797-PH,AGAP001797-PJ,AGAP001797-PE,AGAP001797-PG
AgambiaeSugarB01	Tropomyosin 1 2R:10558680:10579111:1	AGAP001797-PB,AGAP001797-PF,AGAP001797-PI	29510.1	1	1	1	69	0.0013	0.169	LVLMEQDLER	K	S	0.997	1245.65	1464.53	139	148
AgambiaeSugarB01	Tropomyosin 1 2R:10558680:10579111:1	AGAP001797-PB,AGAP001797-PF,AGAP001797-PI	29510.1	1	1	1	69	0.0013	0.169	RIQLLEEDLER	R	S	0.997	1413.77	1662.85	61	71	AGAP001797-PA,AGAP001797-PH,AGAP001797-PJ,AGAP001797-PE,AGAP001797-PG
AgambiaeSugarB01	Tropomyosin 1 2R:10545856:10583604:1	AGAP001797-PE,AGAP001797-PG,AGAP001797-PH,AGAP001797-PJ	32824.6	1	1	1	80	0.00151	0.302	EVDRLEDELVMEK	K	E	0.943	1604.78	1630.55	252	264	AGAP001797-PA
AgambiaeSugarB01	Tropomyosin 1 2R:10545856:10583604:1	AGAP001797-PE,AGAP001797-PG,AGAP001797-PH,AGAP001797-PJ	32824.6	1	1	1	80	0.00151	0.302	IQAIENDLDVTQETLMQVNTK	K	L	0.997	2403.21		50	70
AgambiaeSugarB01	Tropomyosin 1 2R:10545856:10583604:1	AGAP001797-PE,AGAP001797-PG,AGAP001797-PH,AGAP001797-PJ	32824.6	1	1	1	80	0.00151	0.302	IQLLEEDLER	R	S	0.997	1257.67	1650.67	92	101	AGAP001797-PA,AGAP001797-PB,AGAP001797-PI,AGAP001797-PF
AgambiaeSugarB01	Tropomyosin 1 2R:10545856:10583604:1	AGAP001797-PE,AGAP001797-PG,AGAP001797-PH,AGAP001797-PJ	32824.6	1	1	1	80	0.00151	0.302	IVELEEELR	K	V	0.997	1129.61	1321.81	190	198	AGAP001797-PA,AGAP001797-PB,AGAP001797-PI,AGAP001797-PF
AgambiaeSugarB01	Tropomyosin 1 2R:10545856:10583604:1	AGAP001797-PE,AGAP001797-PG,AGAP001797-PH,AGAP001797-PJ	32824.6	1	1	1	80	0.00151	0.302	KKYDEVARKLAMVEADLER	D	A	0.898	2264.21		160	178	AGAP001797-PA
AgambiaeSugarB01	Tropomyosin 1 2R:10545856:10583604:1	AGAP001797-PE,AGAP001797-PG,AGAP001797-PH,AGAP001797-PJ	32824.6	1	1	1	80	0.00151	0.302	KLAMVEADLER	R	A	0.997	1274.68	1242.01	168	178	AGAP001797-PA
AgambiaeSugarB01	Tropomyosin 1 2R:10545856:10583604:1	AGAP001797-PE,AGAP001797-PG,AGAP001797-PH,AGAP001797-PJ	32824.6	1	1	1	80	0.00151	0.302	LAMVEADLER	K	A	0.997	1146.58	1208.63	169	178	AGAP001797-PA
AgambiaeSugarB01	Tropomyosin 1 2R:10545856:10583604:1	AGAP001797-PE,AGAP001797-PG,AGAP001797-PH,AGAP001797-PJ	32824.6	1	1	1	80	0.00151	0.302	LSEASAAADESER	K	A	0.997	1335.6	512.685	113	125	AGAP001797-PA,AGAP001797-PB,AGAP001797-PI,AGAP001797-PF
AgambiaeSugarB01	Tropomyosin 1 2R:10545856:10583604:1	AGAP001797-PE,AGAP001797-PG,AGAP001797-PH,AGAP001797-PJ	32824.6	1	1	1	80	0.00151	0.302	RIQLLEEDLER	R	S	0.997	1413.77	1662.85	91	101	AGAP001797-PA,AGAP001797-PB,AGAP001797-PI,AGAP001797-PF
AgambiaeSugarB01	CYP9J4: cytochrome P450 3L:39814949:39816679:1	AGAP012292-PA	63014.7	0.996	1	1	10	0.000189	0.0333	FALMEVK	R	S	0.413	837.454	1278.53	487	493	AGAP012296-PA
AgambiaeSugarB01	CYP9J4: cytochrome P450 3L:39814949:39816679:1	AGAP012292-PA	63014.7	0.996	1	1	10	0.000189	0.0333	LYEEIAEIDQR	R	L	0.997	1378.68	1437.04	364	374
AgambiaeSugarB01	prolyl oligopeptidase 3R:28109194:28112206:-1	AGAP009172-PA	87553.6	1	3	4	8	0.000151	0.0467	EHFENLLR	K	Y	0.975	1057.54	1200.97	667	674
AgambiaeSugarB01	prolyl oligopeptidase 3R:28109194:28112206:-1	AGAP009172-PA	87553.6	1	3	4	8	0.000151	0.0467	IVNIDFEQPEMEHWK	R	T	0.99	1914.91	2230.84	368	382
AgambiaeSugarB01	prolyl oligopeptidase 3R:28109194:28112206:-1	AGAP009172-PA	87553.6	1	3	4	8	0.000151	0.0467	RDESVVEEFHGVK	R	I	0.994	1530.75	1118.54	68	80
AgambiaeSugarB01	Mitochondrial 10 kDa heat shock protein 2R:5691445:5692188:-1	AGAP001502-PA	10897.8	1	4	4	41	0.000775	0.436	KGGIVIPEKAQSKVLEGTVVAVGPGAR	T	H	0.997	2660.55		26	52
AgambiaeSugarB01	Mitochondrial 10 kDa heat shock protein 2R:5691445:5692188:-1	AGAP001502-PA	10897.8	1	4	4	41	0.000775	0.436	LLPLLDR	R	V	0.966	839.535	1627.17	7	13
AgambiaeSugarB01	Mitochondrial 10 kDa heat shock protein 2R:5691445:5692188:-1	AGAP001502-PA	10897.8	1	4	4	41	0.000775	0.436	VLEGTVVAVGPGAR	K	H	0.997	1324.76	1080.72	39	52
AgambiaeSugarB01	Mitochondrial 10 kDa heat shock protein 2R:5691445:5692188:-1	AGAP001502-PA	10897.8	1	4	4	41	0.000775	0.436	VLLPEYGGTK	K	V	0.99	1076.6	999.76	70	79
AgambiaeSugarB01	malate dehydrogenase (oxaloacetate-decarboxylating)(NADP+) 2R:50948265:50952404:-1	AGAP004159-PB	69579.2	1	3	3	18	0.00034	0.0636	EYDEFIDEFMQAVVK	K	R	0.997	1862.85	3863.47	267	281
AgambiaeSugarB01	malate dehydrogenase (oxaloacetate-decarboxylating)(NADP+) 2R:50948265:50952404:-1	AGAP004159-PB	69579.2	1	3	3	18	0.00034	0.0636	FGLIYR	K	R	0.394	768.44	1164.48	160	165
AgambiaeSugarB01	malate dehydrogenase (oxaloacetate-decarboxylating)(NADP+) 2R:50948265:50952404:-1	AGAP004159-PB	69579.2	1	3	3	18	0.00034	0.0636	YGQNTLIQFEDFGNHNAFR	R	F	0.992	2271.06	2488.31	283	301
AgambiaeSugarB01	CAT1: catalase 2L:5772129:5780988:1	AGAP004904-PA	56853.9	1	7	9	109	0.00206	0.165	ANELTATDPDYSIR	R	D	0.997	1565.74	1102.29	246	259
AgambiaeSugarB01	CAT1: catalase 2L:5772129:5780988:1	AGAP004904-PA	56853.9	1	7	9	109	0.00206	0.165	GPVLLQDVHLI	R	D	0.997	1203.71	2728.88	44	54
AgambiaeSugarB01	CAT1: catalase 2L:5772129:5780988:1	AGAP004904-PA	56853.9	1	7	9	109	0.00206	0.165	GPVLLQDVHLIDEL	R	A	0.997	1560.86		44	57
AgambiaeSugarB01	CAT1: catalase 2L:5772129:5780988:1	AGAP004904-PA	56853.9	1	7	9	109	0.00206	0.165	KDFPSWTLK	K	V	0.994	1121.6	1549.04	268	276
AgambiaeSugarB01	CAT1: catalase 2L:5772129:5780988:1	AGAP004904-PA	56853.9	1	7	9	109	0.00206	0.165	KTPLAVRFSTVGGESGSADTVR	K	D	0.997	2235.17	605.358	102	123
AgambiaeSugarB01	CAT1: catalase 2L:5772129:5780988:1	AGAP004904-PA	56853.9	1	7	9	109	0.00206	0.165	VPYNPFDLTK	K	V	0.997	1193.62	1858.63	288	297
AgambiaeSugarB01	CAT1: catalase 2L:5772129:5780988:1	AGAP004904-PA	56853.9	1	7	9	109	0.00206	0.165	VWPQNEFPLIPVGR	K	M	0.997	1651.9	2866.07	298	311
AgambiaeSugarB01	glutamine synthetase 3R:22731159:22732367:-1	AGAP008988-PA	44571.3	0.98	1	1	2	3.78e-05	0.0622	AGPNDVIVLCDTYQPDGKPTASNHR	K	A	0.996	2725.3	1506.19	129	153
AgambiaeSugarB01	3R:22245220:22247102:-1	AGAP008963-PA	68754.8	1	9	11	78	0.00147	0.195	DSNGDGVGDLTGITEK	K	L	0.997	1577.73	1431.8	54	69
AgambiaeSugarB01	3R:22245220:22247102:-1	AGAP008963-PA	68754.8	1	9	11	78	0.00147	0.195	DVDPIFGTMADLDR	R	M	0.997	1564.73	2762.17	103	116
AgambiaeSugarB01	3R:22245220:22247102:-1	AGAP008963-PA	68754.8	1	9	11	78	0.00147	0.195	EHTFMHGDFESK	K	V	0.994	1464.62	825.123	490	501
AgambiaeSugarB01	3R:22245220:22247102:-1	AGAP008963-PA	68754.8	1	9	11	78	0.00147	0.195	GELIWENLDHK	K	Y	0.997	1353.68	1811.42	252	262
AgambiaeSugarB01	3R:22245220:22247102:-1	AGAP008963-PA	68754.8	1	9	11	78	0.00147	0.195	IDAINHVYEDPQFR	R	D	0.997	1716.83	1540.23	230	243
AgambiaeSugarB01	3R:22245220:22247102:-1	AGAP008963-PA	68754.8	1	9	11	78	0.00147	0.195	IDAINHVYEDPQFRDEELIDPK	R	G	0.16	2656.29	2045.21	230	251
AgambiaeSugarB01	3R:22245220:22247102:-1	AGAP008963-PA	68754.8	1	9	11	78	0.00147	0.195	SPMADFGYDISDFR	K	D	0.997	1620.7	2465.4	89	102
AgambiaeSugarB01	3R:22245220:22247102:-1	AGAP008963-PA	68754.8	1	9	11	78	0.00147	0.195	TWLPVHPNYR	K	E	0.849	1282.67	1448.25	454	463
AgambiaeSugarB01	3R:22245220:22247102:-1	AGAP008963-PA	68754.8	1	9	11	78	0.00147	0.195	VILDFVPNHTSDEHEWFVK	K	S	0.978	2312.13	2462.35	128	146
AgambiaeSugarB01	CYP9J5: cytochrome P450 3L:39836452:39838508:1	AGAP012296-PA	62755.7	0.999	2	2	26	0.000491	0.055	DVQDKLYEEILQTDK	R	A	0.993	1836.92		362	376
AgambiaeSugarB01	CYP9J5: cytochrome P450 3L:39836452:39838508:1	AGAP012296-PA	62755.7	0.999	2	2	26	0.000491	0.055	FALMEVK	R	A	0.413	837.454	1278.53	490	496	AGAP012292-PA
AgambiaeSugarB01	CYP9J5: cytochrome P450 3L:39836452:39838508:1	AGAP012296-PA	62755.7	0.999	2	2	26	0.000491	0.055	VFFTEIIK	R	D	0.896	996.577	2071.74	257	264
AgambiaeSugarB01	2R:47648806:47650834:-1	AGAP003995-PA	73014	1	9	11	181	0.00342	0.206	DQTAQQIYDQYLLGDDIIAAPVIVENAR	S	A	0.985	3132.59		577	604
AgambiaeSugarB01	2R:47648806:47650834:-1	AGAP003995-PA	73014	1	9	11	181	0.00342	0.206	FDAGESSWTPPDPLLNGPANR	K	R	0.997	2241.06	2401.33	400	420
AgambiaeSugarB01	2R:47648806:47650834:-1	AGAP003995-PA	73014	1	9	11	181	0.00342	0.206	FGDLVEVR	R	S	0.997	934.499	1125.76	436	443
AgambiaeSugarB01	2R:47648806:47650834:-1	AGAP003995-PA	73014	1	9	11	181	0.00342	0.206	GYLVADHTGNTDTEWWNSVR	R	G	0.997	2321.06	2212.66	346	365
AgambiaeSugarB01	2R:47648806:47650834:-1	AGAP003995-PA	73014	1	9	11	181	0.00342	0.206	LLGDDIIAAPVIVENAR	Y	A	0.997	1779		588	604
AgambiaeSugarB01	2R:47648806:47650834:-1	AGAP003995-PA	73014	1	9	11	181	0.00342	0.206	LQAILDESGIDSFK	R	F	0.997	1535.8	2078.8	386	399
AgambiaeSugarB01	2R:47648806:47650834:-1	AGAP003995-PA	73014	1	9	11	181	0.00342	0.206	PWDFDAETVQIALAMTELHRRMAPAIMER	V	F	0.968	3398.68		527	555
AgambiaeSugarB01	2R:47648806:47650834:-1	AGAP003995-PA	73014	1	9	11	181	0.00342	0.206	SALGTQDLPVFVR	R	M	0.997	1402.77	2106.46	444	456
AgambiaeSugarB01	2R:47648806:47650834:-1	AGAP003995-PA	73014	1	9	11	181	0.00342	0.206	YDQYLLGDDIIAAPVIVENAR	I	A	0.997	2348.21		584	604
AgambiaeSugarB01	aldehyde reductase 3L:15774210:15776890:-1	AGAP011050-PA	35527.9	1	5	5	51	0.000963	0.248	ASTVPFVTLNNGQKMPMLGLGTWGSPPGEVAQAVK	M	D	0.903	3582.85		2	36
AgambiaeSugarB01	aldehyde reductase 3L:15774210:15776890:-1	AGAP011050-PA	35527.9	1	5	5	51	0.000963	0.248	HIDCAHVYQNEHEVGEGVK	R	A	0.917	2221.01	762.103	45	63
AgambiaeSugarB01	aldehyde reductase 3L:15774210:15776890:-1	AGAP011050-PA	35527.9	1	5	5	51	0.000963	0.248	IASNFEVFDFELTK	R	D	0.997	1659.83	2926.95	271	284
AgambiaeSugarB01	aldehyde reductase 3L:15774210:15776890:-1	AGAP011050-PA	35527.9	1	5	5	51	0.000963	0.248	MPMLGLGTWGSPPGEVAQAVK	K	D	0.997	2126.08	2812.74	16	36
AgambiaeSugarB01	aldehyde reductase 3L:15774210:15776890:-1	AGAP011050-PA	35527.9	1	5	5	51	0.000963	0.248	PGDAQLMEDPK	K	I	0.997	1200.56	617.596	224	234
AgambiaeSugarB01	glycerol-3-phosphate dehydrogenase 2R:56001630:56004137:1	AGAP004437-PA,AGAP004437-PB,AGAP004437-PC,AGAP004437-PD	81843.7	1	9	13	161	0.00304	0.179	ADALELFPMLR	R	G	0.997	1275.68	3152.1	194	204
AgambiaeSugarB01	glycerol-3-phosphate dehydrogenase 2R:56001630:56004137:1	AGAP004437-PA,AGAP004437-PB,AGAP004437-PC,AGAP004437-PD	81843.7	1	9	13	161	0.00304	0.179	AILGLDIEQYR	K	M	0.997	1290.71	2210.64	121	131
AgambiaeSugarB01	glycerol-3-phosphate dehydrogenase 2R:56001630:56004137:1	AGAP004437-PA,AGAP004437-PB,AGAP004437-PC,AGAP004437-PD	81843.7	1	9	13	161	0.00304	0.179	GGGATGAGCALDSVTRGLKTALVEADDFASGTSSR	I	S	0.772	3298.6		72	106
AgambiaeSugarB01	glycerol-3-phosphate dehydrogenase 2R:56001630:56004137:1	AGAP004437-PA,AGAP004437-PB,AGAP004437-PC,AGAP004437-PD	81843.7	1	9	13	161	0.00304	0.179	IADIMAEELK	M	W	0.997	1132.59	1475.74	569	578
AgambiaeSugarB01	glycerol-3-phosphate dehydrogenase 2R:56001630:56004137:1	AGAP004437-PA,AGAP004437-PB,AGAP004437-PC,AGAP004437-PD	81843.7	1	9	13	161	0.00304	0.179	LHPEFPYIDAEVR	K	Y	0.997	1585.8	2133.69	522	534
AgambiaeSugarB01	glycerol-3-phosphate dehydrogenase 2R:56001630:56004137:1	AGAP004437-PA,AGAP004437-PB,AGAP004437-PC,AGAP004437-PD	81843.7	1	9	13	161	0.00304	0.179	SFGDAEVSGEELHDILK	K	E	0.997	1845.89	2250.03	649	665
AgambiaeSugarB01	glycerol-3-phosphate dehydrogenase 2R:56001630:56004137:1	AGAP004437-PA,AGAP004437-PB,AGAP004437-PC,AGAP004437-PD	81843.7	1	9	13	161	0.00304	0.179	SPQQMGLLDPDTSDGR	Y	V	0.997	1716.79	852.344	319	334
AgambiaeSugarB01	glycerol-3-phosphate dehydrogenase 2R:56001630:56004137:1	AGAP004437-PA,AGAP004437-PB,AGAP004437-PC,AGAP004437-PD	81843.7	1	9	13	161	0.00304	0.179	TALVEADDFASGTSSR	K	S	0.997	1626.76	1195.31	91	106
AgambiaeSugarB01	glycerol-3-phosphate dehydrogenase 2R:56001630:56004137:1	AGAP004437-PA,AGAP004437-PB,AGAP004437-PC,AGAP004437-PD	81843.7	1	9	13	161	0.00304	0.179	TPTPTEDEIQFILSEIK	R	N	0.997	1961.01	3706.82	359	375
AgambiaeSugarB01	eukaryotic translation initiation factor 2 subunit alpha 3L:18875883:18877134:-1	AGAP011190-PA	40675	1	4	5	29	0.000548	0.119	AGLALSTEELPIK	R	I	0.997	1341.76	1975.77	231	243
AgambiaeSugarB01	eukaryotic translation initiation factor 2 subunit alpha 3L:18875883:18877134:-1	AGAP011190-PA	40675	1	4	5	29	0.000548	0.119	ALESAIEVIK	K	E	0.997	1072.62	1389.01	267	276
AgambiaeSugarB01	eukaryotic translation initiation factor 2 subunit alpha 3L:18875883:18877134:-1	AGAP011190-PA	40675	1	4	5	29	0.000548	0.119	HVADIMGFDNQK	R	L	0.997	1374.65	1239.92	133	144
AgambiaeSugarB01	eukaryotic translation initiation factor 2 subunit alpha 3L:18875883:18877134:-1	AGAP011190-PA	40675	1	4	5	29	0.000548	0.119	KLVSQAVK	R	I	0.129	872.556	506.906	200	207
AgambiaeSugarB01	myosin heavy chain 2L:47149991:47186184:1	AGAP007523-PA,AGAP007523-PB	231060	1	4	4	21	0.000397	0.0213	ALESQLAELK	R	A	0.997	1101.62	1171.91	1574	1583
AgambiaeSugarB01	myosin heavy chain 2L:47149991:47186184:1	AGAP007523-PA,AGAP007523-PB	231060	1	4	4	21	0.000397	0.0213	FILDDVK	R	T	0.854	849.472	1319.39	345	351
AgambiaeSugarB01	myosin heavy chain 2L:47149991:47186184:1	AGAP007523-PA,AGAP007523-PB	231060	1	4	4	21	0.000397	0.0213	IDAPLVLDQLR	K	C	0.997	1252.73	2206.07	728	738
AgambiaeSugarB01	myosin heavy chain 2L:47149991:47186184:1	AGAP007523-PA,AGAP007523-PB	231060	1	4	4	21	0.000397	0.0213	KQELEELMQDLESR	R	I	0.997	1747.85	2679.38	955	968
AgambiaeSugarB01	RpL19: 60S ribosomal protein L19 2R:55869598:55870819:-1	AGAP004422-PA	24207.8	0.985	1	2	24	0.000453	0.0833	VWLDPNEINEIGNTNSR	K	Q	0.997	1970.96	2130.3	22	38
AgambiaeSugarB01	Mitochondrial cytochrome c oxidase subunit 5B isoform 1 3R:16068036:16069060:-1	AGAP008724-PA	13477.6	0.979	1	1	3	5.67e-05	0.118	MMNDPIEHATGIEK	K	R	0.996	1585.74	1215.48	27	40
AgambiaeSugarB01	RpS13: 40S ribosomal protein S13 2L:23981907:23982510:1	AGAP005947-PA	17173.5	0.998	2	2	18	0.00034	0.159	AVGLKPDIPEDLYFLIK	K	K	0.823	1931.09	3352.09	77	93
AgambiaeSugarB01	RpS13: 40S ribosomal protein S13 2L:23981907:23982510:1	AGAP005947-PA	17173.5	0.998	2	2	18	0.00034	0.159	LILIESR	R	I	0.988	843.53	1040.15	115	121
AgambiaeSugarB01	aldehyde oxidase 2L:28528882:28533013:1	AGAP006224-PA	138819	0.86	1	1	74	0.0014	0.0417	GLHLSFEEQK	K	E	0.906	1187.61	1242.69	207	216	AGAP006225-PA
AgambiaeSugarB01	aldehyde oxidase 2L:28528882:28533013:1	AGAP006224-PA	138819	0.86	1	1	74	0.0014	0.0417	IDINAVQELR	F	T	0.987	1170.65		261	270	AGAP006225-PA
AgambiaeSugarB01	aldehyde oxidase 2L:28528882:28533013:1	AGAP006224-PA	138819	0.86	1	1	74	0.0014	0.0417	ISLNGAITGTNRVPVNAILDIHGVMHEFYSFNHNQK	K	A	0.244	4007.03		0	0
AgambiaeSugarB01	aldehyde oxidase 2L:28528882:28533013:1	AGAP006224-PA	138819	0.86	1	1	74	0.0014	0.0417	NLLTNETIQGALK	K	T	0.997	1414.79	1723.73	454	466	AGAP006225-PA
AgambiaeSugarB01	aldehyde oxidase 2L:28528882:28533013:1	AGAP006224-PA	138819	0.86	1	1	74	0.0014	0.0417	TLAAELNPDWVLPDAAPEYR	K	K	0.997	2241.12	2945.55	467	486	AGAP006225-PA
AgambiaeSugarB01	2,3-bisphosphoglycerate-dependent phosphoglycerate mutase 2R:4739393:4740249:-1	AGAP001420-PA	28710.9	1	6	8	60	0.00113	0.325	HLDQMTDEAIMGLNLPTGIP	K	F	0.976	2166.06		198	217
AgambiaeSugarB01	2,3-bisphosphoglycerate-dependent phosphoglycerate mutase 2R:4739393:4740249:-1	AGAP001420-PA	28710.9	1	6	8	60	0.00113	0.325	RAQVTLDSILKESGQTSIPIQK	T	T	0.957	2412.35	571.915	63	84
AgambiaeSugarB01	2,3-bisphosphoglycerate-dependent phosphoglycerate mutase 2R:4739393:4740249:-1	AGAP001420-PA	28710.9	1	6	8	60	0.00113	0.325	TLPYWNDVIIPQLK	R	E	0.997	1699.94	3100.04	165	178
AgambiaeSugarB01	2,3-bisphosphoglycerate-dependent phosphoglycerate mutase 2R:4739393:4740249:-1	AGAP001420-PA	28710.9	1	6	8	60	0.00113	0.325	WNDVIIPQLK	Y	E	0.992	1225.69		169	178
AgambiaeSugarB01	2,3-bisphosphoglycerate-dependent phosphoglycerate mutase 2R:4739393:4740249:-1	AGAP001420-PA	28710.9	1	6	8	60	0.00113	0.325	YGEEQVLIWR	K	R	0.997	1292.66	1844.72	108	117
AgambiaeSugarB01	2,3-bisphosphoglycerate-dependent phosphoglycerate mutase 2R:4739393:4740249:-1	AGAP001420-PA	28710.9	1	6	8	60	0.00113	0.325	YKDDPKPNEFPMAESLK	R	L	0.996	2008.97	1373.78	143	159
AgambiaeSugarB01	oligosaccharyltransferase complex subunit alpha (ribophorin I) 3R:49911415:49912870:1	AGAP010174-PA	52359.3	1	2	2	5	9.45e-05	0.0654	NLVENHINDFNLK	R	Y	0.922	1569.8	1649.05	400	412
AgambiaeSugarB01	oligosaccharyltransferase complex subunit alpha (ribophorin I) 3R:49911415:49912870:1	AGAP010174-PA	52359.3	1	2	2	5	9.45e-05	0.0654	VIDHIFDDMMIDEVVTK	R	V	0.996	2019.98	2898.62	340	356
AgambiaeSugarB01	leucyl aminopeptidase 2R:38176041:38183158:-1	AGAP003475-PA,AGAP003475-PB	55743.8	1	4	4	44	0.000831	0.0444	AGEVVGDPFEISVL	R	R	0.838	1431.74		417	430
AgambiaeSugarB01	leucyl aminopeptidase 2R:38176041:38183158:-1	AGAP003475-PA,AGAP003475-PB	55743.8	1	4	4	44	0.000831	0.0444	AGEVVGDPFEISVLR	R	R	0.997	1587.84	2618.34	417	431
AgambiaeSugarB01	leucyl aminopeptidase 2R:38176041:38183158:-1	AGAP003475-PA,AGAP003475-PB	55743.8	1	4	4	44	0.000831	0.0444	AGEVVGDPFEISVLRREDF	R	D	0.997	2135.08		417	435
AgambiaeSugarB01	leucyl aminopeptidase 2R:38176041:38183158:-1	AGAP003475-PA,AGAP003475-PB	55743.8	1	4	4	44	0.000831	0.0444	REDFDFHR	R	G	0.985	1121.51	787.081	432	439
AgambiaeSugarB01	NADH_dehyd: 3R:48117728:48119289:-1	AGAP010039-PA	51648.4	1	3	4	21	0.000397	0.0657	AMGARAAYIYIR	R	G	0.149	1371.72	587.535	158	169
AgambiaeSugarB01	NADH_dehyd: 3R:48117728:48119289:-1	AGAP010039-PA	51648.4	1	3	4	21	0.000397	0.0657	GTDWILNEMK	K	V	0.997	1206.58	2011.45	82	91
AgambiaeSugarB01	NADH_dehyd: 3R:48117728:48119289:-1	AGAP010039-PA	51648.4	1	3	4	21	0.000397	0.0657	HFRPEIESR	R	M	0.935	1170.6	611.687	451	459
AgambiaeSugarB01	lipase 3 2R:20547293:20548540:1	AGAP002353-PA	46345.1	1	2	2	6	0.000113	0.0602	FSWHEIGR	K	Y	0.855	1031.51	1340.43	149	156
AgambiaeSugarB01	lipase 3 2R:20547293:20548540:1	AGAP002353-PA	46345.1	1	2	2	6	0.000113	0.0602	YGYHVEEHSLSTDDGYR	K	L	0.997	2027.87	1088.4	55	71
AgambiaeSugarB01	cofilin 3L:37152368:37162588:-1	AGAP012056-PA	17064.7	1	3	4	72	0.00136	0.236	NAEYDSFLEDIQK	R	G	0.997	1571.72	2119.19	46	58
AgambiaeSugarB01	cofilin 3L:37152368:37162588:-1	AGAP012056-PA	17064.7	1	3	4	72	0.00136	0.236	QIDVEVIGDR	K	N	0.997	1126.57	1169.82	36	45
AgambiaeSugarB01	cofilin 3L:37152368:37162588:-1	AGAP012056-PA	17064.7	1	3	4	72	0.00136	0.236	YIQATDLSEASR	K	E	0.997	1353.66		124	135
AgambiaeSugarB01	5' nucleotidase, ecto 3L:14583939:14586101:-1	AGAP011026-PA	63476.4	1	2	2	24	0.000453	0.0649	VGVIGALYDKTHLVAQTGMVTL	K	T	0.939	2286.25		181	202
AgambiaeSugarB01	5' nucleotidase, ecto 3L:14583939:14586101:-1	AGAP011026-PA	63476.4	1	2	2	24	0.000453	0.0649	VTGPLDSDVLIEYVR	R	K	0.997	1675.89	2730.48	519	533
AgambiaeSugarB01	RpS4: 40S ribosomal protein S4 2L:39285236:39287220:-1	AGAP006871-PA	29722.9	1	4	5	13	0.000246	0.191	EKHPGSFEIVHVK	R	D	0.505	1506.81	934.912	199	211
AgambiaeSugarB01	RpS4: 40S ribosomal protein S4 2L:39285236:39287220:-1	AGAP006871-PA	29722.9	1	4	5	13	0.000246	0.191	HPGSFEIVHVK	K	D	0.973	1249.67	1037	201	211
AgambiaeSugarB01	RpS4: 40S ribosomal protein S4 2L:39285236:39287220:-1	AGAP006871-PA	29722.9	1	4	5	13	0.000246	0.191	TDPNYPAGFMDVINIHK	R	T	0.997	1931.93	2523.6	78	94
AgambiaeSugarB01	RpS4: 40S ribosomal protein S4 2L:39285236:39287220:-1	AGAP006871-PA	29722.9	1	4	5	13	0.000246	0.191	YPDPQIHQHDSIQYDIATGK	R	V	0.996	2326.11	1338.12	149	168
AgambiaeSugarB01	2-oxoglutarate dehydrogenase E1 component 2L:30516503:30528796:-1	AGAP006366-PC	114567	1	12	13	94	0.00178	0.167	IEQISPFPYDLVK	R	A	0.997	1548.83	2548.85	933	945
AgambiaeSugarB01	2-oxoglutarate dehydrogenase E1 component 2L:30516503:30528796:-1	AGAP006366-PC	114567	1	12	13	94	0.00178	0.167	KLDHDIAISR	R	I	0.994	1167.65	694.167	923	932
AgambiaeSugarB01	2-oxoglutarate dehydrogenase E1 component 2L:30516503:30528796:-1	AGAP006366-PC	114567	1	12	13	94	0.00178	0.167	LAVVANPSHL	R	E	0.997	1020.58	1014.18	374	383
AgambiaeSugarB01	2-oxoglutarate dehydrogenase E1 component 2L:30516503:30528796:-1	AGAP006366-PC	114567	1	12	13	94	0.00178	0.167	LDIYANQLITEGVVTAEEVK	A	S	0.997	2205.17		543	562
AgambiaeSugarB01	2-oxoglutarate dehydrogenase E1 component 2L:30516503:30528796:-1	AGAP006366-PC	114567	1	12	13	94	0.00178	0.167	LGVESIIMGMPHR	R	G	0.995	1439.75	2381.28	307	319
AgambiaeSugarB01	2-oxoglutarate dehydrogenase E1 component 2L:30516503:30528796:-1	AGAP006366-PC	114567	1	12	13	94	0.00178	0.167	LIPDALTAENPNQVK	R	R	0.997	1622.88	1342.9	888	902
AgambiaeSugarB01	2-oxoglutarate dehydrogenase E1 component 2L:30516503:30528796:-1	AGAP006366-PC	114567	1	12	13	94	0.00178	0.167	LTPKSLLRHPECRSNFSEMTDGTEFK	V	R	0.997	3023.47		861	886
AgambiaeSugarB01	2-oxoglutarate dehydrogenase E1 component 2L:30516503:30528796:-1	AGAP006366-PC	114567	1	12	13	94	0.00178	0.167	NLLDDAMAL	K	-	0.823	975.482	2986.66	1011	1019
AgambiaeSugarB01	2-oxoglutarate dehydrogenase E1 component 2L:30516503:30528796:-1	AGAP006366-PC	114567	1	12	13	94	0.00178	0.167	QSGLVMLLPHGMEGMGPEHSSAR	R	V	0.99	2421.15	2248.19	777	799
AgambiaeSugarB01	2-oxoglutarate dehydrogenase E1 component 2L:30516503:30528796:-1	AGAP006366-PC	114567	1	12	13	94	0.00178	0.167	VAPTGVIEETLVHI	K	G	0.997	1477.83		607	620
AgambiaeSugarB01	2-oxoglutarate dehydrogenase E1 component 2L:30516503:30528796:-1	AGAP006366-PC	114567	1	12	13	94	0.00178	0.167	VAPTGVIEETLVHIGNR	K	F	0.994	1804.99	2634.1	607	623
AgambiaeSugarB01	2-oxoglutarate dehydrogenase E1 component 2L:30516503:30528796:-1	AGAP006366-PC	114567	1	12	13	94	0.00178	0.167	YPNAELVWAQEEHK	K	N	0.995	1713.82	1639.61	951	964
AgambiaeSugarB01	lactoylglutathione lyase 3L:37390181:37391342:-1	AGAP012071-PA,AGAP012072-PA	20502.1	0.996	2	2	3	5.67e-05	0.181	GYGHIGIMVPDVK	R	K	0.991	1385.72	1778.82	118	130
AgambiaeSugarB01	lactoylglutathione lyase 3L:37390181:37391342:-1	AGAP012071-PA,AGAP012072-PA	20502.1	0.996	2	2	3	5.67e-05	0.181	KGTLELTHNWGTENDAEFK	R	Y	0.547	2190.05	1625.7	90	108
AgambiaeSugarB01	COEBE4C: carboxylesterase beta esterase 2L:14709900:14711640:-1	AGAP005370-PA	61944	0.082	1	1	8	0.000151	0	EAAREVMVWPNLASGSHGVAR	K	Q	0.327	2237.12		0	0
AgambiaeSugarB01	pyruvate dehydrogenase E1 component subunit beta 3L:3018539:3020310:1	AGAP010421-PA	38449	1	4	5	58	0.0011	0.197	DPDPVVVLENEMVYGVSYPVSDQVLDKNFVLP	R	I	0.997	3576.78		188	219
AgambiaeSugarB01	pyruvate dehydrogenase E1 component subunit beta 3L:3018539:3020310:1	AGAP010421-PA	38449	1	4	5	58	0.0011	0.197	GIEAEVINLR	K	S	0.997	1113.63	1601.43	255	264
AgambiaeSugarB01	pyruvate dehydrogenase E1 component subunit beta 3L:3018539:3020310:1	AGAP010421-PA	38449	1	4	5	58	0.0011	0.197	SLRPMDSETIFK	R	S	0.995	1423.73	1521.35	265	276
AgambiaeSugarB01	pyruvate dehydrogenase E1 component subunit beta 3L:3018539:3020310:1	AGAP010421-PA	38449	1	4	5	58	0.0011	0.197	VFLLGEEVAQYDGAYK	K	V	0.997	1801.9	2574.37	48	63
AgambiaeSugarB01	2R:46265559:46266118:-1	AGAP003919-PA	18707.3	0.321	1	1	2	3.78e-05	0.092	WHDLTEGEHVNEDSR	K	N	0.719	1823.79	842.702	43	57
AgambiaeSugarB01	RpS8: 40S ribosomal protein S8 2R:21382212:21383606:-1	AGAP002437-PA	23478.7	1	3	3	17	0.000321	0.209	IDPAVEEQFNAGR	K	L	0.997	1445.7	1057.4	156	168
AgambiaeSugarB01	RpS8: 40S ribosomal protein S8 2R:21382212:21383606:-1	AGAP002437-PA	23478.7	1	3	3	17	0.000321	0.209	IIDVVYNASNNELIR	R	T	0.997	1732.92	1955.28	78	92
AgambiaeSugarB01	RpS8: 40S ribosomal protein S8 2R:21382212:21383606:-1	AGAP002437-PA	23478.7	1	3	3	17	0.000321	0.209	LDSGNFAWGSEGMAR	R	K	0.993	1597.71	1581.88	60	74
AgambiaeSugarB01	RpS6: 40S ribosomal protein S6 2R:29609284:29611231:-1	AGAP002919-PA	48017.3	1	3	5	30	0.000567	0.0897	DIPGLTDVNVPR	K	R	0.997	1295.7	1822.91	121	132
AgambiaeSugarB01	RpS6: 40S ribosomal protein S6 2R:29609284:29611231:-1	AGAP002919-PA	48017.3	1	3	5	30	0.000567	0.0897	LNVSFPATGAQK	K	T	0.997	1232.66	1092.96	3	14
AgambiaeSugarB01	RpS6: 40S ribosomal protein S6 2R:29609284:29611231:-1	AGAP002919-PA	48017.3	1	3	5	30	0.000567	0.0897	MGTEIGADHLGEEWK	R	G	0.997	1672.76	1524.39	33	47
AgambiaeSugarB01	sodium/potassium-transporting ATPase subunit alpha 2R:28371857:28387114:1	AGAP002858-PA	110955	1	43	53	971	0.0183	0.405	AAVPDAVAK	R	C	0.997	841.478	520.239	574	582
AgambiaeSugarB01	sodium/potassium-transporting ATPase subunit alpha 2R:28371857:28387114:1	AGAP002858-PA	110955	1	43	53	971	0.0183	0.405	AEDLVIGDVVEVK	R	F	0.997	1385.75	2057.22	159	171
AgambiaeSugarB01	sodium/potassium-transporting ATPase subunit alpha 2R:28371857:28387114:1	AGAP002858-PA	110955	1	43	53	971	0.0183	0.405	AINDLTDSYGQEWTYR	K	D	0.997	1931.88	1928.65	871	886
AgambiaeSugarB01	sodium/potassium-transporting ATPase subunit alpha 2R:28371857:28387114:1	AGAP002858-PA	110955	1	43	53	971	0.0183	0.405	ALKKADIGVAMGIAGSDVSK	P	Q	0.997	1931.06		701	720
AgambiaeSugarB01	sodium/potassium-transporting ATPase subunit alpha 2R:28371857:28387114:1	AGAP002858-PA	110955	1	43	53	971	0.0183	0.405	ASGLDTGETPIAK	L	E	0.997	1259.65	661.282	251	263
AgambiaeSugarB01	sodium/potassium-transporting ATPase subunit alpha 2R:28371857:28387114:1	AGAP002858-PA	110955	1	43	53	971	0.0183	0.405	DFTVMGRIAGLASGLDTGETPIAK	G	E	0.997	2420.25		240	263
AgambiaeSugarB01	sodium/potassium-transporting ATPase subunit alpha 2R:28371857:28387114:1	AGAP002858-PA	110955	1	43	53	971	0.0183	0.405	DGPNALTPPK	R	Q	0.211	1009.53		52	61
AgambiaeSugarB01	sodium/potassium-transporting ATPase subunit alpha 2R:28371857:28387114:1	AGAP002858-PA	110955	1	43	53	971	0.0183	0.405	DLSSDQLDEILR	R	Y	0.997	1403.7	2410.64	649	660
AgambiaeSugarB01	sodium/potassium-transporting ATPase subunit alpha 2R:28371857:28387114:1	AGAP002858-PA	110955	1	43	53	971	0.0183	0.405	EAFNNAYLELGGLGER	K	V	0.997	1752.86		513	528
AgambiaeSugarB01	sodium/potassium-transporting ATPase subunit alpha 2R:28371857:28387114:1	AGAP002858-PA	110955	1	43	53	971	0.0183	0.405	EEMKEAFNNAYLELGGLGER	D	V	0.997	2252.07		509	528
AgambiaeSugarB01	sodium/potassium-transporting ATPase subunit alpha 2R:28371857:28387114:1	AGAP002858-PA	110955	1	43	53	971	0.0183	0.405	EGCQRMGAIVAVTGDGVNDSPALK	V	K	0.984	2370.15	533.635	680	703
AgambiaeSugarB01	sodium/potassium-transporting ATPase subunit alpha 2R:28371857:28387114:1	AGAP002858-PA	110955	1	43	53	971	0.0183	0.405	FNSDDVNFQVDNLR	K	F	0.997	1682.78	1734.97	548	561
AgambiaeSugarB01	sodium/potassium-transporting ATPase subunit alpha 2R:28371857:28387114:1	AGAP002858-PA	110955	1	43	53	971	0.0183	0.405	GGQDGVPILK	K	K	0.997	983.552		412	421
AgambiaeSugarB01	sodium/potassium-transporting ATPase subunit alpha 2R:28371857:28387114:1	AGAP002858-PA	110955	1	43	53	971	0.0183	0.405	GPDFTHENPLETK	R	N	0.997	1484.7	1252.76	205	217
AgambiaeSugarB01	sodium/potassium-transporting ATPase subunit alpha 2R:28371857:28387114:1	AGAP002858-PA	110955	1	43	53	971	0.0183	0.405	GVAMGIAGSDVSKQAADMILLDDNFASIVTGVEEGR	I	L	0.997	3636.79		708	743
AgambiaeSugarB01	sodium/potassium-transporting ATPase subunit alpha 2R:28371857:28387114:1	AGAP002858-PA	110955	1	43	53	971	0.0183	0.405	IAGLASGLDTGETPIAK	R	E	0.997	1613.87	1576.41	247	263
AgambiaeSugarB01	sodium/potassium-transporting ATPase subunit alpha 2R:28371857:28387114:1	AGAP002858-PA	110955	1	43	53	971	0.0183	0.405	ILLDDNFASIVTGVEEGR	M	L	0.997	1948		726	743
AgambiaeSugarB01	sodium/potassium-transporting ATPase subunit alpha 2R:28371857:28387114:1	AGAP002858-PA	110955	1	43	53	971	0.0183	0.405	KKADIGVAMGIAGSDVSKQAADMILLDDNFASIVTGVEEGR	L	L	0.997	4192.13		703	743
AgambiaeSugarB01	sodium/potassium-transporting ATPase subunit alpha 2R:28371857:28387114:1	AGAP002858-PA	110955	1	43	53	971	0.0183	0.405	KQAADMILLDDNFASIVTGVEEGR	S	L	0.983	2592.3		720	743
AgambiaeSugarB01	sodium/potassium-transporting ATPase subunit alpha 2R:28371857:28387114:1	AGAP002858-PA	110955	1	43	53	971	0.0183	0.405	LGSTSTICSDKTGTLTQNRMTVAHMWFDNQIIEADTTEDQSGVQYDR	T	T	0.997	5264.42		344	390
AgambiaeSugarB01	sodium/potassium-transporting ATPase subunit alpha 2R:28371857:28387114:1	AGAP002858-PA	110955	1	43	53	971	0.0183	0.405	LIFDNLK	R	K	0.988	862.503	1467.73	744	750
AgambiaeSugarB01	sodium/potassium-transporting ATPase subunit alpha 2R:28371857:28387114:1	AGAP002858-PA	110955	1	43	53	971	0.0183	0.405	LLDDNFASIVTGVEEGR	I	L	0.997	1834.92		727	743
AgambiaeSugarB01	sodium/potassium-transporting ATPase subunit alpha 2R:28371857:28387114:1	AGAP002858-PA	110955	1	43	53	971	0.0183	0.405	LNIPVSEVNPR	R	E	0.997	1237.69	1231.65	625	635
AgambiaeSugarB01	sodium/potassium-transporting ATPase subunit alpha 2R:28371857:28387114:1	AGAP002858-PA	110955	1	43	53	971	0.0183	0.405	LTQNRMTVAHMWFDNQIIEADTTEDQSGVQYDR	T	T	0.997	3912.79		358	390
AgambiaeSugarB01	sodium/potassium-transporting ATPase subunit alpha 2R:28371857:28387114:1	AGAP002858-PA	110955	1	43	53	971	0.0183	0.405	MGAIVAVTGDGVNDSPALK	R	K	0.997	1814.93	1631.72	685	703
AgambiaeSugarB01	sodium/potassium-transporting ATPase subunit alpha 2R:28371857:28387114:1	AGAP002858-PA	110955	1	43	53	971	0.0183	0.405	MGIAGSDVSK	A	Q	0.997	964.477		711	720
AgambiaeSugarB01	sodium/potassium-transporting ATPase subunit alpha 2R:28371857:28387114:1	AGAP002858-PA	110955	1	43	53	971	0.0183	0.405	MILLDDNFASIVTGVEEGR	D	L	0.997	2079.04		725	743
AgambiaeSugarB01	sodium/potassium-transporting ATPase subunit alpha 2R:28371857:28387114:1	AGAP002858-PA	110955	1	43	53	971	0.0183	0.405	MLPSDKYPVGFKFNSDDVNFQVDNLR	F	F	0.997	3045.48		536	561
AgambiaeSugarB01	sodium/potassium-transporting ATPase subunit alpha 2R:28371857:28387114:1	AGAP002858-PA	110955	1	43	53	971	0.0183	0.405	NLERDGPNALTPPK	E	Q	0.982	1521.8		48	61
AgambiaeSugarB01	sodium/potassium-transporting ATPase subunit alpha 2R:28371857:28387114:1	AGAP002858-PA	110955	1	43	53	971	0.0183	0.405	NSIFHQGMR	R	N	0.884	1089.53	676.973	919	927
AgambiaeSugarB01	sodium/potassium-transporting ATPase subunit alpha 2R:28371857:28387114:1	AGAP002858-PA	110955	1	43	53	971	0.0183	0.405	QAADMILLDDNFASIVTGVEEGR	K	L	0.997	2464.2	3849.46	721	743
AgambiaeSugarB01	sodium/potassium-transporting ATPase subunit alpha 2R:28371857:28387114:1	AGAP002858-PA	110955	1	43	53	971	0.0183	0.405	QELDIDYHK	K	I	0.428	1160.56	915.422	14	22
AgambiaeSugarB01	sodium/potassium-transporting ATPase subunit alpha 2R:28371857:28387114:1	AGAP002858-PA	110955	1	43	53	971	0.0183	0.405	QNRMTVAHMWFDNQIIEADTTEDQSGVQYDR	T	T	0.985	3698.66		360	390
AgambiaeSugarB01	sodium/potassium-transporting ATPase subunit alpha 2R:28371857:28387114:1	AGAP002858-PA	110955	1	43	53	971	0.0183	0.405	SVGIISEGNETVEDIAQR	K	L	0.997	1916.96	1854.2	607	624
AgambiaeSugarB01	sodium/potassium-transporting ATPase subunit alpha 2R:28371857:28387114:1	AGAP002858-PA	110955	1	43	53	971	0.0183	0.405	TDLDDLKQELDIDYHK	K	I	0.997	1960.95	2230.36	7	22
AgambiaeSugarB01	sodium/potassium-transporting ATPase subunit alpha 2R:28371857:28387114:1	AGAP002858-PA	110955	1	43	53	971	0.0183	0.405	VDNSSLTGESEPQSR	K	G	0.997	1605.74	536.378	190	204
AgambiaeSugarB01	sodium/potassium-transporting ATPase subunit alpha 2R:28371857:28387114:1	AGAP002858-PA	110955	1	43	53	971	0.0183	0.405	VGIISEGNETVEDIAQR	S	L	0.997	1829.92		608	624
AgambiaeSugarB01	sodium/potassium-transporting ATPase subunit alpha 2R:28371857:28387114:1	AGAP002858-PA	110955	1	43	53	971	0.0183	0.405	VIMVTGDHPITAK	K	A	0.856	1381.75	976.973	590	602
AgambiaeSugarB01	sodium/potassium-transporting ATPase subunit alpha 2R:28371857:28387114:1	AGAP002858-PA	110955	1	43	53	971	0.0183	0.405	VIMVTGDHPITAKAIAKSVGIISEGNETVEDIAQR	K	L	0.997	3662.94		590	624
AgambiaeSugarB01	sodium/potassium-transporting ATPase subunit alpha 2R:28371857:28387114:1	AGAP002858-PA	110955	1	43	53	971	0.0183	0.405	VPAISLAYEAPESDIMK	M	R	0.997	1833.93		794	810
AgambiaeSugarB01	sodium/potassium-transporting ATPase subunit alpha 2R:28371857:28387114:1	AGAP002858-PA	110955	1	43	53	971	0.0183	0.405	VTILCIDLGTDMVPAISLAYEAPESDIMK	T	R	0.997	3108.56		782	810
AgambiaeSugarB01	sodium/potassium-transporting ATPase subunit alpha 2R:28371857:28387114:1	AGAP002858-PA	110955	1	43	53	971	0.0183	0.405	YLELGGLGER	A	V	0.997	1106.58		519	528
AgambiaeSugarB01	sodium/potassium-transporting ATPase subunit alpha 2R:28371857:28387114:1	AGAP002858-PA	110955	1	43	53	971	0.0183	0.405	YQVSIHETEDPSDPR	K	Y	0.974	1772.81	975.115	465	479
AgambiaeSugarB01	VATA: V-type proton ATPase catalytic subunit A 2R:33386137:33388965:-1	AGAP003153-PA,AGAP003153-PB,AGAP003153-PC,AGAP003153-PD	68210.2	1	9	12	182	0.00344	0.186	ADFDQLYEDMQQAFR	K	N	0.997	1876.82	3422.79	596	610
AgambiaeSugarB01	VATA: V-type proton ATPase catalytic subunit A 2R:33386137:33388965:-1	AGAP003153-PA,AGAP003153-PB,AGAP003153-PC,AGAP003153-PD	68210.2	1	9	12	182	0.00344	0.186	AGSHITGGDLYGIVHENTLVK	K	H	0.997	2181.13	1914.9	140	160
AgambiaeSugarB01	VATA: V-type proton ATPase catalytic subunit A 2R:33386137:33388965:-1	AGAP003153-PA,AGAP003153-PB,AGAP003153-PC,AGAP003153-PD	68210.2	1	9	12	182	0.00344	0.186	ALEDFYDK	R	N	0.859	1000.46		457	464
AgambiaeSugarB01	VATA: V-type proton ATPase catalytic subunit A 2R:33386137:33388965:-1	AGAP003153-PA,AGAP003153-PB,AGAP003153-PC,AGAP003153-PD	68210.2	1	9	12	182	0.00344	0.186	DFPELSVEIDGVTESIMK	R	R	0.997	2008.98	3618.03	287	304
AgambiaeSugarB01	VATA: V-type proton ATPase catalytic subunit A 2R:33386137:33388965:-1	AGAP003153-PA,AGAP003153-PB,AGAP003153-PC,AGAP003153-PD	68210.2	1	9	12	182	0.00344	0.186	DINEMTSSIYIPK	K	G	0.997	1510.75	2007.07	106	118
AgambiaeSugarB01	VATA: V-type proton ATPase catalytic subunit A 2R:33386137:33388965:-1	AGAP003153-PA,AGAP003153-PB,AGAP003153-PC,AGAP003153-PD	68210.2	1	9	12	182	0.00344	0.186	EILQEEEDLSEIVQL	K	V	0.994	1786.9		478	492
AgambiaeSugarB01	VATA: V-type proton ATPase catalytic subunit A 2R:33386137:33388965:-1	AGAP003153-PA,AGAP003153-PB,AGAP003153-PC,AGAP003153-PD	68210.2	1	9	12	182	0.00344	0.186	EILQEEEDLSEIVQLVGK	K	A	0.997	2071.08	3609.38	478	495
AgambiaeSugarB01	VATA: V-type proton ATPase catalytic subunit A 2R:33386137:33388965:-1	AGAP003153-PA,AGAP003153-PB,AGAP003153-PC,AGAP003153-PD	68210.2	1	9	12	182	0.00344	0.186	NFPEFVPMR	K	T	0.997	1136.56	1891.4	465	473
AgambiaeSugarB01	VATA: V-type proton ATPase catalytic subunit A 2R:33386137:33388965:-1	AGAP003153-PA,AGAP003153-PB,AGAP003153-PC,AGAP003153-PD	68210.2	1	9	12	182	0.00344	0.186	VGYYELVGEIIR	R	L	0.997	1410.76	2902.2	43	54
AgambiaeSugarB01	pyruvate dehydrogenase kinase 3R:51942514:51945526:-1	AGAP010276-PA,AGAP010276-PB	45646.8	0.985	1	1	16	0.000302	0.0276	EITLLPESLLR	K	M	0.997	1283.76	2829.77	61	71
AgambiaeSugarB01	D-xylulose reductase A 2R:40335765:40336933:-1	AGAP003581-PA	39280.1	0.418	1	1	2	3.78e-05	0.022	IMIHLVPR	K	D	0.795	978.592	1368.21	346	353
AgambiaeSugarB01	T-complex protein 1 subunit beta 3R:38961434:38972382:-1	AGAP009694-PA	58609.8	1	2	2	18	0.00034	0.0404	FREDLLNIAR	R	T	0.996	1246.69	1755.77	158	167
AgambiaeSugarB01	T-complex protein 1 subunit beta 3R:38961434:38972382:-1	AGAP009694-PA	58609.8	1	2	2	18	0.00034	0.0404	GATQQIIDEAER	R	S	0.997	1330.66		380	391
AgambiaeSugarB01	Xaa-Pro dipeptidase 2L:3401188:3415683:-1	AGAP004775-PA,AGAP004775-PB	52896.9	1	6	8	61	0.00115	0.138	AMKPGMHEYQAEAEFLR	K	H	0.859	2007.94	1574.77	209	225
AgambiaeSugarB01	Xaa-Pro dipeptidase 2L:3401188:3415683:-1	AGAP004775-PA,AGAP004775-PB	52896.9	1	6	8	61	0.00115	0.138	AVWMGPLLGLEDFK	Y	K	0.997	1575.82		102	115
AgambiaeSugarB01	Xaa-Pro dipeptidase 2L:3401188:3415683:-1	AGAP004775-PA,AGAP004775-PB	52896.9	1	6	8	61	0.00115	0.138	KYEVDTVHYVDEISK	K	R	0.997	1824.9	1387.05	117	131
AgambiaeSugarB01	Xaa-Pro dipeptidase 2L:3401188:3415683:-1	AGAP004775-PA,AGAP004775-PB	52896.9	1	6	8	61	0.00115	0.138	SPAEIEVLR	K	Y	0.997	1013.56		185	193
AgambiaeSugarB01	Xaa-Pro dipeptidase 2L:3401188:3415683:-1	AGAP004775-PA,AGAP004775-PB	52896.9	1	6	8	61	0.00115	0.138	TVDEIEAWMAK	R	-	0.997	1292.62	1967.51	469	479
AgambiaeSugarB01	Xaa-Pro dipeptidase 2L:3401188:3415683:-1	AGAP004775-PA,AGAP004775-PB	52896.9	1	6	8	61	0.00115	0.138	YEVDTVHYVDEISK	K	R	0.666	1696.81	1626.98	118	131
AgambiaeSugarB01	NADH dehydrogenase (ubiquinone) Fe-S protein 3 2L:32355007:32355982:1	AGAP006456-PA	29959.7	1	2	2	9	0.00017	0.0992	ILTDYGFEGHPQR	R	R	0.941	1532.75	1197.6	187	199
AgambiaeSugarB01	NADH dehydrogenase (ubiquinone) Fe-S protein 3 2L:32355007:32355982:1	AGAP006456-PA	29959.7	1	2	2	9	0.00017	0.0992	VVCEPLELAQEFR	R	K	0.997	1532.78	2360.78	219	231
AgambiaeSugarB01	eIF3j: eukaryotic translation initiation factor 3 subunit J 2L:34735931:34736543:1	AGAP006613-PA,AGAP006613-PB	17467.9	1	4	4	32	0.000605	0.27	ASTEYQGFLEELLLK	R	L	0.997	1740.91	3510	67	81
AgambiaeSugarB01	eIF3j: eukaryotic translation initiation factor 3 subunit J 2L:34735931:34736543:1	AGAP006613-PA,AGAP006613-PB	17467.9	1	4	4	32	0.000605	0.27	EEFTELAEAISK	K	K	0.997	1366.67	2128.64	49	60
AgambiaeSugarB01	eIF3j: eukaryotic translation initiation factor 3 subunit J 2L:34735931:34736543:1	AGAP006613-PA,AGAP006613-PB	17467.9	1	4	4	32	0.000605	0.27	KSIAEALETFEEKTTPHMGDIGNGTSMPTIGLTEMATK	K	L	0.138	4036.96		0	0
AgambiaeSugarB01	eIF3j: eukaryotic translation initiation factor 3 subunit J 2L:34735931:34736543:1	AGAP006613-PA,AGAP006613-PB	17467.9	1	4	4	32	0.000605	0.27	STGNGIDGMHPTTKEEFTELAEAISK	M	K	0.995	2763.31		35	60
AgambiaeSugarB01	RpL13a: 60S ribosomal protein L13a 3R:51714351:51715716:-1	AGAP010257-PA	30536.5	0.985	1	1	17	0.000321	0.0409	VYEGIPPPYDK	K	M	0.997	1277.64	974.319	105	115
AgambiaeSugarB01	heat shock 70kDa protein 1/8 2R:14828744:14830714:1	AGAP002076-PA	71378	1	8	10	101	0.00191	0.197	ELESVCNPIISK	K	L	0.997	1331.69	1183.89	600	611
AgambiaeSugarB01	heat shock 70kDa protein 1/8 2R:14828744:14830714:1	AGAP002076-PA	71378	1	8	10	101	0.00191	0.197	FEELNADLFR	R	S	0.997	1253.62	2047.07	304	313
AgambiaeSugarB01	heat shock 70kDa protein 1/8 2R:14828744:14830714:1	AGAP002076-PA	71378	1	8	10	101	0.00191	0.197	HWPFEVESIEGKPK	K	I	0.997	1682.85	1915.59	91	104
AgambiaeSugarB01	heat shock 70kDa protein 1/8 2R:14828744:14830714:1	AGAP002076-PA	71378	1	8	10	101	0.00191	0.197	IFDAKRLIGRKFDDPAIQADMK	T	H	0.997	2548.37		69	90
AgambiaeSugarB01	heat shock 70kDa protein 1/8 2R:14828744:14830714:1	AGAP002076-PA	71378	1	8	10	101	0.00191	0.197	IINEPTAAAIAYGLDKKTAGER	R	N	0.421	2302.24		174	195
AgambiaeSugarB01	heat shock 70kDa protein 1/8 2R:14828744:14830714:1	AGAP002076-PA	71378	1	8	10	101	0.00191	0.197	STAGDTHLGGEDFDNR	K	L	0.864	1691.73	843.621	223	238
AgambiaeSugarB01	heat shock 70kDa protein 1/8 2R:14828744:14830714:1	AGAP002076-PA	71378	1	8	10	101	0.00191	0.197	TLVLDK	K	C	0.394	688.424	567.811	570	575
AgambiaeSugarB01	heat shock 70kDa protein 1/8 2R:14828744:14830714:1	AGAP002076-PA	71378	1	8	10	101	0.00191	0.197	VEIIANDQGNR	K	T	0.997	1228.63	585.38	28	38	AGAP004192-PA
AgambiaeSugarB01	heat shock 70kDa protein 1/8 2R:14828744:14830714:1	AGAP002076-PA	71378	1	8	10	101	0.00191	0.197	WLDANQLADKEEYEHR	K	Q	0.997	2016.94	1475.18	582	597
AgambiaeSugarB01	GSTO1: glutathione S-transferase omega class 1 2L:20197544:20199016:-1	AGAP005749-PA	28357.6	1	2	2	24	0.000453	0.101	ILFAADGIPPGAITEF	R	G	0.979	1631.87		133	148
AgambiaeSugarB01	GSTO1: glutathione S-transferase omega class 1 2L:20197544:20199016:-1	AGAP005749-PA	28357.6	1	2	2	24	0.000453	0.101	VPALEIPGK	K	E	0.997	923.556	1097.65	70	78
AgambiaeSugarB01	Proliferation-associated 2G4 2L:10198660:10201996:1	AGAP005108-PA	45521	0.954	2	2	9	0.00017	0.0847	TIIQNPTIAQK	K	K	0.188	1226.71	744.21	202	212
AgambiaeSugarB01	Proliferation-associated 2G4 2L:10198660:10201996:1	AGAP005108-PA	45521	0.954	2	2	9	0.00017	0.0847	VVTGHPFDENCYESEHSVQDEEMK	K	N	0.934	2866.19	1179.08	333	356
AgambiaeSugarB01	Retinal dehydrogenase 2 3R:45804678:45806304:-1	AGAP009944-PA	54765	1	7	7	46	0.000869	0.19	EEIFGPVQSIIK	K	Y	0.992	1359.75	2393.64	409	420
AgambiaeSugarB01	Retinal dehydrogenase 2 3R:45804678:45806304:-1	AGAP009944-PA	54765	1	7	7	46	0.000869	0.19	GLAAGIVTNDINK	F	A	0.997	1285.71		437	449
AgambiaeSugarB01	Retinal dehydrogenase 2 3R:45804678:45806304:-1	AGAP009944-PA	54765	1	7	7	46	0.000869	0.19	KQSGIGRELGKDSLEGYLETK	Y	S	0.935	2308.21		480	500
AgambiaeSugarB01	Retinal dehydrogenase 2 3R:45804678:45806304:-1	AGAP009944-PA	54765	1	7	7	46	0.000869	0.19	KVGNPFTEGTVHGPQIDDTQYK	R	K	0.974	2431.19	1475.64	341	362
AgambiaeSugarB01	Retinal dehydrogenase 2 3R:45804678:45806304:-1	AGAP009944-PA	54765	1	7	7	46	0.000869	0.19	TFVHESIYDQFVQK	R	A	0.996	1740.86	1845.65	319	332
AgambiaeSugarB01	Retinal dehydrogenase 2 3R:45804678:45806304:-1	AGAP009944-PA	54765	1	7	7	46	0.000869	0.19	VGGDTIPSDGPHFTY	K	T	0.997	1562.71		129	143
AgambiaeSugarB01	Retinal dehydrogenase 2 3R:45804678:45806304:-1	AGAP009944-PA	54765	1	7	7	46	0.000869	0.19	VGNPFTEGTVHGPQIDDTQYK	K	K	0.996	2303.09	1699.46	342	362
AgambiaeSugarB01	LANB2: laminin gamma 1 2L:48475732:48482983:1	AGAP007629-PA,AGAP007629-PB	179602	1	6	8	44	0.000831	0.0548	AIYGDYGEAILDDVELQTAHR	R	G	0.997	2349.14	2961.93	661	681
AgambiaeSugarB01	LANB2: laminin gamma 1 2L:48475732:48482983:1	AGAP007629-PA,AGAP007629-PB	179602	1	6	8	44	0.000831	0.0548	EIDVNSLDDLER	R	R	0.997	1417.68	1782.11	1545	1556
AgambiaeSugarB01	LANB2: laminin gamma 1 2L:48475732:48482983:1	AGAP007629-PA,AGAP007629-PB	179602	1	6	8	44	0.000831	0.0548	ELDTSISSEIAQAR	K	E	0.997	1519.76	1517.94	1240	1253
AgambiaeSugarB01	LANB2: laminin gamma 1 2L:48475732:48482983:1	AGAP007629-PA,AGAP007629-PB	179602	1	6	8	44	0.000831	0.0548	LHENPEYTWHPSNSGR	R	G	0.995	1923.87	883.677	630	645
AgambiaeSugarB01	LANB2: laminin gamma 1 2L:48475732:48482983:1	AGAP007629-PA,AGAP007629-PB	179602	1	6	8	44	0.000831	0.0548	MPSEESHEFAFR	R	L	0.997	1466.64	1192.6	618	629
AgambiaeSugarB01	LANB2: laminin gamma 1 2L:48475732:48482983:1	AGAP007629-PA,AGAP007629-PB	179602	1	6	8	44	0.000831	0.0548	RAEEALNLVPNIER	R	Q	0.996	1623.88	1807.24	1398	1411
AgambiaeSugarB01	pur-alpha 3L:6420501:6421385:-1	AGAP010564-PA	32957	0.998	2	2	9	0.00017	0.0884	DALTDLLEEFGTNDGGYK	R	G	0.997	1957.9	3742.67	189	206
AgambiaeSugarB01	pur-alpha 3L:6420501:6421385:-1	AGAP010564-PA	32957	0.998	2	2	9	0.00017	0.0884	TAITVPEK	R	C	0.381	858.493	1160.42	246	253
AgambiaeSugarB01	starch phosphorylase 3R:3218295:3221971:-1	AGAP007939-PA	96842.3	0.732	1	1	2	3.78e-05	0.019	IGDQWPVHLEQLQQLK	K	K	0.937	1932.03	2467.47	508	523
AgambiaeSugarB01	Cullin-associated NEDD8-dissociated protein 1 3R:46916134:46921072:1	AGAP009970-PA	138804	1	3	3	27	0.00051	0.0323	HELLEEFYK	R	T	0.947	1207.6	1727.57	358	366
AgambiaeSugarB01	Cullin-associated NEDD8-dissociated protein 1 3R:46916134:46921072:1	AGAP009970-PA	138804	1	3	3	27	0.00051	0.0323	LVLVNPEELLPR	K	L	0.997	1391.83	2940.27	959	970
AgambiaeSugarB01	Cullin-associated NEDD8-dissociated protein 1 3R:46916134:46921072:1	AGAP009970-PA	138804	1	3	3	27	0.00051	0.0323	VIEHLLDGLEKPQNPGTIR	K	T	0.92	2129.17	1863.89	209	227
AgambiaeSugarB01	COE2580: carboxylesterase 2R:32677888:32742956:1	AGAP003115-PA	109590	0.985	1	2	13	0.000246	0.00899	YLEIGMKPR	K	M	0.997	1106.6	1440.48	587	595
AgambiaeSugarB01	TRXR: thioredoxin reductase X:10028632:10031999:1	AGAP000565-PA	57463.2	1	3	4	26	0.000491	0.104	AVLDFVKPSPRGTK	V	W	0.958	1514.87	2688.37	64	77
AgambiaeSugarB01	TRXR: thioredoxin reductase X:10028632:10031999:1	AGAP000565-PA	57463.2	1	3	4	26	0.000491	0.104	HDWATLTESVQNHIK	R	S	0.997	1778.88	1670	123	137
AgambiaeSugarB01	TRXR: thioredoxin reductase X:10028632:10031999:1	AGAP000565-PA	57463.2	1	3	4	26	0.000491	0.104	YPDIPGAAEYGITSDDIFSLPQAPGR	R	T	0.997	2750.33	3139.56	194	219
AgambiaeSugarB01	Tpi: triosephosphate isomerase 2R:7025340:7026083:-1	AGAP001630-PA	26342.1	0.982	1	1	4	7.56e-05	0.0567	DLGLGWVILGHSER	K	R	0.997	1551.83	2888.22	84	97
AgambiaeSugarB01	GTP-binding nuclear protein Ran 2L:49132701:49133423:-1	AGAP007699-PA,AGAP007699-PB,AGAP007699-PC	24471.3	0.985	1	2	4	7.56e-05	0.0514	MDKDWQVQIEK	K	D	0.997	1419.69	1206.44	187	197
AgambiaeSugarB01	Ester hydrolase C11orf54 2L:37298660:37299759:-1	AGAP006729-PA	35031.9	0.983	1	1	2	3.78e-05	0.053	LLFEEKPLHTPSLTELR	K	D	0.997	2023.12	2224.52	9	25
AgambiaeSugarB01	N-acetylglucosamine kinase X:4510670:4519174:-1	AGAP000241-PA	38760.1	1	2	2	8	0.000151	0.0782	ELEAYLHTHYPTVAER	R	Y	0.997	1928.95	1554.92	84	99
AgambiaeSugarB01	N-acetylglucosamine kinase X:4510670:4519174:-1	AGAP000241-PA	38760.1	1	2	2	8	0.000151	0.0782	TLHDLLDHSYGR	R	F	0.955	1426.71	1456.84	194	205
AgambiaeSugarB01	nucleosome-remodeling factor 38 kDa subunit 2R:37299909:37311790:1	AGAP003398-PA,AGAP003398-PB,AGAP003398-PC,AGAP003398-PD,AGAP003398-PE,AGAP003398-PF	43241	1	3	3	56	0.00106	0.147	GDNDPIDVLEIGSR	K	I	0.997	1499.73	2191.87	217	230
AgambiaeSugarB01	nucleosome-remodeling factor 38 kDa subunit 2R:37299909:37311790:1	AGAP003398-PA,AGAP003398-PB,AGAP003398-PC,AGAP003398-PD,AGAP003398-PE,AGAP003398-PF	43241	1	3	3	56	0.00106	0.147	ILGTIALIDEGETDWK	K	I	0.997	1773.93	2792.39	242	257
AgambiaeSugarB01	nucleosome-remodeling factor 38 kDa subunit 2R:37299909:37311790:1	AGAP003398-PA,AGAP003398-PB,AGAP003398-PC,AGAP003398-PD,AGAP003398-PE,AGAP003398-PF	43241	1	3	3	56	0.00106	0.147	MEISLGEGLNPIK	K	Q	0.997	1400.75	2148.27	160	172
AgambiaeSugarB01	paramyosin 2L:4852047:4865290:1	AGAP004877-PA	102871	1	9	14	94	0.00178	0.192	ADVAESNLSLVR	R	A	0.149	1273.67	1147.73	839	850
AgambiaeSugarB01	paramyosin 2L:4852047:4865290:1	AGAP004877-PA	102871	1	9	14	94	0.00178	0.192	HQEIVSDFNEQLEALTK	K	S	0.997	2000.99	2487.89	124	140
AgambiaeSugarB01	paramyosin 2L:4852047:4865290:1	AGAP004877-PA	102871	1	9	14	94	0.00178	0.192	HTVELLHEEQER	K	I	0.996	1519.75	771.509	693	704
AgambiaeSugarB01	paramyosin 2L:4852047:4865290:1	AGAP004877-PA	102871	1	9	14	94	0.00178	0.192	KHQEIVSDFNEQLEALTK	R	S	0.996	2129.09	2253.51	123	140
AgambiaeSugarB01	paramyosin 2L:4852047:4865290:1	AGAP004877-PA	102871	1	9	14	94	0.00178	0.192	LESIRLQLEEESEAR	E	L	0.975	1801.93	629.642	268	282
AgambiaeSugarB01	paramyosin 2L:4852047:4865290:1	AGAP004877-PA	102871	1	9	14	94	0.00178	0.192	LETELQTLAVDYEEVTR	K	E	0.997	2009.01	2998.1	659	675
AgambiaeSugarB01	paramyosin 2L:4852047:4865290:1	AGAP004877-PA	102871	1	9	14	94	0.00178	0.192	LLEDVHLESEETAHILK	K	R	0.937	1976.03	1880.88	105	121
AgambiaeSugarB01	paramyosin 2L:4852047:4865290:1	AGAP004877-PA	102871	1	9	14	94	0.00178	0.192	LLEKDEEIEVIR	R	K	0.996	1485.82	1424.02	504	515
AgambiaeSugarB01	paramyosin 2L:4852047:4865290:1	AGAP004877-PA	102871	1	9	14	94	0.00178	0.192	LQAEIYELLSQVESISK	K	D	0.997	1950.04	3889.07	152	168
AgambiaeSugarB01	paramyosin 2L:4852047:4865290:1	AGAP004877-PA	102871	1	9	14	94	0.00178	0.192	LQLEEESEAR	R	L	0.996	1203.59		273	282
AgambiaeSugarB01	paramyosin 2L:4852047:4865290:1	AGAP004877-PA	102871	1	9	14	94	0.00178	0.192	NIQILQDALEK	K	A	0.997	1284.72	1912.45	789	799
AgambiaeSugarB01	paramyosin 2L:4852047:4865290:1	AGAP004877-PA	102871	1	9	14	94	0.00178	0.192	QSLQLTEMQAHYEEIQR	K	Q	0.997	2104.01	1720.52	575	591
AgambiaeSugarB01	paramyosin 2L:4852047:4865290:1	AGAP004877-PA	102871	1	9	14	94	0.00178	0.192	RLHEYEVELR	R	R	0.997	1343.71	1007.76	450	459
AgambiaeSugarB01	paramyosin 2L:4852047:4865290:1	AGAP004877-PA	102871	1	9	14	94	0.00178	0.192	TQLNSQLEEAR	K	R	0.997	1288.65	619.357	234	244
AgambiaeSugarB01	X:9847202:9853829:1	AGAP000550-PA	164255	1	6	10	49	0.000926	0.0476	EPPTHSIDGGYIINPTR	K	L	0.996	1866.93	1419.57	121	137
AgambiaeSugarB01	X:9847202:9853829:1	AGAP000550-PA	164255	1	6	10	49	0.000926	0.0476	FDTEEVVGTVVDTNR	R	A	0.997	1680.81	1923.17	454	468
AgambiaeSugarB01	X:9847202:9853829:1	AGAP000550-PA	164255	1	6	10	49	0.000926	0.0476	IFFETDDVHR	R	R	0.997	1278.61	1331.7	511	520
AgambiaeSugarB01	X:9847202:9853829:1	AGAP000550-PA	164255	1	6	10	49	0.000926	0.0476	NHNIGQIPWNEANK	R	V	0.995	1634.8	1204.99	740	753
AgambiaeSugarB01	X:9847202:9853829:1	AGAP000550-PA	164255	1	6	10	49	0.000926	0.0476	RNHNIGQIPWNEANK	R	V	0.996	1790.9	1107.28	739	753
AgambiaeSugarB01	X:9847202:9853829:1	AGAP000550-PA	164255	1	6	10	49	0.000926	0.0476	TVDMQFGFIQI	R	N	0.996	1298.65		590	600
AgambiaeSugarB01	DOX-A2: 26S proteasome non-ATPase regulatory subunit 3 3R:25451065:25452555:1	AGAP009082-PA	56277.2	0.527	1	1	16	0.000302	0.0242	AVVSKEPRFILR	K	V	0.858	1414.85		51	62
AgambiaeSugarB01	3R:43935962:43936724:-1	AGAP009828-PA	24752.1	0.52	1	1	4	7.56e-05	0.0302	ELLLISK	K	I	0.854	815.524	755.568	73	79
AgambiaeSugarB01	Coactosin-like protein X:16748741:16756535:1	AGAP000889-PA	18457.3	0.985	1	3	6	0.000113	0.0736	SNMSDHEWAVFK	R	F	0.997	1450.64	1565.82	38	49
AgambiaeSugarB01	F-type H+-transporting ATPase oligomycin sensitivity conferral protein 2R:40404984:40405859:-1	AGAP003599-PA	22493.2	1	2	2	17	0.000321	0.1	VDPALIGGMVVSIGDK	K	Y	0.997	1570.85	2650.28	174	189
AgambiaeSugarB01	F-type H+-transporting ATPase oligomycin sensitivity conferral protein 2R:40404984:40405859:-1	AGAP003599-PA	22493.2	1	2	2	17	0.000321	0.1	VDPALIGGMVVSIGDKYVDMS	K	V	0.876	2166.08		174	194
AgambiaeSugarB01	RpL10a: 60S ribosomal protein L10a 3L:20688682:20689932:-1	AGAP011298-PA	24468.9	1	3	3	72	0.00136	0.152	ANDIPFMDAEALK	K	K	0.997	1434.69	2114.96	79	91
AgambiaeSugarB01	RpL10a: 60S ribosomal protein L10a 3L:20688682:20689932:-1	AGAP011298-PA	24468.9	1	3	3	72	0.00136	0.152	DILYECVAEVLK	R	G	0.997	1394.72	2933.36	8	19
AgambiaeSugarB01	RpL10a: 60S ribosomal protein L10a 3L:20688682:20689932:-1	AGAP011298-PA	24468.9	1	3	3	72	0.00136	0.152	LLGPGLNK	R	A	0.961	811.504		123	130
AgambiaeSugarB01	Polyubiquitin-C 2R:12996050:12999247:1	AGAP001971-PA,AGAP002599-PA	119794	1	2	3	50	0.000945	0.0235	ESTLHLVLR	K	L	0.997	1067.62	1361.1	64	72
AgambiaeSugarB01	Polyubiquitin-C 2R:12996050:12999247:1	AGAP001971-PA,AGAP002599-PA	119794	1	2	3	50	0.000945	0.0235	TITLEVEPSDTIENVK	K	A	0.997	1787.93	1835.88	12	27
AgambiaeSugarB01	bifunctional glutamyl/prolyl-tRNA synthetase 2R:30000490:30006918:-1	AGAP002945-PA	198562	1	3	3	26	0.000491	0.0281	MFDIVYEHPETK	R	E	0.862	1508.71	1637.89	1549	1560
AgambiaeSugarB01	bifunctional glutamyl/prolyl-tRNA synthetase 2R:30000490:30006918:-1	AGAP002945-PA	198562	1	3	3	26	0.000491	0.0281	TLLELKAQYKAATGSDWKPGAVVASPAATA	K	A	0.964	3015.62		858	887
AgambiaeSugarB01	bifunctional glutamyl/prolyl-tRNA synthetase 2R:30000490:30006918:-1	AGAP002945-PA	198562	1	3	3	26	0.000491	0.0281	VLIDLADAK	R	E	0.997	957.562	1349.32	562	570
AgambiaeSugarB01	V-type H+-transporting ATPase subunit B 2R:28670971:28673585:1	AGAP002884-PA	55527.9	1	7	10	156	0.00295	0.181	AVVGEEALTPDDLLYLEFLTK	K	F	0.997	2336.23	3856.16	425	445
AgambiaeSugarB01	V-type H+-transporting ATPase subunit B 2R:28670971:28673585:1	AGAP002884-PA	55527.9	1	7	10	156	0.00295	0.181	GPPILAEDFLDIQGQPINPWSR	K	I	0.997	2463.27	3538.98	129	150
AgambiaeSugarB01	V-type H+-transporting ATPase subunit B 2R:28670971:28673585:1	AGAP002884-PA	55527.9	1	7	10	156	0.00295	0.181	NFISQGNYENR	K	T	0.997	1341.62	690.755	449	459
AgambiaeSugarB01	V-type H+-transporting ATPase subunit B 2R:28670971:28673585:1	AGAP002884-PA	55527.9	1	7	10	156	0.00295	0.181	NGPLVILDEVK	V	F	0.997	1196.69		41	51
AgambiaeSugarB01	V-type H+-transporting ATPase subunit B 2R:28670971:28673585:1	AGAP002884-PA	55527.9	1	7	10	156	0.00295	0.181	TPVSEDMLGR	R	V	0.997	1104.54		108	117
AgambiaeSugarB01	V-type H+-transporting ATPase subunit B 2R:28670971:28673585:1	AGAP002884-PA	55527.9	1	7	10	156	0.00295	0.181	TVSGVNGPLVILDEVK	K	F	0.997	1639.93		36	51
AgambiaeSugarB01	V-type H+-transporting ATPase subunit B 2R:28670971:28673585:1	AGAP002884-PA	55527.9	1	7	10	156	0.00295	0.181	VCEFTGDILRTPVSEDMLGR	T	V	0.966	2238.09	809.181	98	117
AgambiaeSugarB01	eIF3b: eukaryotic translation initiation factor 3 subunit B 3L:38007452:38010972:1	AGAP012140-PA	79412	0.937	1	1	24	0.000453	0.0102	IVIWDIR	K	T	0.988	914.546	1989.42	266	272
AgambiaeSugarB01	Adducin 2L:4468458:4474213:-1	AGAP004852-PA,AGAP004852-PB	52450.1	1	3	3	32	0.000605	0.0615	LLPVGLENLILIPEETR	K	K	0.997	1919.12	3775.79	305	321
AgambiaeSugarB01	Adducin 2L:4468458:4474213:-1	AGAP004852-PA,AGAP004852-PB	52450.1	1	3	3	32	0.000605	0.0615	LNADQELFLVNPYGMLFHEV	R	T	0.843	2349.16		147	166
AgambiaeSugarB01	Adducin 2L:4468458:4474213:-1	AGAP004852-PA,AGAP004852-PB	52450.1	1	3	3	32	0.000605	0.0615	LNADQELFLVNPYGMLFHEVTASSLNK	R	V	0.938	3050.53		147	173
AgambiaeSugarB01	3R:28880768:28888888:1	AGAP009224-PF	47424.1	0.985	1	1	8	0.000151	0.0297	VNIVQWNEDLYEK	R	Q	0.997	1649.82	2045.12	300	312
AgambiaeSugarB01	beta-tubulin isotype I 2L:13792405:13796401:1	AGAP005293-PB	50766.2	0.623	0	0	72	0.00136	0.0668	ALTVPELTQQMFDAK	R	N	0.997	1691.87	2690.41	283	297	AGAP010929-PA
AgambiaeSugarB01	beta-tubulin isotype I 2L:13792405:13796401:1	AGAP005293-PB	50766.2	0.623	0	0	72	0.00136	0.0668	AVLVDLEPGTMDSVR	R	Q	0.997	1601.82	1963.35	63	77	AGAP010929-PA
AgambiaeSugarB01	glutamate--cysteine ligase catalytic subunit 2R:5730254:5732718:1	AGAP001512-PA	73450.9	1	3	3	19	0.000359	0.0647	FKPPPPNSPIGWR	R	V	0.993	1492.81	1454.07	405	417
AgambiaeSugarB01	glutamate--cysteine ligase catalytic subunit 2R:5730254:5732718:1	AGAP001512-PA	73450.9	1	3	3	19	0.000359	0.0647	SNFFPDEAIFPGHPR	R	F	0.997	1730.83	2267.89	173	187
AgambiaeSugarB01	glutamate--cysteine ligase catalytic subunit 2R:5730254:5732718:1	AGAP001512-PA	73450.9	1	3	3	19	0.000359	0.0647	YNDVPLVLDETLYK	K	R	0.997	1681.87	2598.61	337	350
AgambiaeSugarB01	Serine/threonine-protein phosphatase 2A 65 kDa regulatory subunit A beta isoform isoform c 3R:25646166:25650894:-1	AGAP009105-PA	66062.6	1	6	8	54	0.00102	0.142	LFLPTIK	R	V	0.988	831.534	1733.02	525	531
AgambiaeSugarB01	Serine/threonine-protein phosphatase 2A 65 kDa regulatory subunit A beta isoform isoform c 3R:25646166:25650894:-1	AGAP009105-PA	66062.6	1	6	8	54	0.00102	0.142	LIPPLESLATVEETVVR	Y	E	0.997	1866.06		94	110
AgambiaeSugarB01	Serine/threonine-protein phosphatase 2A 65 kDa regulatory subunit A beta isoform isoform c 3R:25646166:25650894:-1	AGAP009105-PA	66062.6	1	6	8	54	0.00102	0.142	LSPFLDQAAIDEHVKPILEK	K	L	0.997	2263.23	2462.23	552	571
AgambiaeSugarB01	Serine/threonine-protein phosphatase 2A 65 kDa regulatory subunit A beta isoform isoform c 3R:25646166:25650894:-1	AGAP009105-PA	66062.6	1	6	8	54	0.00102	0.142	TVAGQHSAQDLEVHLVPTLQR	R	L	0.258	2299.22	1784.93	119	139
AgambiaeSugarB01	Serine/threonine-protein phosphatase 2A 65 kDa regulatory subunit A beta isoform isoform c 3R:25646166:25650894:-1	AGAP009105-PA	66062.6	1	6	8	54	0.00102	0.142	VLSTDPVANVR	K	F	0.997	1170.65	836.97	532	542
AgambiaeSugarB01	Serine/threonine-protein phosphatase 2A 65 kDa regulatory subunit A beta isoform isoform c 3R:25646166:25650894:-1	AGAP009105-PA	66062.6	1	6	8	54	0.00102	0.142	VVELEYLK	K	S	0.997	992.566	1316.64	200	207
AgambiaeSugarB01	F-type H+-transporting ATPase subunit alpha 2L:10355424:10358073:1	AGAP005134-PA	59453.1	1	19	25	325	0.00614	0.274	AAVSVAPVAIK	R	A	0.538	1025.64		0	0
AgambiaeSugarB01	F-type H+-transporting ATPase subunit alpha 2L:10355424:10358073:1	AGAP005134-PA	59453.1	1	19	25	325	0.00614	0.274	AVDSLVPIGR	K	G	0.997	1026.59	1550.31	193	202
AgambiaeSugarB01	F-type H+-transporting ATPase subunit alpha 2L:10355424:10358073:1	AGAP005134-PA	59453.1	1	19	25	325	0.00614	0.274	DVPVGDEILGRVVDALGNAIDGK	V	G	0.968	2322.23	1007.6	137	159
AgambiaeSugarB01	F-type H+-transporting ATPase subunit alpha 2L:10355424:10358073:1	AGAP005134-PA	59453.1	1	19	25	325	0.00614	0.274	EILGRVVDALGNAIDGK	D	G	0.993	1739.97	1008.58	143	159
AgambiaeSugarB01	F-type H+-transporting ATPase subunit alpha 2L:10355424:10358073:1	AGAP005134-PA	59453.1	1	19	25	325	0.00614	0.274	GAEISAILEER	R	I	0.997	1187.63	1603.33	46	56
AgambiaeSugarB01	F-type H+-transporting ATPase subunit alpha 2L:10355424:10358073:1	AGAP005134-PA	59453.1	1	19	25	325	0.00614	0.274	GAIVDVPVGDEILGR	T	V	0.997	1509.83		133	147
AgambiaeSugarB01	F-type H+-transporting ATPase subunit alpha 2L:10355424:10358073:1	AGAP005134-PA	59453.1	1	19	25	325	0.00614	0.274	GMALNLEPDNVGVVVF	K	G	0.997	1673.86		102	117
AgambiaeSugarB01	F-type H+-transporting ATPase subunit alpha 2L:10355424:10358073:1	AGAP005134-PA	59453.1	1	19	25	325	0.00614	0.274	GMALNLEPDNVGVVVFGNDK	K	L	0.612	2088.04	2859.3	102	121
AgambiaeSugarB01	F-type H+-transporting ATPase subunit alpha 2L:10355424:10358073:1	AGAP005134-PA	59453.1	1	19	25	325	0.00614	0.274	HALIIYDDLSK	K	Q	0.997	1287.69	1606.71	304	314
AgambiaeSugarB01	F-type H+-transporting ATPase subunit alpha 2L:10355424:10358073:1	AGAP005134-PA	59453.1	1	19	25	325	0.00614	0.274	LLERAAK	R	M	0.471	800.499	1315.06	346	352
AgambiaeSugarB01	F-type H+-transporting ATPase subunit alpha 2L:10355424:10358073:1	AGAP005134-PA	59453.1	1	19	25	325	0.00614	0.274	NIQADEMVEFSSGLK	K	G	0.997	1667.79	2022.54	87	101
AgambiaeSugarB01	F-type H+-transporting ATPase subunit alpha 2L:10355424:10358073:1	AGAP005134-PA	59453.1	1	19	25	325	0.00614	0.274	REPMQTGIKAVDSLVPIGR	V	G	0.977	2067.14		184	202
AgambiaeSugarB01	F-type H+-transporting ATPase subunit alpha 2L:10355424:10358073:1	AGAP005134-PA	59453.1	1	19	25	325	0.00614	0.274	RNFHVSTAHRGAEISAILEER	A	I	0.928	2393.24	1591.37	36	56
AgambiaeSugarB01	F-type H+-transporting ATPase subunit alpha 2L:10355424:10358073:1	AGAP005134-PA	59453.1	1	19	25	325	0.00614	0.274	SSGLKGMALNLEPDNVGVVVFGNDK	F	L	0.97	2560.31		97	121
AgambiaeSugarB01	F-type H+-transporting ATPase subunit alpha 2L:10355424:10358073:1	AGAP005134-PA	59453.1	1	19	25	325	0.00614	0.274	STVAQIVK	R	R	0.985	845.509	567.755	252	259
AgambiaeSugarB01	F-type H+-transporting ATPase subunit alpha 2L:10355424:10358073:1	AGAP005134-PA	59453.1	1	19	25	325	0.00614	0.274	TALAIDTIINQK	K	R	0.997	1300.75	1859.78	217	228
AgambiaeSugarB01	F-type H+-transporting ATPase subunit alpha 2L:10355424:10358073:1	AGAP005134-PA	59453.1	1	19	25	325	0.00614	0.274	TGAIVDVPVGDEILGR	R	V	0.997	1610.88	2311.68	132	147
AgambiaeSugarB01	F-type H+-transporting ATPase subunit alpha 2L:10355424:10358073:1	AGAP005134-PA	59453.1	1	19	25	325	0.00614	0.274	VLSIGDGIAR	R	V	0.997	1000.58	1402.51	72	81
AgambiaeSugarB01	F-type H+-transporting ATPase subunit alpha 2L:10355424:10358073:1	AGAP005134-PA	59453.1	1	19	25	325	0.00614	0.274	VVDALGNAIDGK	R	G	0.997	1171.63	1294.61	148	159
AgambiaeSugarB01	Ras-related protein Rab-10 X:11847967:11853440:-1	AGAP000671-PA	23259.1	0.852	1	1	18	0.00034	0.152	ELAEAILDK	R	V	0.789	1001.55	1205.02	165	173
AgambiaeSugarB01	Ras-related protein Rab-10 X:11847967:11853440:-1	AGAP000671-PA	23259.1	0.852	1	1	18	0.00034	0.152	LLLIGDSGVGK	K	T	0.361	1071.64	1533.95	12	22	AGAP004146-PA
AgambiaeSugarB01	Ras-related protein Rab-10 X:11847967:11853440:-1	AGAP000671-PA	23259.1	0.852	1	1	18	0.00034	0.152	LQIWDTAGQER	K	F	0.997	1316.66	1245.33	60	70	AGAP004146-PA
AgambiaeSugarB01	calcium binding protein 39 3L:15805306:15806325:1	AGAP011060-PA	39481.2	0.985	1	1	16	0.000302	0.0265	LLGELLLDR	K	H	0.997	1041.63	2214.92	229	237
AgambiaeSugarB01	MICOS complex subunit MIC60 2R:20646740:20649951:-1	AGAP002364-PA	82023.5	1	6	6	57	0.00108	0.0934	AALDWLNEAR	K	L	0.997	1158.59	1836.14	706	715
AgambiaeSugarB01	MICOS complex subunit MIC60 2R:20646740:20649951:-1	AGAP002364-PA	82023.5	1	6	6	57	0.00108	0.0934	AKSVHVPVPSPPLPKPEPINLSDKVPEQPK	R	K	0.415	3224.8		142	171
AgambiaeSugarB01	MICOS complex subunit MIC60 2R:20646740:20649951:-1	AGAP002364-PA	82023.5	1	6	6	57	0.00108	0.0934	AYTVVGGGILIPSLVVLVK	K	G	0.326	1898.17		0	0
AgambiaeSugarB01	MICOS complex subunit MIC60 2R:20646740:20649951:-1	AGAP002364-PA	82023.5	1	6	6	57	0.00108	0.0934	KAALDWLNEAR	R	L	0.62	1286.69	1703.62	705	715
AgambiaeSugarB01	MICOS complex subunit MIC60 2R:20646740:20649951:-1	AGAP002364-PA	82023.5	1	6	6	57	0.00108	0.0934	TLITNVPALEPVLK	K	T	0.997	1507.91	2521.53	74	87
AgambiaeSugarB01	MICOS complex subunit MIC60 2R:20646740:20649951:-1	AGAP002364-PA	82023.5	1	6	6	57	0.00108	0.0934	TLLQETNPLDEVSK	K	K	0.997	1586.83	1791.32	88	101
AgambiaeSugarB01	Succinate-semialdehyde dehydrogenase I 2R:33470221:33471783:-1	AGAP003165-PA	52902.2	0.999	2	2	10	0.000189	0.0205	HGIDEYVYIK	R	Y	0.997	1236.63	1427.9	471	480
AgambiaeSugarB01	Succinate-semialdehyde dehydrogenase I 2R:33470221:33471783:-1	AGAP003165-PA	52902.2	0.999	2	2	10	0.000189	0.0205	SGERGIGSEKIGGFAAETASILGENIGIMGTELQR	R	A	0.456	3548.8		0	0
AgambiaeSugarB01	3L:15784161:15785346:-1	AGAP011053-PA	36534.7	1	6	7	59	0.00111	0.24	GTYLATEEEGIAAVK	L	M	0.997	1551.79		22	36
AgambiaeSugarB01	3L:15784161:15785346:-1	AGAP011053-PA	36534.7	1	6	7	59	0.00111	0.24	GWTGDDLLPMNANGKSIDSDVDYLDTWK	C	A	0.985	3126.44		123	150
AgambiaeSugarB01	3L:15784161:15785346:-1	AGAP011053-PA	36534.7	1	6	7	59	0.00111	0.24	HIDTAYFYQNENQVGQAVR	R	A	0.997	2253.07	1641.9	45	63
AgambiaeSugarB01	3L:15784161:15785346:-1	AGAP011053-PA	36534.7	1	6	7	59	0.00111	0.24	LATEEEGIAAVK	Y	M	0.997	1230.66	771.654	25	36
AgambiaeSugarB01	3L:15784161:15785346:-1	AGAP011053-PA	36534.7	1	6	7	59	0.00111	0.24	QNIDIFDFSLTEEEIK	R	L	0.997	1940.95	3233.65	281	296
AgambiaeSugarB01	3L:15784161:15785346:-1	AGAP011053-PA	36534.7	1	6	7	59	0.00111	0.24	SIDSDVDYLDTWK	K	A	0.997	1556.71	2160.6	138	150
AgambiaeSugarB01	glucose dehydrogenase (acceptor) 2R:43290689:43298353:-1	AGAP003785-PA	69964.1	0.881	1	1	16	0.000302	0.0111	LDIPLVK	R	E	0.976	797.513	1557.06	335	341
AgambiaeSugarB01	Phosphate carrier, mitochondrial 2R:40350748:40352872:-1	AGAP013333-PA	38320.3	1	2	2	64	0.00121	0.0974	FGLYEVFK	K	I	0.997	1002.53	2224.97	126	133	AGAP003586-PA
AgambiaeSugarB01	Phosphate carrier, mitochondrial 2R:40350748:40352872:-1	AGAP013333-PA	38320.3	1	2	2	64	0.00121	0.0974	MMGEEGVMAFYK	K	G	0.997	1392.6	1891	195	206
AgambiaeSugarB01	Phosphate carrier, mitochondrial 2R:40350748:40352872:-1	AGAP013333-PA	38320.3	1	2	2	64	0.00121	0.0974	YADMIGEENAYLYR	K	T	0.993	1707.77		136	149
AgambiaeSugarB01	succinate dehydrogenase (ubiquinone) iron-sulfur subunit 2L:45257093:45258986:1	AGAP007309-PA	32543.2	0.981	1	1	2	3.78e-05	0.0414	IKNEMDPTLTFR	K	R	0.996	1464.75	1484.96	77	88
AgambiaeSugarB01	UDP-N-acetylglucosamine pyrophosphorylase 3R:2534851:2536305:1	AGAP007889-PA	53926.9	0.991	1	1	2	3.78e-05	0.0269	ALKDEGILDELER	R	E	0.997	1500.79	2016.35	227	239
AgambiaeSugarB01	Alkaline phosphatase 2 2L:31096064:31111352:1	AGAP006400-PA	56474.4	0.999	3	4	7	0.000132	0.0629	AHGQNAPR	R	K	0.356	850.428	1263.58	341	348
AgambiaeSugarB01	Alkaline phosphatase 2 2L:31096064:31111352:1	AGAP006400-PA	56474.4	0.999	3	4	7	0.000132	0.0629	HMAHELLYEK	K	K	0.848	1270.62	789.625	39	48
AgambiaeSugarB01	Alkaline phosphatase 2 2L:31096064:31111352:1	AGAP006400-PA	56474.4	0.999	3	4	7	0.000132	0.0629	KHFLPTVETDPSGQR	R	G	0.993	1711.88	989.805	229	243
AgambiaeSugarB01	cathepsin D 2R:34794101:34795805:1	AGAP003277-PA,AGAP003277-PB,AGAP003277-PC,AGAP003277-PD	41833.6	1	8	9	138	0.00261	0.26	FDGILGLAYK	K	S	0.997	1096.6	2219.72	175	184
AgambiaeSugarB01	cathepsin D 2R:34794101:34795805:1	AGAP003277-PA,AGAP003277-PB,AGAP003277-PC,AGAP003277-PD	41833.6	1	8	9	138	0.00261	0.26	FEKNGTAFHIQYGTGSLSGYLSTDTVTVGGVPVEK	S	Q	0.997	3659.82		122	156
AgambiaeSugarB01	cathepsin D 2R:34794101:34795805:1	AGAP003277-PA,AGAP003277-PB,AGAP003277-PC,AGAP003277-PD	41833.6	1	8	9	138	0.00261	0.26	GAISIGTPPQSFK	F	V	0.997	1302.71		72	84
AgambiaeSugarB01	cathepsin D 2R:34794101:34795805:1	AGAP003277-PA,AGAP003277-PB,AGAP003277-PC,AGAP003277-PD	41833.6	1	8	9	138	0.00261	0.26	HYTGDFTYLSVDR	K	K	0.872	1573.73	1622.27	234	246
AgambiaeSugarB01	cathepsin D 2R:34794101:34795805:1	AGAP003277-PA,AGAP003277-PB,AGAP003277-PC,AGAP003277-PD	41833.6	1	8	9	138	0.00261	0.26	LSTDTVTVGGVPVEK	Y	Q	0.997	1501.81		142	156
AgambiaeSugarB01	cathepsin D 2R:34794101:34795805:1	AGAP003277-PA,AGAP003277-PB,AGAP003277-PC,AGAP003277-PD	41833.6	1	8	9	138	0.00261	0.26	QFTLEGADYILR	K	V	0.997	1425.74	2384.99	325	336
AgambiaeSugarB01	cathepsin D 2R:34794101:34795805:1	AGAP003277-PA,AGAP003277-PB,AGAP003277-PC,AGAP003277-PD	41833.6	1	8	9	138	0.00261	0.26	QTFAEAIQEPGLVFV	K	A	0.975	1648.86		157	171
AgambiaeSugarB01	cathepsin D 2R:34794101:34795805:1	AGAP003277-PA,AGAP003277-PB,AGAP003277-PC,AGAP003277-PD	41833.6	1	8	9	138	0.00261	0.26	QTFAEAIQEPGLVFVAAK	K	F	0.997	1919.03	2778.1	157	174
AgambiaeSugarB01	14-3-3 protein epsilon 2R:617564:625113:-1	AGAP001151-PA	29219.9	1	10	12	195	0.00368	0.512	AAFDDAIAELDTLSEESYK	K	D	0.997	2087.97	3292.79	197	215
AgambiaeSugarB01	14-3-3 protein epsilon 2R:617564:625113:-1	AGAP001151-PA	29219.9	1	10	12	195	0.00368	0.512	AASDIAMTDLPPTHPIR	K	L	0.996	1805.92	1578.39	154	170
AgambiaeSugarB01	14-3-3 protein epsilon 2R:617564:625113:-1	AGAP001151-PA	29219.9	1	10	12	195	0.00368	0.512	DAAENSLVAYK	K	A	0.997	1180.58		143	153
AgambiaeSugarB01	14-3-3 protein epsilon 2R:617564:625113:-1	AGAP001151-PA	29219.9	1	10	12	195	0.00368	0.512	DICSDILEVLDK	R	H	0.997	1362.68	3458.25	95	106
AgambiaeSugarB01	14-3-3 protein epsilon 2R:617564:625113:-1	AGAP001151-PA	29219.9	1	10	12	195	0.00368	0.512	DNLTLWTSDMQADGEGEQK	R	E	0.997	2137.93	2012.35	226	244
AgambiaeSugarB01	14-3-3 protein epsilon 2R:617564:625113:-1	AGAP001151-PA	29219.9	1	10	12	195	0.00368	0.512	EQIQDVEDQDVS	K	-	0.141	1404.61	1074.55	245	256
AgambiaeSugarB01	14-3-3 protein epsilon 2R:617564:625113:-1	AGAP001151-PA	29219.9	1	10	12	195	0.00368	0.512	IISSIEQK	R	E	0.985	917.53	542.975	62	69
AgambiaeSugarB01	14-3-3 protein epsilon 2R:617564:625113:-1	AGAP001151-PA	29219.9	1	10	12	195	0.00368	0.512	LAEFATGGDRKDAAENSLVAYK	Y	A	0.984	2326.17		132	153
AgambiaeSugarB01	14-3-3 protein epsilon 2R:617564:625113:-1	AGAP001151-PA	29219.9	1	10	12	195	0.00368	0.512	VASMDVELTVEER	K	N	0.126	1477.72	3945.99	30	42
AgambiaeSugarB01	14-3-3 protein epsilon 2R:617564:625113:-1	AGAP001151-PA	29219.9	1	10	12	195	0.00368	0.512	YDEMVEAMK	R	K	0.969	1115.47	829.467	20	28
AgambiaeSugarB01	Tctp: translationally-controlled tumor protein homolog 2R:25262292:25263450:1	AGAP002667-PA	19547.4	1	4	4	49	0.000926	0.415	DVFTGDEMFSDTYK	K	V	0.997	1654.69	2105.59	6	19
AgambiaeSugarB01	Tctp: translationally-controlled tumor protein homolog 2R:25262292:25263450:1	AGAP002667-PA	19547.4	1	4	4	49	0.000926	0.415	LNHRLVETGFSDK	V	K	0.867	1515.79		70	82
AgambiaeSugarB01	Tctp: translationally-controlled tumor protein homolog 2R:25262292:25263450:1	AGAP002667-PA	19547.4	1	4	4	49	0.000926	0.415	LVDDVMYEVYGK	K	H	0.997	1430.69	1913.83	22	33
AgambiaeSugarB01	Tctp: translationally-controlled tumor protein homolog 2R:25262292:25263450:1	AGAP002667-PA	19547.4	1	4	4	49	0.000926	0.415	TLGDVQLDGANPSAEEAEEGTESATESGVDIVLNHR	R	L	0.997	3710.73	2609.27	38	73
AgambiaeSugarB01	adenosylhomocysteinase X:14428906:14435537:1	AGAP000792-PA	51039.3	1	2	3	8	0.000151	0.0675	HEIEIAEQEMPGIMALR	R	K	0.997	1966.97	2441.45	45	61
AgambiaeSugarB01	adenosylhomocysteinase X:14428906:14435537:1	AGAP000792-PA	51039.3	1	2	3	8	0.000151	0.0675	SQVDHIIWPGPDGK	R	R	0.997	1548.78	1610.04	348	361
AgambiaeSugarB01	2R:43114660:43116102:-1	AGAP003766-PA	46640.7	0.985	1	1	8	0.000151	0.0388	LLEDTANADLGGLLGR	R	T	0.997	1627.87	2400.65	362	377
AgambiaeSugarB01	2R:7152914:7184747:-1	AGAP001633-PA	914193	0.991	4	4	68	0.00128	0.00676	HLTENHEYVFR	K	V	0.648	1444.7	851.545	5579	5589
AgambiaeSugarB01	2R:7152914:7184747:-1	AGAP001633-PA	914193	0.991	4	4	68	0.00128	0.00676	LKILEYNYKFTK	K	V	0.68	1559.88	3230.1	1377	1388
AgambiaeSugarB01	2R:7152914:7184747:-1	AGAP001633-PA	914193	0.991	4	4	68	0.00128	0.00676	NKTILK	K	A	0.394	716.467	951.871	738	743
AgambiaeSugarB01	2R:7152914:7184747:-1	AGAP001633-PA	914193	0.991	4	4	68	0.00128	0.00676	TASIECSVASRFKPECVWMKETTVIK	R	E	0.689	2943.48		611	636
AgambiaeSugarB01	translocon-associated protein subunit alpha 2R:8925804:8926882:1	AGAP001721-PA	31478.7	0.985	1	1	8	0.000151	0.0458	DVDYEWIPSETLK	K	Q	0.997	1594.76	2303.86	246	258
AgambiaeSugarB01	serine carboxypeptidase 1 3L:24745801:24749233:1	AGAP011442-PA	49326.7	0.985	1	1	48	0.000907	0.0318	TNGEIADDLVELMK	K	Q	0.997	1547.76	2812.35	122	135
AgambiaeSugarB01	laminin subunit alpha 2L:7594392:7607743:1	AGAP004993-PA	412046	1	10	10	66	0.00125	0.0389	DFEHLHELK	K	E	0.134	1167.58	995.159	1028	1036
AgambiaeSugarB01	laminin subunit alpha 2L:7594392:7607743:1	AGAP004993-PA	412046	1	10	10	66	0.00125	0.0389	ELYYPVEVPHAGR	R	Y	0.984	1529.77	1624.04	1049	1061
AgambiaeSugarB01	laminin subunit alpha 2L:7594392:7607743:1	AGAP004993-PA	412046	1	10	10	66	0.00125	0.0389	FFQPDHPAYNVHYR	K	I	0.985	1790.84	1272.48	1238	1251
AgambiaeSugarB01	laminin subunit alpha 2L:7594392:7607743:1	AGAP004993-PA	412046	1	10	10	66	0.00125	0.0389	LDVDPVLQDIK	K	T	0.997	1254.69	1984.65	2125	2135
AgambiaeSugarB01	laminin subunit alpha 2L:7594392:7607743:1	AGAP004993-PA	412046	1	10	10	66	0.00125	0.0389	LILLNENLQDVTIK	K	A	0.997	1625.95	2558.15	1210	1223
AgambiaeSugarB01	laminin subunit alpha 2L:7594392:7607743:1	AGAP004993-PA	412046	1	10	10	66	0.00125	0.0389	LMHDIGEFDVK	K	L	0.804	1303.64	1489.9	2304	2314
AgambiaeSugarB01	laminin subunit alpha 2L:7594392:7607743:1	AGAP004993-PA	412046	1	10	10	66	0.00125	0.0389	NTIDEVMILGENLGSSEITK	K	L	0.997	2163.09	3154.32	2229	2248
AgambiaeSugarB01	laminin subunit alpha 2L:7594392:7607743:1	AGAP004993-PA	412046	1	10	10	66	0.00125	0.0389	SHPPEYAIDGTQNWWQSPPLSR	K	G	0.997	2566.21	2417.06	89	110
AgambiaeSugarB01	laminin subunit alpha 2L:7594392:7607743:1	AGAP004993-PA	412046	1	10	10	66	0.00125	0.0389	SSLQNEVINEVR	M	V	0.997	1387.72		867	878
AgambiaeSugarB01	laminin subunit alpha 2L:7594392:7607743:1	AGAP004993-PA	412046	1	10	10	66	0.00125	0.0389	TYNDGEWHALTAAHDHDR	R	L	0.413	2108.92	1161.32	3125	3142
AgambiaeSugarB01	RpS11: 40S ribosomal protein S11 3R:47431966:47434663:1	AGAP009998-PA	17814.7	0.995	2	2	4	7.56e-05	0.111	ILTGVVR	R	K	0.838	757.493	644.373	67	73
AgambiaeSugarB01	RpS11: 40S ribosomal protein S11 3R:47431966:47434663:1	AGAP009998-PA	17814.7	0.995	2	2	4	7.56e-05	0.111	MHHSIGLGFK	R	T	0.971	1126.58	928.593	31	40
AgambiaeSugarB01	Chromosome 12 open reading frame 41 2L:36667309:36671144:1	AGAP006680-PA	90021.4	0.071	1	1	16	0.000302	0.0256	AHEMDNSDNESVDSQSDDPLK	K	H	0.291	2332.95		223	243
AgambiaeSugarB01	V-type H+-transporting ATPase 54 kD subunit 3R:34693281:34696586:1	AGAP009486-PA	54509.5	1	2	3	7	0.000132	0.0592	LMVHNWEYLGK	K	Q	0.88	1389.7	1666.64	443	453
AgambiaeSugarB01	V-type H+-transporting ATPase 54 kD subunit 3R:34693281:34696586:1	AGAP009486-PA	54509.5	1	2	3	7	0.000132	0.0592	RFDDEDITGDVEFLTEK	R	L	0.997	2028.94	2506.47	309	325
AgambiaeSugarB01	Fumarylacetoacetate hydrolase domain containing 2A 3L:30457027:30458243:1	AGAP011634-PA	36061.9	0.973	1	1	2	3.78e-05	0.0627	KPAEFLKPGDVIDSEIEGLGK	R	I	0.995	2242.2	2481.63	306	326
AgambiaeSugarB01	cytochrome c oxidase subunit VIIa X:1792841:1793381:-1	AGAP000109-PA	10038	0.985	1	1	16	0.000302	0.1	LFYELSYPK	K	K	0.997	1159.6	1807.14	79	87
AgambiaeSugarB01	RpL7: 60S ribosomal protein L7 3R:20781586:20782605:1	AGAP008916-PA	31948.2	1	3	4	24	0.000453	0.101	IPITDNFVIER	R	K	0.997	1316.72	1841.06	195	205
AgambiaeSugarB01	RpL7: 60S ribosomal protein L7 3R:20781586:20782605:1	AGAP008916-PA	31948.2	1	3	4	24	0.000453	0.101	RLPVVPESWLK	K	I	0.932	1323.78	2128.34	38	48
AgambiaeSugarB01	RpL7: 60S ribosomal protein L7 3R:20781586:20782605:1	AGAP008916-PA	31948.2	1	3	4	24	0.000453	0.101	VLQLFR	K	L	0.149	775.482	1313.72	136	141
AgambiaeSugarB01	eIF3c: eukaryotic translation initiation factor 3 subunit C 2L:2798074:2801011:1	AGAP004725-PA	111576	0.996	1	1	31	0.000586	0.0105	LLEEIQELLK	K	L	0.997	1227.72	2949.67	399	408
AgambiaeSugarB01	2R:26287064:26289254:1	AGAP002728-PB	45376	1	0	0	67	0.00127	0.218	DGIGPEISAAVQKIFAVANVPIEWETVDVTPVR	G	N	0.997	3520.87		95	127
AgambiaeSugarB01	2R:26287064:26289254:1	AGAP002728-PB	45376	1	0	0	67	0.00127	0.218	ENTEGEYSGIEHEIVDGVVQSIK	R	L	0.997	2532.21	3045.15	202	224
AgambiaeSugarB01	2R:26287064:26289254:1	AGAP002728-PB	45376	1	0	0	67	0.00127	0.218	PGDGIGPEISAAVQKIFAVANVPIEWETVDVTPVR	I	N	0.997	3674.94		93	127
AgambiaeSugarB01	2R:26287064:26289254:1	AGAP002728-PB	45376	1	0	0	67	0.00127	0.218	TLIPGDGIGPEISAAVQKIFAVANVPIEWETVDVTPVR	V	N	0.997	4002.16		90	127
AgambiaeSugarB01	2R:26287064:26289254:1	AGAP002728-PB	45376	1	0	0	67	0.00127	0.218	TLYDNVDVVTIR	K	E	0.997	1407.75	1772.39	190	201
AgambiaeSugarB01	2R:26287064:26289254:1	AGAP002728-PB	45376	1	0	0	67	0.00127	0.218	TVDVTPVRNPDGKFGIPQGAIDSVNR	E	N	0.878	2752.44		120	145
AgambiaeSugarB01	2R:26287064:26289254:1	AGAP002728-PB	45376	1	0	0	67	0.00127	0.218	VQKIFAVANVPIEWETVDVTPVR	A	N	0.997	2610.43		105	127
AgambiaeSugarB01	ABCA2: ATP-binding cassette transporter (ABC transporter) family A member 2 2L:30935024:30940342:-1	AGAP006380-PA	185182	0.999	4	5	56	0.00106	0.0248	ASPDMGSTPEDLLVVKSGGCLAMGVALK	R	R	0.16	2746.38		0	0
AgambiaeSugarB01	ABCA2: ATP-binding cassette transporter (ABC transporter) family A member 2 2L:30935024:30940342:-1	AGAP006380-PA	185182	0.999	4	5	56	0.00106	0.0248	DLPALEITIDSYEKAITVLERAGGETAR	K	V	0.518	3031.59		908	935
AgambiaeSugarB01	ABCA2: ATP-binding cassette transporter (ABC transporter) family A member 2 2L:30935024:30940342:-1	AGAP006380-PA	185182	0.999	4	5	56	0.00106	0.0248	NDLLEAVVQEAVR	R	A	0.997	1455.78	3077.59	89	101
AgambiaeSugarB01	ABCA2: ATP-binding cassette transporter (ABC transporter) family A member 2 2L:30935024:30940342:-1	AGAP006380-PA	185182	0.999	4	5	56	0.00106	0.0248	VAEQVVAELLDNRPSYAIKFEFNKAEALK	R	E	0.206	3292.76		0	0
AgambiaeSugarB01	actin beta/gamma 1 2L:9969318:9971412:1	AGAP005095-PA	41777.8	1	2	2	333	0.00629	0.463	AGFAGDDAPR	K	A	0.997	976.448	522.811	20	29	AGAP011516-PA,AGAP000651-PB,AGAP000651-PC,AGAP000651-PA,AGAP011515-PA
AgambiaeSugarB01	actin beta/gamma 1 2L:9969318:9971412:1	AGAP005095-PA	41777.8	1	2	2	333	0.00629	0.463	AGFAGDDAPRAVFPSIVGRPR	K	H	0.384	2156.14	1898.47	20	40	AGAP011516-PA,AGAP000651-PB,AGAP000651-PC,AGAP000651-PA,AGAP011515-PA
AgambiaeSugarB01	actin beta/gamma 1 2L:9969318:9971412:1	AGAP005095-PA	41777.8	1	2	2	333	0.00629	0.463	AVFPSIVGR	R	P	0.997	945.552		30	38	AGAP011516-PA,AGAP000651-PB,AGAP000651-PC,AGAP000651-PA,AGAP011515-PA
AgambiaeSugarB01	actin beta/gamma 1 2L:9969318:9971412:1	AGAP005095-PA	41777.8	1	2	2	333	0.00629	0.463	AVFPSIVGRPR	R	H	0.997	1198.71	1420.37	30	40	AGAP011516-PA,AGAP000651-PB,AGAP000651-PC,AGAP000651-PA,AGAP011515-PA
AgambiaeSugarB01	actin beta/gamma 1 2L:9969318:9971412:1	AGAP005095-PA	41777.8	1	2	2	333	0.00629	0.463	DLTDYLMK	R	I	0.843	998.486	1946.31	185	192	AGAP011516-PA,AGAP000651-PB,AGAP000651-PC,AGAP000651-PA,AGAP011515-PA
AgambiaeSugarB01	actin beta/gamma 1 2L:9969318:9971412:1	AGAP005095-PA	41777.8	1	2	2	333	0.00629	0.463	EEYDESGPGIVHR	K	K	0.996	1487.68	710.266	361	373
AgambiaeSugarB01	actin beta/gamma 1 2L:9969318:9971412:1	AGAP005095-PA	41777.8	1	2	2	333	0.00629	0.463	EITALAPSTIK	K	I	0.979	1143.66	1066.26	317	327
AgambiaeSugarB01	actin beta/gamma 1 2L:9969318:9971412:1	AGAP005095-PA	41777.8	1	2	2	333	0.00629	0.463	GIITNWDDMEK	H	I	0.997	1321.61		75	85	AGAP011516-PA,AGAP011515-PA
AgambiaeSugarB01	actin beta/gamma 1 2L:9969318:9971412:1	AGAP005095-PA	41777.8	1	2	2	333	0.00629	0.463	GILTLK	R	Y	0.394	644.434	1234.81	64	69	AGAP011516-PA,AGAP000651-PB,AGAP000651-PC,AGAP000651-PA,AGAP011515-PA
AgambiaeSugarB01	actin beta/gamma 1 2L:9969318:9971412:1	AGAP005095-PA	41777.8	1	2	2	333	0.00629	0.463	IIAPPER	K	K	0.854	795.472	544.371	330	336	AGAP011516-PA,AGAP000651-PB,AGAP000651-PC,AGAP000651-PA,AGAP011515-PA
AgambiaeSugarB01	actin beta/gamma 1 2L:9969318:9971412:1	AGAP005095-PA	41777.8	1	2	2	333	0.00629	0.463	IWHHTFYNELR	K	V	0.997	1515.75	1379.45	86	96	AGAP011516-PA,AGAP000651-PB,AGAP000651-PC,AGAP000651-PA,AGAP011515-PA
AgambiaeSugarB01	actin beta/gamma 1 2L:9969318:9971412:1	AGAP005095-PA	41777.8	1	2	2	333	0.00629	0.463	SGGTTMYPGIADR	M	M	0.997	1325.62	833.321	301	313	AGAP011516-PA,AGAP000651-PB,AGAP000651-PC,AGAP000651-PA,AGAP011515-PA
AgambiaeSugarB01	actin beta/gamma 1 2L:9969318:9971412:1	AGAP005095-PA	41777.8	1	2	2	333	0.00629	0.463	SYELPDGQVITIGNER	K	F	0.997	1790.89	2103.13	240	255	AGAP011516-PA,AGAP000651-PB,AGAP000651-PC,AGAP000651-PA,AGAP011515-PA
AgambiaeSugarB01	actin beta/gamma 1 2L:9969318:9971412:1	AGAP005095-PA	41777.8	1	2	2	333	0.00629	0.463	TTGIVLDSGDGVSHTVPIYEGY	R	A	0.993	2280.1		149	170	AGAP011516-PA,AGAP000651-PB,AGAP000651-PC,AGAP000651-PA,AGAP011515-PA
AgambiaeSugarB01	actin beta/gamma 1 2L:9969318:9971412:1	AGAP005095-PA	41777.8	1	2	2	333	0.00629	0.463	TTGIVLDSGDGVSHTVPIYEGYALPHAILR	R	L	0.994	3151.64	2740.73	149	178	AGAP011516-PA,AGAP000651-PB,AGAP000651-PC,AGAP000651-PA,AGAP011515-PA
AgambiaeSugarB01	actin beta/gamma 1 2L:9969318:9971412:1	AGAP005095-PA	41777.8	1	2	2	333	0.00629	0.463	TTGIVLDSGDGVSHTVPIYEGYALPHAILRLDLA	R	G	0.95	3563.87		149	182	AGAP011516-PA,AGAP000651-PB,AGAP000651-PC,AGAP000651-PA
AgambiaeSugarB01	actin beta/gamma 1 2L:9969318:9971412:1	AGAP005095-PA	41777.8	1	2	2	333	0.00629	0.463	VAPEEHPVLLTEAPLNPK	R	A	0.997	1954.06	1747.2	97	114	AGAP011516-PA,AGAP000651-PB,AGAP000651-PC,AGAP000651-PA,AGAP011515-PA
AgambiaeSugarB01	actin beta/gamma 1 2L:9969318:9971412:1	AGAP005095-PA	41777.8	1	2	2	333	0.00629	0.463	YNELRVAPEEHPVLLTEAPLNPK	F	A	0.994	2629.4		92	114	AGAP011516-PA,AGAP000651-PB,AGAP000651-PC,AGAP000651-PA,AGAP011515-PA
AgambiaeSugarB01	actin beta/gamma 1 2L:9969318:9971412:1	AGAP005095-PA	41777.8	1	2	2	333	0.00629	0.463	YPIEHGIITNWDDMEK	K	I	0.997	1960.91	1978	70	85	AGAP011516-PA,AGAP011515-PA
AgambiaeSugarB01	RpS7: 40S ribosomal protein S7 3L:6565707:6566516:1	AGAP010592-PA	22206.5	1	7	8	96	0.00181	0.229	DAILEDLVFPAEVVGK	Y	R	0.997	1714.93		125	140
AgambiaeSugarB01	RpS7: 40S ribosomal protein S7 3L:6565707:6566516:1	AGAP010592-PA	22206.5	1	7	8	96	0.00181	0.229	DLVFPAEVVGK	E	R	0.997	1173.65		130	140
AgambiaeSugarB01	RpS7: 40S ribosomal protein S7 3L:6565707:6566516:1	AGAP010592-PA	22206.5	1	7	8	96	0.00181	0.229	DPNKQKRPRSRTLTAVYDAILEDLVFPAEVVGK	R	R	0.996	3726.03		108	140
AgambiaeSugarB01	RpS7: 40S ribosomal protein S7 3L:6565707:6566516:1	AGAP010592-PA	22206.5	1	7	8	96	0.00181	0.229	DVTFEFPENYL	R	-	0.971	1373.63	3299.81	182	192
AgambiaeSugarB01	RpS7: 40S ribosomal protein S7 3L:6565707:6566516:1	AGAP010592-PA	22206.5	1	7	8	96	0.00181	0.229	KQKRPRSRTLTAVYDAILEDLVFPAEVVGK	N	R	0.997	3399.91		111	140
AgambiaeSugarB01	RpS7: 40S ribosomal protein S7 3L:6565707:6566516:1	AGAP010592-PA	22206.5	1	7	8	96	0.00181	0.229	PRSRTLTAVYDAILEDLVFPAEVVGK	R	R	0.997	2859.56		115	140
AgambiaeSugarB01	RpS7: 40S ribosomal protein S7 3L:6565707:6566516:1	AGAP010592-PA	22206.5	1	7	8	96	0.00181	0.229	TLTAVYDAILEDLVFPAEVVGK	R	R	0.995	2363.27		119	140
AgambiaeSugarB01	Talin-1 2L:46754148:46767650:-1	AGAP007474-PA	292667	1	3	3	7	0.000132	0.0144	AAHFHPELDEAVESTR	R	E	0.948	1808.86	1197.41	1798	1813
AgambiaeSugarB01	Talin-1 2L:46754148:46767650:-1	AGAP007474-PA	292667	1	3	3	7	0.000132	0.0144	DINEAFETVTDLR	K	S	0.75	1522.74	2496.57	1219	1231
AgambiaeSugarB01	Talin-1 2L:46754148:46767650:-1	AGAP007474-PA	292667	1	3	3	7	0.000132	0.0144	SLTDLLEHIK	K	L	0.995	1168.66	2539.92	796	805
AgambiaeSugarB01	Voltage-dependent anion-selective channel protein 2 3R:44049219:44050459:1	AGAP009833-PA	30759.5	1	6	8	97	0.00183	0.199	EFGGLIYQR	R	C	0.997	1082.56	1308.69	188	196
AgambiaeSugarB01	Voltage-dependent anion-selective channel protein 2 3R:44049219:44050459:1	AGAP009833-PA	30759.5	1	6	8	97	0.00183	0.199	NTDNTLTSEVSVENQLVK	W	G	0.997	1990.99	1713.47	75	92
AgambiaeSugarB01	Voltage-dependent anion-selective channel protein 2 3R:44049219:44050459:1	AGAP009833-PA	30759.5	1	6	8	97	0.00183	0.199	VNNQSQIGLGYQQK	K	L	0.997	1576.81		236	249
AgambiaeSugarB01	Voltage-dependent anion-selective channel protein 2 3R:44049219:44050459:1	AGAP009833-PA	30759.5	1	6	8	97	0.00183	0.199	VSFDGMFVPH	K	T	0.995	1135.52		96	105
AgambiaeSugarB01	Voltage-dependent anion-selective channel protein 2 3R:44049219:44050459:1	AGAP009833-PA	30759.5	1	6	8	97	0.00183	0.199	VSFDGMFVPHTGSK	K	T	0.997	1508.72	1863.06	96	109
AgambiaeSugarB01	Voltage-dependent anion-selective channel protein 2 3R:44049219:44050459:1	AGAP009833-PA	30759.5	1	6	8	97	0.00183	0.199	WNTDNTLTSEVSVENQLVK	K	G	0.997	2177.07	2124.5	74	92
AgambiaeSugarB01	3L:1918745:1919642:1	AGAP010347-PA	15675.1	0.998	2	3	30	0.000567	0.307	SLVVHADPDDLGVGGHELSK	R	T	0.997	2045.03	1609.57	115	134
AgambiaeSugarB01	3L:1918745:1919642:1	AGAP010347-PA	15675.1	0.998	2	3	30	0.000567	0.307	THGGPDAEERHAGDMGNIVADENGEAK	K	V	0.265	2777.22		69	95
AgambiaeSugarB01	3-hydroxyisobutyrate dehydrogenase 2L:17369577:17371537:1	AGAP005581-PA	34314.5	1	4	4	41	0.000775	0.158	AAGATFVDAPVSGGVPGAK	K	N	0.997	1671.87	1289.71	143	161
AgambiaeSugarB01	3-hydroxyisobutyrate dehydrogenase 2L:17369577:17371537:1	AGAP005581-PA	34314.5	1	4	4	41	0.000775	0.158	AAGATFVDAPVSGGVPGAKNATLTFMV	K	G	0.997	2549.31		143	169
AgambiaeSugarB01	3-hydroxyisobutyrate dehydrogenase 2L:17369577:17371537:1	AGAP005581-PA	34314.5	1	4	4	41	0.000775	0.158	LHVFDISK	K	D	0.401	958.536	1283.78	60	67
AgambiaeSugarB01	3-hydroxyisobutyrate dehydrogenase 2L:17369577:17371537:1	AGAP005581-PA	34314.5	1	4	4	41	0.000775	0.158	NQTIFIDSSTIDPNVAK	K	A	0.997	1862.95	1837.29	119	135
AgambiaeSugarB01	ubiquinol-cytochrome c reductase subunit 9 2L:2483299:2483553:-1	AGAP004710-PA	6608.3	0.999	2	3	7	0.000132	0.268	GFDMITDTIFESHNK	R	G	0.997	1754.81	2621.48	29	43
AgambiaeSugarB01	ubiquinol-cytochrome c reductase subunit 9 2L:2483299:2483553:-1	AGAP004710-PA	6608.3	0.999	2	3	7	0.000132	0.268	LLLNNLLKM	K	?	0.498	1071.66	763.712	0	0
AgambiaeSugarB01	F-type H+-transporting ATPase subunit g 3R:34710853:34711314:1	AGAP009491-PA	10977.3	1	2	2	40	0.000756	0.212	FMKYAKVELTPPSPGDIPAIR	V	D	0.997	2330.26		26	46
AgambiaeSugarB01	F-type H+-transporting ATPase subunit g 3R:34710853:34711314:1	AGAP009491-PA	10977.3	1	2	2	40	0.000756	0.212	VELTPPSPGDIPAIR	K	D	0.997	1561.86	1986.3	32	46
AgambiaeSugarB01	peptidase (mitochondrial processing) beta 2L:17030679:17032097:1	AGAP005558-PA	51870.6	1	4	5	105	0.00198	0.0784	APQLSPVR	K	F	0.997	867.505	564.976	254	261
AgambiaeSugarB01	peptidase (mitochondrial processing) beta 2L:17030679:17032097:1	AGAP005558-PA	51870.6	1	4	5	105	0.00198	0.0784	EALKELEAQRVDGAAALVMRPAK	K	Y	0.23	2466.35		0	0
AgambiaeSugarB01	peptidase (mitochondrial processing) beta 2L:17030679:17032097:1	AGAP005558-PA	51870.6	1	4	5	105	0.00198	0.0784	EVILGEIEQVDAGNLR	R	E	0.997	1754.93	2367.75	158	173
AgambiaeSugarB01	peptidase (mitochondrial processing) beta 2L:17030679:17032097:1	AGAP005558-PA	51870.6	1	4	5	105	0.00198	0.0784	LVEILADVVQNPR	K	L	0.997	1465.84	2252.25	135	147
AgambiaeSugarB01	ADP,ATP carrier protein 1 2L:38179028:38184068:-1	AGAP006782-PA	32835	1	6	6	75	0.00142	0.206	EFNGLLDCLK	R	K	0.993	1151.58	2072.23	155	164
AgambiaeSugarB01	ADP,ATP carrier protein 1 2L:38179028:38184068:-1	AGAP006782-PA	32835	1	6	6	75	0.00142	0.206	FVSWAIAQVVTTASGIISYPFDTVR	I	R	0.971	2728.43		213	237
AgambiaeSugarB01	ADP,ATP carrier protein 1 2L:38179028:38184068:-1	AGAP006782-PA	32835	1	6	6	75	0.00142	0.206	QIAVDQQYK	K	G	0.997	1092.57	554.134	46	54
AgambiaeSugarB01	ADP,ATP carrier protein 1 2L:38179028:38184068:-1	AGAP006782-PA	32835	1	6	6	75	0.00142	0.206	QVFLGGVDK	K	N	0.997	962.531	817.168	99	107
AgambiaeSugarB01	ADP,ATP carrier protein 1 2L:38179028:38184068:-1	AGAP006782-PA	32835	1	6	6	75	0.00142	0.206	SDGIIGLYR	K	G	0.997	993.537	1340.85	169	177
AgambiaeSugarB01	ADP,ATP carrier protein 1 2L:38179028:38184068:-1	AGAP006782-PA	32835	1	6	6	75	0.00142	0.206	SGIISYPFDTVR	A	R	0.997	1354.7		226	237
AgambiaeSugarB01	aldehyde dehydrogenase (NAD+) 2R:41060161:41061945:1	AGAP003652-PA,AGAP003652-PB	56655.4	1	4	4	43	0.000812	0.0932	ILGLIDTGK	K	Q	0.997	929.567	1459.46	367	375
AgambiaeSugarB01	aldehyde dehydrogenase (NAD+) 2R:41060161:41061945:1	AGAP003652-PA,AGAP003652-PB	56655.4	1	4	4	43	0.000812	0.0932	TVGNPFDLTTEHGPQVDR	R	A	0.996	1982.96	1742.14	344	361
AgambiaeSugarB01	aldehyde dehydrogenase (NAD+) 2R:41060161:41061945:1	AGAP003652-PA,AGAP003652-PB	56655.4	1	4	4	43	0.000812	0.0932	VAFTGSTEVGK	K	K	0.997	1095.57	626.992	255	265
AgambiaeSugarB01	aldehyde dehydrogenase (NAD+) 2R:41060161:41061945:1	AGAP003652-PA,AGAP003652-PB	56655.4	1	4	4	43	0.000812	0.0932	VIAEIQQGTK	K	A	0.99	1086.62	563.124	62	71
AgambiaeSugarB01	NADH dehydrogenase (ubiquinone) flavoprotein 2 2R:16833676:16834726:-1	AGAP002170-PA	26411.7	1	2	3	40	0.000756	0.151	GAMIPLLDLAQR	R	Q	0.997	1297.73	2808.67	67	78
AgambiaeSugarB01	NADH dehydrogenase (ubiquinone) flavoprotein 2 2R:16833676:16834726:-1	AGAP002170-PA	26411.7	1	2	3	40	0.000756	0.151	LAVNDDYYEDLSVADTEEILNSLK	M	Q	0.997	2729.3		176	199
AgambiaeSugarB01	GALE2: galectin 2 X:5898219:5899432:-1	AGAP000341-PA	35917.5	1	2	2	24	0.000453	0.0646	LAIGLAEQEFK	K	F	0.997	1218.67	1747.87	251	261
AgambiaeSugarB01	GALE2: galectin 2 X:5898219:5899432:-1	AGAP000341-PA	35917.5	1	2	2	24	0.000453	0.0646	TADADALLHL	K	S	0.99	1039.54		41	50
AgambiaeSugarB01	Ahcy13: adenosylhomocysteinase X:13067687:13073294:-1	AGAP000719-PA	47680.6	0.978	1	1	2	3.78e-05	0.0301	KLDEEVAALHLDK	K	L	0.996	1480.8	1356.28	389	401
AgambiaeSugarB01	glutaminyl-tRNA synthetase 3R:51878832:51881222:-1	AGAP010267-PA	87687.9	1	2	2	10	0.000189	0.0376	LITENIVNDWDDPR	K	L	0.976	1699.83	2126.2	500	513
AgambiaeSugarB01	glutaminyl-tRNA synthetase 3R:51878832:51881222:-1	AGAP010267-PA	87687.9	1	2	2	10	0.000189	0.0376	NRPIEESLQLFEDMK	R	N	0.992	1848.92	2679.18	375	389
AgambiaeSugarB01	FAD-dependent oxidoreductase domain-containing protein 1 3R:25447705:25449379:1	AGAP009080-PA	59107.6	0.976	1	1	1	1.89e-05	0.0412	SPLPEEEPPVDNLDVDHTFFDK	K	T	0.996	2540.18	2537.01	412	433
AgambiaeSugarB01	Sugar transporter ERD6-like 6 2R:38653986:38655658:1	AGAP003493-PA,AGAP003493-PB,AGAP003493-PC,AGAP003493-PD	52206.7	1	4	4	47	0.000888	0.166	DTTPLDTIPTASESSWIASLVAMGALIAPFIAGPLAERIGR	K	K	0.394	4209.23		66	106
AgambiaeSugarB01	Sugar transporter ERD6-like 6 2R:38653986:38655658:1	AGAP003493-PA,AGAP003493-PB,AGAP003493-PC,AGAP003493-PD	52206.7	1	4	4	47	0.000888	0.166	GLSLQEIQDR	K	L	0.995	1158.61	1446.32	468	477
AgambiaeSugarB01	Sugar transporter ERD6-like 6 2R:38653986:38655658:1	AGAP003493-PA,AGAP003493-PB,AGAP003493-PC,AGAP003493-PD	52206.7	1	4	4	47	0.000888	0.166	GSVMDLFR	K	N	0.807	924.461	2096.4	262	269
AgambiaeSugarB01	Sugar transporter ERD6-like 6 2R:38653986:38655658:1	AGAP003493-PA,AGAP003493-PB,AGAP003493-PC,AGAP003493-PD	52206.7	1	4	4	47	0.000888	0.166	TVDGVQEELHEISTTVEESLR	K	N	0.997	2371.16	3494.38	239	259
AgambiaeSugarB01	elongation factor 1-beta 3L:7170626:7171389:-1	AGAP010612-PA,AGAP010613-PA	24178.8	1	3	3	14	0.000264	0.203	FLADHSYVEGYAPSK	K	A	0.981	1683.8	1290.17	18	32
AgambiaeSugarB01	elongation factor 1-beta 3L:7170626:7171389:-1	AGAP010612-PA,AGAP010613-PA	24178.8	1	3	3	14	0.000264	0.203	SIEMDGLLWGAAK	R	L	0.997	1390.7	2483.15	161	173
AgambiaeSugarB01	elongation factor 1-beta 3L:7170626:7171389:-1	AGAP010612-PA,AGAP010613-PA	24178.8	1	3	3	14	0.000264	0.203	SSIILDVKPWDDETDMK	K	E	0.996	1991.96	2348.4	137	153
AgambiaeSugarB01	importin beta-3 2R:43128616:43133832:-1	AGAP003769-PA	124695	1	2	2	17	0.000321	0.0289	FMSDASDVMDMLLK	K	T	0.997	1602.72	3313.68	573	586
AgambiaeSugarB01	importin beta-3 2R:43128616:43133832:-1	AGAP003769-PA	124695	1	2	2	17	0.000321	0.0289	LFSSEFHEFYEPLPPEAR	R	D	0.985	2195.04	2507.65	67	84
AgambiaeSugarB01	2-oxoglutarate dehydrogenase E1 component DHKTD1 X:9857661:9862680:1	AGAP000551-PA	102566	1	3	4	9	0.00017	0.0558	FHLADEAASEPLPELQYAR	K	Y	0.997	2157.06	2237.13	67	85
AgambiaeSugarB01	2-oxoglutarate dehydrogenase E1 component DHKTD1 X:9857661:9862680:1	AGAP000551-PA	102566	1	3	4	9	0.00017	0.0558	WGHNELDDPTVTNPLLYR	R	V	0.995	2140.05	2253.99	427	444
AgambiaeSugarB01	2-oxoglutarate dehydrogenase E1 component DHKTD1 X:9857661:9862680:1	AGAP000551-PA	102566	1	3	4	9	0.00017	0.0558	YEQLFQHELTEGER	R	R	0.997	1778.83	1512.54	146	159
AgambiaeSugarB01	Stomatin (EPB72)-like 3 2R:36484082:36515212:-1	AGAP003352-PB	42722.5	0.155	0	0	16	0.000302	0.0231	NLSELLTER	R	E	0.997	1074.58	1532.47	224	232	AGAP003352-PA
AgambiaeSugarB01	ubiquitin-conjugating enzyme E2 N 2L:12185863:12186321:-1	AGAP005197-PA	17365.9	0.985	1	1	16	0.000302	0.0987	LELFLPEDYPMSAPK	K	V	0.997	1749.88	2771.11	54	68
AgambiaeSugarB01	skap: succinyl-CoA ligase beta subunit 2L:3021924:3025400:1	AGAP004744-PA	48625.8	1	6	7	51	0.000963	0.188	EHVSYSFLNEAGIPTPK	Q	F	0.975	1870.93	1653.77	37	53
AgambiaeSugarB01	skap: succinyl-CoA ligase beta subunit 2L:3021924:3025400:1	AGAP004744-PA	48625.8	1	6	7	51	0.000963	0.188	LHGGDPANFLDVGGGASVK	K	A	0.997	1810.91	1778.68	316	334
AgambiaeSugarB01	skap: succinyl-CoA ligase beta subunit 2L:3021924:3025400:1	AGAP004744-PA	48625.8	1	6	7	51	0.000963	0.188	MLLNMYDLFVK	K	K	0.216	1402.71	2477.24	218	228
AgambiaeSugarB01	skap: succinyl-CoA ligase beta subunit 2L:3021924:3025400:1	AGAP004744-PA	48625.8	1	6	7	51	0.000963	0.188	MPIIVRLQ	K	G	0.915	969.591		381	388
AgambiaeSugarB01	skap: succinyl-CoA ligase beta subunit 2L:3021924:3025400:1	AGAP004744-PA	48625.8	1	6	7	51	0.000963	0.188	RGKGSFKNGLKGGVRVVFSPQEAEDISGK	G	M	0.997	3047.64		86	114
AgambiaeSugarB01	skap: succinyl-CoA ligase beta subunit 2L:3021924:3025400:1	AGAP004744-PA	48625.8	1	6	7	51	0.000963	0.188	VVFSPQEAEDISGK	R	M	0.997	1505.75	1347.7	101	114
AgambiaeSugarB01	Basic leucine zipper and W2 domain-containing protein 1 2R:21026030:21030814:1	AGAP002413-PA,AGAP002413-PB,AGAP002413-PC,AGAP002413-PD	48398.1	1	3	3	40	0.000756	0.103	DAVIAGLDAAEDLEQIYK	R	Y	0.997	1933.98	3228.67	33	50
AgambiaeSugarB01	Basic leucine zipper and W2 domain-containing protein 1 2R:21026030:21030814:1	AGAP002413-PA,AGAP002413-PB,AGAP002413-PC,AGAP002413-PD	48398.1	1	3	3	40	0.000756	0.103	ELTQLLVDDINDNK	R	T	0.997	1629.83	2165.64	257	270
AgambiaeSugarB01	Basic leucine zipper and W2 domain-containing protein 1 2R:21026030:21030814:1	AGAP002413-PA,AGAP002413-PB,AGAP002413-PC,AGAP002413-PD	48398.1	1	3	3	40	0.000756	0.103	TEVITEDSILK	K	W	0.99	1247.67	1337.41	370	380
AgambiaeSugarB01	Pgk: phosphoglycerate kinase 3R:18055021:18056611:-1	AGAP008802-PA	43842.2	1	5	5	50	0.000945	0.12	IQLIENLLDK	K	V	0.997	1198.7	2375.95	219	228
AgambiaeSugarB01	Pgk: phosphoglycerate kinase 3R:18055021:18056611:-1	AGAP008802-PA	43842.2	1	5	5	50	0.000945	0.12	IVQNLVDK	K	A	0.179	928.546		263	270
AgambiaeSugarB01	Pgk: phosphoglycerate kinase 3R:18055021:18056611:-1	AGAP008802-PA	43842.2	1	5	5	50	0.000945	0.12	LGDVYVNDAFGTAHR	K	A	0.997	1634.79	1577.85	155	169
AgambiaeSugarB01	Pgk: phosphoglycerate kinase 3R:18055021:18056611:-1	AGAP008802-PA	43842.2	1	5	5	50	0.000945	0.12	SVILLENVR	G	F	0.98	1042.63		113	121
AgambiaeSugarB01	Pgk: phosphoglycerate kinase 3R:18055021:18056611:-1	AGAP008802-PA	43842.2	1	5	5	50	0.000945	0.12	VDFNVPIK	R	E	0.997	931.525	1346.25	22	29
AgambiaeSugarB01	nicalin homolog 2R:22672956:22675033:1	AGAP002549-PA	62081.4	0.996	2	2	3	5.67e-05	0.0309	EQIKPWLNIR	R	S	0.997	1296.74	1749.31	449	458
AgambiaeSugarB01	nicalin homolog 2R:22672956:22675033:1	AGAP002549-PA	62081.4	0.996	2	2	3	5.67e-05	0.0309	LHASIPK	K	Y	0.14	765.462	3945.03	260	266
AgambiaeSugarB01	2L:26688670:26689400:1	AGAP006103-PA,AGAP006103-PB,AGAP006103-PC	15910.3	0.999	2	2	33	0.000623	0.172	AFHEGDMVPAK	R	V	0.795	1201.57	702.437	36	46
AgambiaeSugarB01	2L:26688670:26689400:1	AGAP006103-PA,AGAP006103-PB,AGAP006103-PC	15910.3	0.999	2	2	33	0.000623	0.172	AGVDSDGEVIYVGR	R	A	0.997	1436.7	1107.31	22	35
AgambiaeSugarB01	myosin VI X:13918225:13927924:-1	AGAP000776-PA	146611	1	4	4	22	0.000416	0.0406	GPLKDPILDDYEDFR	K	Q	0.997	1792.88	2308.12	302	316
AgambiaeSugarB01	myosin VI X:13918225:13927924:-1	AGAP000776-PA	146611	1	4	4	22	0.000416	0.0406	LIGVDPSELR	R	Q	0.997	1098.62	1449.29	377	386
AgambiaeSugarB01	myosin VI X:13918225:13927924:-1	AGAP000776-PA	146611	1	4	4	22	0.000416	0.0406	MIDHEFEGSLALAQLK	R	Y	0.995	1801.92	2250.45	678	693
AgambiaeSugarB01	myosin VI X:13918225:13927924:-1	AGAP000776-PA	146611	1	4	4	22	0.000416	0.0406	SLRDDEGFLVR	R	H	0.996	1306.68	1437.21	575	585
AgambiaeSugarB01	Acyl-CoA-binding protein 2 2L:46712300:46712766:1	AGAP007460-PA,AGAP007460-PB	9698.4	0.974	1	2	3	5.67e-05	0.212	QATVGDNETEKPGMFDLK	K	G	0.995	1979.94	1421.05	33	50
AgambiaeSugarB01	NADH dehydrogenase (ubiquinone) 1 beta subcomplex 3 3L:41232911:41233246:-1	AGAP012374-PA	12292.7	1	3	3	19	0.000359	0.279	GHGHGHGPPYK	M	V	0.148	1143.54	356.735	2	12
AgambiaeSugarB01	NADH dehydrogenase (ubiquinone) 1 beta subcomplex 3 3L:41232911:41233246:-1	AGAP012374-PA	12292.7	1	3	3	19	0.000359	0.279	GLKDPWLR	R	N	0.985	984.563	1271.6	38	45
AgambiaeSugarB01	NADH dehydrogenase (ubiquinone) 1 beta subcomplex 3 3L:41232911:41233246:-1	AGAP012374-PA	12292.7	1	3	3	19	0.000359	0.279	VADAPELVEVER	K	A	0.997	1326.69	1183.54	21	32
AgambiaeSugarB01	RpS17: 40S ribosomal protein S17 2L:4970167:4971082:-1	AGAP004887-PA	15348.2	1	3	4	36	0.00068	0.321	DNYVPDVSALEQDIIEVDPETK	R	E	0.997	2489.19	3431.94	82	103
AgambiaeSugarB01	RpS17: 40S ribosomal protein S17 2L:4970167:4971082:-1	AGAP004887-PA	15348.2	1	3	4	36	0.00068	0.321	IVEEVAIIPT	R	K	0.978	1083.63		34	43
AgambiaeSugarB01	RpS17: 40S ribosomal protein S17 2L:4970167:4971082:-1	AGAP004887-PA	15348.2	1	3	4	36	0.00068	0.321	LTMDFDTNKR	R	I	0.981	1240.6	1147.76	24	33
AgambiaeSugarB01	Cytochrome b5 2R:15755691:15757700:1	AGAP002113-PA,AGAP002113-PB,AGAP002113-PC	13469.7	0.999	2	3	26	0.000491	0.242	FLAEHPGGEEVLIEFAGK	K	E	0.47	1942.99	2390.79	37	54
AgambiaeSugarB01	Cytochrome b5 2R:15755691:15757700:1	AGAP002113-PA,AGAP002113-PB,AGAP002113-PC	13469.7	0.999	2	3	26	0.000491	0.242	QFLVGEILEAER	K	K	0.997	1403.75	2690.98	75	86
AgambiaeSugarB01	type II pantothenate kinase 3L:32087309:32088683:1	AGAP011715-PA	42682.5	0.998	2	2	24	0.000453	0.0888	FDELDALIK	K	G	0.997	1063.57	2094.17	144	152
AgambiaeSugarB01	type II pantothenate kinase 3L:32087309:32088683:1	AGAP011715-PA	42682.5	0.998	2	2	24	0.000453	0.0888	KFDFSQPYPFILVNVGSGVSVLAVR	K	G	0.313	2739.49		180	204
AgambiaeSugarB01	RpS2: 40S ribosomal protein S2 2R:43124620:43125724:-1	AGAP003768-PA,AGAP003768-PB	29737.9	0.985	1	1	25	0.000472	0.0438	TPYQEFADFLDK	K	T	0.997	1473.69	2710.14	252	263
AgambiaeSugarB01	CYP12F2: cytochrome P450 3R:4324289:4326344:1	AGAP008020-PA	60357.2	0.978	1	1	4	7.56e-05	0.0402	THVRPDIFSETGGLVTEHGEK	R	W	0.996	2309.15	1647.42	132	152
AgambiaeSugarB01	isocitrate dehydrogenase (NAD+) 2R:17387722:17389303:-1	AGAP002192-PA,AGAP002192-PB	43532.6	0.999	2	2	2	3.78e-05	0.0625	LADGLFLK	K	V	0.757	876.519	1498.91	222	229
AgambiaeSugarB01	isocitrate dehydrogenase (NAD+) 2R:17387722:17389303:-1	AGAP002192-PA,AGAP002192-PB	43532.6	0.999	2	2	2	3.78e-05	0.0625	QNTEGEYAMLEHESVR	R	G	0.997	1892.84	1327.22	163	178
AgambiaeSugarB01	RpS15a-1: 40S ribosomal protein S15a X:9681288:9683495:1	AGAP000541-PA,AGAP000541-PB	14709.6	1	3	4	65	0.00123	0.254	FDVALNDIER	R	W	0.997	1191.6	1636.43	79	88
AgambiaeSugarB01	RpS15a-1: 40S ribosomal protein S15a X:9681288:9683495:1	AGAP000541-PA,AGAP000541-PB	14709.6	1	3	4	65	0.00123	0.254	HGYIGEFEIVDDHR	K	S	0.997	1686.79	1709.6	44	57
AgambiaeSugarB01	RpS15a-1: 40S ribosomal protein S15a X:9681288:9683495:1	AGAP000541-PA,AGAP000541-PB	14709.6	1	3	4	65	0.00123	0.254	ISVLADALK	R	C	0.997	929.567	1429.23	4	12
AgambiaeSugarB01	dehydrogenase/reductase SDR family member 11 precursor 2L:18215558:18216360:-1	AGAP005645-PA	26480.4	0.985	1	1	16	0.000302	0.0571	QNNLLDLGTAADLR	R	A	0.997	1513.8	2061.05	97	110
AgambiaeSugarB01	AQP1: aquaporin 3R:19376109:19377586:1	AGAP008843-PA,AGAP008843-PB	28059.9	0.117	1	1	16	0.000302	0.0451	SFQNGLGNTGLK	K	E	0.417	1235.64	921.833	116	127
AgambiaeSugarB01	Cat eye syndrome chromosome region, candidate 1a 2L:39856668:39858724:1	AGAP006907-PA	56674.4	0.93	1	1	2	3.78e-05	0.0346	KYTPEEIVQMYVDQSEK	R	F	0.986	2087	2643.82	239	255
AgambiaeSugarB01	GPXH1: glutathione peroxidase 1 2R:53207782:53208750:1	AGAP004247-PA,AGAP004247-PC	18421.4	0.985	1	1	16	0.000302	0.0719	GNYAELTELSQK	K	Y	0.997	1352.67	1134.77	47	58
AgambiaeSugarB01	Actin5C: actin X:11656334:11657464:-1	AGAP000651-PA,AGAP000651-PB,AGAP000651-PC	41822.7	1	5	6	334	0.00631	0.479	AGFAGDDAPR	K	A	0.997	976.448	522.811	20	29	AGAP011516-PA,AGAP005095-PA,AGAP011515-PA
AgambiaeSugarB01	Actin5C: actin X:11656334:11657464:-1	AGAP000651-PA,AGAP000651-PB,AGAP000651-PC	41822.7	1	5	6	334	0.00631	0.479	AGFAGDDAPRAVFPSIVGRPR	K	H	0.384	2156.14	1898.47	20	40	AGAP011516-PA,AGAP005095-PA,AGAP011515-PA
AgambiaeSugarB01	Actin5C: actin X:11656334:11657464:-1	AGAP000651-PA,AGAP000651-PB,AGAP000651-PC	41822.7	1	5	6	334	0.00631	0.479	AVFPSIVGR	R	P	0.997	945.552		30	38	AGAP011516-PA,AGAP005095-PA,AGAP011515-PA
AgambiaeSugarB01	Actin5C: actin X:11656334:11657464:-1	AGAP000651-PA,AGAP000651-PB,AGAP000651-PC	41822.7	1	5	6	334	0.00631	0.479	AVFPSIVGRPR	R	H	0.997	1198.71	1420.37	30	40	AGAP011516-PA,AGAP005095-PA,AGAP011515-PA
AgambiaeSugarB01	Actin5C: actin X:11656334:11657464:-1	AGAP000651-PA,AGAP000651-PB,AGAP000651-PC	41822.7	1	5	6	334	0.00631	0.479	DFEQEMATAASSSSLEKSYELPDGQVITIGNER	L	F	0.986	3602.68		223	255
AgambiaeSugarB01	Actin5C: actin X:11656334:11657464:-1	AGAP000651-PA,AGAP000651-PB,AGAP000651-PC	41822.7	1	5	6	334	0.00631	0.479	DLTDYLMK	R	I	0.843	998.486	1946.31	185	192	AGAP011516-PA,AGAP005095-PA,AGAP011515-PA
AgambiaeSugarB01	Actin5C: actin X:11656334:11657464:-1	AGAP000651-PA,AGAP000651-PB,AGAP000651-PC	41822.7	1	5	6	334	0.00631	0.479	GILTLK	R	Y	0.394	644.434	1234.81	64	69	AGAP011516-PA,AGAP005095-PA,AGAP011515-PA
AgambiaeSugarB01	Actin5C: actin X:11656334:11657464:-1	AGAP000651-PA,AGAP000651-PB,AGAP000651-PC	41822.7	1	5	6	334	0.00631	0.479	GILTLKYPIEHGIVTNWDDMEK	R	I	0.987	2572.31		64	85
AgambiaeSugarB01	Actin5C: actin X:11656334:11657464:-1	AGAP000651-PA,AGAP000651-PB,AGAP000651-PC	41822.7	1	5	6	334	0.00631	0.479	GIVTNWDDMEK	H	I	0.994	1307.59		75	85
AgambiaeSugarB01	Actin5C: actin X:11656334:11657464:-1	AGAP000651-PA,AGAP000651-PB,AGAP000651-PC	41822.7	1	5	6	334	0.00631	0.479	IIAPPER	K	K	0.854	795.472	544.371	330	336	AGAP011516-PA,AGAP005095-PA,AGAP011515-PA
AgambiaeSugarB01	Actin5C: actin X:11656334:11657464:-1	AGAP000651-PA,AGAP000651-PB,AGAP000651-PC	41822.7	1	5	6	334	0.00631	0.479	IWHHTFYNELR	K	V	0.997	1515.75	1379.45	86	96	AGAP011516-PA,AGAP005095-PA,AGAP011515-PA
AgambiaeSugarB01	Actin5C: actin X:11656334:11657464:-1	AGAP000651-PA,AGAP000651-PB,AGAP000651-PC	41822.7	1	5	6	334	0.00631	0.479	QEYDESGPSIVHR	K	K	0.983	1516.7	727.314	361	373
AgambiaeSugarB01	Actin5C: actin X:11656334:11657464:-1	AGAP000651-PA,AGAP000651-PB,AGAP000651-PC	41822.7	1	5	6	334	0.00631	0.479	SGGTTMYPGIADR	L	M	0.997	1325.62	833.321	301	313	AGAP011516-PA,AGAP005095-PA,AGAP011515-PA
AgambiaeSugarB01	Actin5C: actin X:11656334:11657464:-1	AGAP000651-PA,AGAP000651-PB,AGAP000651-PC	41822.7	1	5	6	334	0.00631	0.479	SYELPDGQVITIGNER	K	F	0.997	1790.89	2103.13	240	255	AGAP011516-PA,AGAP005095-PA,AGAP011515-PA
AgambiaeSugarB01	Actin5C: actin X:11656334:11657464:-1	AGAP000651-PA,AGAP000651-PB,AGAP000651-PC	41822.7	1	5	6	334	0.00631	0.479	TTGIVLDSGDGVSHTVPIYEGY	R	A	0.993	2280.1		149	170	AGAP011516-PA,AGAP005095-PA,AGAP011515-PA
AgambiaeSugarB01	Actin5C: actin X:11656334:11657464:-1	AGAP000651-PA,AGAP000651-PB,AGAP000651-PC	41822.7	1	5	6	334	0.00631	0.479	TTGIVLDSGDGVSHTVPIYEGYALPHAILR	R	L	0.994	3151.64	2740.73	149	178	AGAP011516-PA,AGAP005095-PA,AGAP011515-PA
AgambiaeSugarB01	Actin5C: actin X:11656334:11657464:-1	AGAP000651-PA,AGAP000651-PB,AGAP000651-PC	41822.7	1	5	6	334	0.00631	0.479	TTGIVLDSGDGVSHTVPIYEGYALPHAILRLDLA	R	G	0.95	3563.87		149	182	AGAP011516-PA,AGAP005095-PA
AgambiaeSugarB01	Actin5C: actin X:11656334:11657464:-1	AGAP000651-PA,AGAP000651-PB,AGAP000651-PC	41822.7	1	5	6	334	0.00631	0.479	VAPEEHPVLLTEAPLNPK	R	A	0.997	1954.06	1747.2	97	114	AGAP011516-PA,AGAP005095-PA,AGAP011515-PA
AgambiaeSugarB01	Actin5C: actin X:11656334:11657464:-1	AGAP000651-PA,AGAP000651-PB,AGAP000651-PC	41822.7	1	5	6	334	0.00631	0.479	YNELRVAPEEHPVLLTEAPLNPK	F	A	0.994	2629.4		92	114	AGAP011516-PA,AGAP005095-PA,AGAP011515-PA
AgambiaeSugarB01	Actin5C: actin X:11656334:11657464:-1	AGAP000651-PA,AGAP000651-PB,AGAP000651-PC	41822.7	1	5	6	334	0.00631	0.479	YPIEHGIVTNWDDMEK	K	I	0.997	1946.9	1964.27	70	85
AgambiaeSugarB01	2R:25188587:25192992:1	AGAP002655-PA	85351.5	1	2	2	18	0.00034	0.0433	ELFADHPVESVEIFHYK	R	Q	0.893	2060.01	2243.18	32	48
AgambiaeSugarB01	2R:25188587:25192992:1	AGAP002655-PA	85351.5	1	2	2	18	0.00034	0.0433	LNVGNLPADITEEELR	K	E	0.997	1782.92	2333.6	16	31
AgambiaeSugarB01	chromodomain-helicase-DNA-binding protein 1 3R:15402215:15413725:1	AGAP008698-PA	248102	0.945	2	2	9	0.00017	0.00933	DELSAILK	K	F	0.767	888.504	725.306	1160	1167
AgambiaeSugarB01	chromodomain-helicase-DNA-binding protein 1 3R:15402215:15413725:1	AGAP008698-PA	248102	0.945	2	2	9	0.00017	0.00933	LKNDDSLLYKALK	R	E	0.764	1520.87		814	826
AgambiaeSugarB01	glucosamine--fructose-6-phosphate aminotransferase (isomerizing) 3L:21659132:21661165:1	AGAP011352-PA	75542.7	0.526	1	1	2	3.78e-05	0.0133	RLEIIEGLR	R	N	0.857	1098.66	1574.19	499	507
AgambiaeSugarB01	heterogeneous nuclear ribonucleoprotein A1/A3 2R:20791379:20793448:-1	AGAP002374-PA	38728.4	0.508	1	1	2	3.78e-05	0.0359	NDDDEIREPEHLR	R	K	0.848	1637.75	773.218	17	29
AgambiaeSugarB01	Crc: calreticulin 2R:51938091:51941107:-1	AGAP004212-PA	46358.3	1	3	3	12	0.000227	0.108	ADNTYEVLIDNEK	R	V	0.997	1523.72	1400.51	175	187
AgambiaeSugarB01	Crc: calreticulin 2R:51938091:51941107:-1	AGAP004212-PA	46358.3	1	3	3	12	0.000227	0.108	GVWVHPEIDNPEYEEDK	K	S	0.997	2055.93	1592.81	284	300
AgambiaeSugarB01	Crc: calreticulin 2R:51938091:51941107:-1	AGAP004212-PA	46358.3	1	3	3	12	0.000227	0.108	VYFEEGFKDDSWQK	K	T	0.667	1777.81	1748.43	18	31
AgambiaeSugarB01	2R:7610594:7623254:-1	AGAP001662-PA	301346	0.999	2	2	4	7.56e-05	0.0086	GEIMLNTNQGR	K	Y	0.839	1232.61	3701.41	2451	2461
AgambiaeSugarB01	2R:7610594:7623254:-1	AGAP001662-PA	301346	0.999	2	2	4	7.56e-05	0.0086	TIHFAGSDWHYER	R	R	0.997	1618.74	1453.53	270	282
AgambiaeSugarB01	GALE8: galectin 8 UNKN:11588073:11588646:-1	AGAP012529-PA	16002.6	1	2	2	26	0.000491	0.245	FVHIGEGANVDAITTE	R	-	0.997	1672.82	1648.99	128	143
AgambiaeSugarB01	GALE8: galectin 8 UNKN:11588073:11588646:-1	AGAP012529-PA	16002.6	1	2	2	26	0.000491	0.245	MTHDQFNINLQTGPNTNPR	R	D	0.997	2198.04	1497.97	33	51
AgambiaeSugarB01	Tubulin alpha-4A chain 2R:1618103:1620207:-1	AGAP001218-PA,AGAP001219-PA	49908.2	1	10	12	142	0.00268	0.293	AVFVDLEPTVVDEVR	R	T	0.997	1687.89	2507.96	65	79
AgambiaeSugarB01	Tubulin alpha-4A chain 2R:1618103:1620207:-1	AGAP001218-PA,AGAP001219-PA	49908.2	1	10	12	142	0.00268	0.293	EDLAALEK	R	D	0.985	870.457		423	430
AgambiaeSugarB01	Tubulin alpha-4A chain 2R:1618103:1620207:-1	AGAP001218-PA,AGAP001219-PA	49908.2	1	10	12	142	0.00268	0.293	EIVDVVLDR	K	I	0.997	1057.59	1632.66	113	121
AgambiaeSugarB01	Tubulin alpha-4A chain 2R:1618103:1620207:-1	AGAP001218-PA,AGAP001219-PA	49908.2	1	10	12	142	0.00268	0.293	LEFAIYPAPQVS	K	T	0.98	1334.7		167	178
AgambiaeSugarB01	Tubulin alpha-4A chain 2R:1618103:1620207:-1	AGAP001218-PA,AGAP001219-PA	49908.2	1	10	12	142	0.00268	0.293	LMYAKRAFVHWYVGEGMEEGEFSEAR	D	E	0.997	3092.44		397	422
AgambiaeSugarB01	Tubulin alpha-4A chain 2R:1618103:1620207:-1	AGAP001218-PA,AGAP001219-PA	49908.2	1	10	12	142	0.00268	0.293	NLDIERPTYTNL	R	N	0.997	1448.74		216	227
AgambiaeSugarB01	Tubulin alpha-4A chain 2R:1618103:1620207:-1	AGAP001218-PA,AGAP001219-PA	49908.2	1	10	12	142	0.00268	0.293	QLFHPEQLITGK	R	E	0.995	1410.77	1810.36	85	96
AgambiaeSugarB01	Tubulin alpha-4A chain 2R:1618103:1620207:-1	AGAP001218-PA,AGAP001219-PA	49908.2	1	10	12	142	0.00268	0.293	TIGGGDDSFNTFFSETGAGK	K	H	0.997	2007.89	2240.33	41	60
AgambiaeSugarB01	Tubulin alpha-4A chain 2R:1618103:1620207:-1	AGAP001218-PA,AGAP001219-PA	49908.2	1	10	12	142	0.00268	0.293	VGEGMEEGEFSEAR	Y	E	0.997	1526.64		409	422
AgambiaeSugarB01	Tubulin alpha-4A chain 2R:1618103:1620207:-1	AGAP001218-PA,AGAP001219-PA	49908.2	1	10	12	142	0.00268	0.293	VGINYQPPTVVPGGDLAK	K	V	0.997	1824.99	1797.08	353	370
AgambiaeSugarB01	glycyl-tRNA synthetase 3R:13509639:13511931:-1	AGAP008604-PA,AGAP008604-PB	87459.5	1	2	2	24	0.000453	0.0486	EAKAITEALAKLSLGEVETIGK	K	S	0.927	2271.28		561	582
AgambiaeSugarB01	glycyl-tRNA synthetase 3R:13509639:13511931:-1	AGAP008604-PA,AGAP008604-PB	87459.5	1	2	2	24	0.000453	0.0486	IGLDEVANTIR	R	D	0.997	1200.66	1725.56	746	756
AgambiaeSugarB01	2R:637422:655131:-1	AGAP001157-PA	603538	0.362	1	1	8	0.000151	0	KAADAQKLLASLQLITVK	R	G	0.467	1911.16		0	0
AgambiaeSugarB01	aconitate hydratase 1 / homoaconitase 2L:44757513:44760849:-1	AGAP007258-PA	98604.4	0.999	2	2	24	0.000453	0.0388	FVEFFGPGVSELSIADRA	K	T	0.634	1940.98		288	305
AgambiaeSugarB01	aconitate hydratase 1 / homoaconitase 2L:44757513:44760849:-1	AGAP007258-PA	98604.4	0.999	2	2	24	0.000453	0.0388	VELGSDSWQGLNAPTGK	K	L	0.997	1758.87	1593.01	628	644
AgambiaeSugarB01	laminin, beta 1 2R:4053156:4061875:-1	AGAP001381-PA	212701	1	6	6	36	0.00068	0.0555	CAESGGFCTCKTNVVGRQCDRCAPGTY	K	G	0.943	2826.19		906	932
AgambiaeSugarB01	laminin, beta 1 2R:4053156:4061875:-1	AGAP001381-PA	212701	1	6	6	36	0.00068	0.0555	EIQNLEAELNDLTGK	K	I	0.997	1686.85	2579.14	1860	1874
AgambiaeSugarB01	laminin, beta 1 2R:4053156:4061875:-1	AGAP001381-PA	212701	1	6	6	36	0.00068	0.0555	IQDAVSHLVNVESIIR	K	N	0.997	1792.99	2463.3	1655	1670
AgambiaeSugarB01	laminin, beta 1 2R:4053156:4061875:-1	AGAP001381-PA	212701	1	6	6	36	0.00068	0.0555	LHSLGDNLLDDRDEIQEK	K	Y	0.861	2110.04	1651.99	364	381
AgambiaeSugarB01	laminin, beta 1 2R:4053156:4061875:-1	AGAP001381-PA	212701	1	6	6	36	0.00068	0.0555	NHLQESLHNLEESER	R	K	0.996	1834.87	1303.5	1371	1385
AgambiaeSugarB01	laminin, beta 1 2R:4053156:4061875:-1	AGAP001381-PA	212701	1	6	6	36	0.00068	0.0555	RTHDETQAHLEDTK	K	D	0.446	1680.79	449.334	1589	1602
AgambiaeSugarB01	2L:46849524:46851979:1	AGAP007482-PA	82832.4	0.861	2	3	22	0.000416	0.0513	DIENISQELEACINGKDDSKPIALYVALTGPNSILDR	K	I	0.757	4015.03	923.698	123	159
AgambiaeSugarB01	2L:46849524:46851979:1	AGAP007482-PA	82832.4	0.861	2	3	22	0.000416	0.0513	LDQEFPLVEDILHAFLAEDQIIQEIDVILK	K	E	0.43	3506.87		0	0
AgambiaeSugarB01	cysteinyl-tRNA synthetase 3L:39776102:39778409:-1	AGAP012283-PA	84079.4	0.46	1	1	1	1.89e-05	0.0296	FPHHDNELAQSEAHDGSAEWVK	K	Y	0.822	2504.12	1152.87	363	384
AgambiaeSugarB01	2R:4707219:4729876:1	AGAP001419-PC	59624.6	1	2	2	17	0.000321	0.0451	DMYEDELIPLFEK	K	C	0.997	1641.77	3104.21	178	190
AgambiaeSugarB01	2R:4707219:4729876:1	AGAP001419-PC	59624.6	1	2	2	17	0.000321	0.0451	DRDELLEEFAK	R	H	0.996	1364.67	1921.99	261	271
AgambiaeSugarB01	Fimbrin 2R:49485852:49492463:1	AGAP004071-PB	73764.2	1	5	5	37	0.000699	0.111	IKPGSINYDNVRDGGNPEENLENAK	T	Y	0.993	2743.33		557	581
AgambiaeSugarB01	Fimbrin 2R:49485852:49492463:1	AGAP004071-PB	73764.2	1	5	5	37	0.000699	0.111	RKIGARVYALPEDITEVK	A	A	0.941	2058.17		588	605
AgambiaeSugarB01	Fimbrin 2R:49485852:49492463:1	AGAP004071-PB	73764.2	1	5	5	37	0.000699	0.111	VEEQLAFSDWINSNLVHDPDLK	R	H	0.997	2569.26	3137.59	126	147
AgambiaeSugarB01	Fimbrin 2R:49485852:49492463:1	AGAP004071-PB	73764.2	1	5	5	37	0.000699	0.111	VYALPEDITEVK	R	A	0.997	1376.73	1746.01	594	605
AgambiaeSugarB01	Fimbrin 2R:49485852:49492463:1	AGAP004071-PB	73764.2	1	5	5	37	0.000699	0.111	WVNHHLER	R	A	0.339	1090.55	519.224	279	286
AgambiaeSugarB01	calmodulin 3L:13793741:13818291:1	AGAP010957-PA	17181.4	1	6	8	89	0.00168	0.405	ADQLTEEQIAEFK	M	E	0.997	1563.75	2172.58	2	14
AgambiaeSugarB01	calmodulin 3L:13793741:13818291:1	AGAP010957-PA	17181.4	1	6	8	89	0.00168	0.405	DGNGFISAAELR	K	H	0.396	1249.62		96	107
AgambiaeSugarB01	calmodulin 3L:13793741:13818291:1	AGAP010957-PA	17181.4	1	6	8	89	0.00168	0.405	EAFSLFDKDGDGTITTK	K	E	0.997	1844.89	1892.34	15	31
AgambiaeSugarB01	calmodulin 3L:13793741:13818291:1	AGAP010957-PA	17181.4	1	6	8	89	0.00168	0.405	ELRHVMTNLGEKLTDEEVDEMIR	A	E	0.9	2739.34	1451.56	105	127
AgambiaeSugarB01	calmodulin 3L:13793741:13818291:1	AGAP010957-PA	17181.4	1	6	8	89	0.00168	0.405	LTDEEVDEMIR	K	E	0.997	1349.63	1601.35	117	127
AgambiaeSugarB01	calmodulin 3L:13793741:13818291:1	AGAP010957-PA	17181.4	1	6	8	89	0.00168	0.405	TNLGEKLTDEEVDEMIR	M	E	0.997	1991.96		111	127
AgambiaeSugarB01	spectrin alpha 2L:36690201:36701588:1	AGAP006686-PA	278416	1	31	42	318	0.00601	0.169	ADETVAWIAEKDVVLSSDDYGR	D	D	0.993	2439.17	868.9	267	288
AgambiaeSugarB01	spectrin alpha 2L:36690201:36701588:1	AGAP006686-PA	278416	1	31	42	318	0.00601	0.169	ADVVESWIADK	K	E	0.997	1232.62	1708.7	1932	1942
AgambiaeSugarB01	spectrin alpha 2L:36690201:36701588:1	AGAP006686-PA	278416	1	31	42	318	0.00601	0.169	ADVVESWIADKENHVK	K	S	0.996	1839.92	1668.34	1932	1947
AgambiaeSugarB01	spectrin alpha 2L:36690201:36701588:1	AGAP006686-PA	278416	1	31	42	318	0.00601	0.169	AIISADELAK	K	D	0.997	1030.58	1031.01	385	394
AgambiaeSugarB01	spectrin alpha 2L:36690201:36701588:1	AGAP006686-PA	278416	1	31	42	318	0.00601	0.169	DADEIENWIAEK	R	L	0.997	1432.66	2147.49	1506	1517
AgambiaeSugarB01	spectrin alpha 2L:36690201:36701588:1	AGAP006686-PA	278416	1	31	42	318	0.00601	0.169	DHGQTLVTNNNHHGDSISQR	R	C	0.997	2230.03	541.637	1878	1897
AgambiaeSugarB01	spectrin alpha 2L:36690201:36701588:1	AGAP006686-PA	278416	1	31	42	318	0.00601	0.169	DKEAFVTADEFGQDLEHVEVLQR	K	K	0.994	2675.3	2736.83	170	192
AgambiaeSugarB01	spectrin alpha 2L:36690201:36701588:1	AGAP006686-PA	278416	1	31	42	318	0.00601	0.169	DLEDEAAWIR	R	E	0.997	1217.58	1885.29	795	804
AgambiaeSugarB01	spectrin alpha 2L:36690201:36701588:1	AGAP006686-PA	278416	1	31	42	318	0.00601	0.169	DSDELESWINEK	R	L	0.997	1464.65	1965.69	55	66
AgambiaeSugarB01	spectrin alpha 2L:36690201:36701588:1	AGAP006686-PA	278416	1	31	42	318	0.00601	0.169	DVAGAEALLER	K	H	0.996	1143.6	1555.8	395	405
AgambiaeSugarB01	spectrin alpha 2L:36690201:36701588:1	AGAP006686-PA	278416	1	31	42	318	0.00601	0.169	DVGEDLEEVEVLQK	K	K	0.997	1601.79	2111.25	1100	1113
AgambiaeSugarB01	spectrin alpha 2L:36690201:36701588:1	AGAP006686-PA	278416	1	31	42	318	0.00601	0.169	EINEEWQQVVTK	K	A	0.997	1502.75	1390.06	1263	1274
AgambiaeSugarB01	spectrin alpha 2L:36690201:36701588:1	AGAP006686-PA	278416	1	31	42	318	0.00601	0.169	ESLIYQQFLAKVEEEEAWITEK	D	Q	0.979	2683.35		1815	1836
AgambiaeSugarB01	spectrin alpha 2L:36690201:36701588:1	AGAP006686-PA	278416	1	31	42	318	0.00601	0.169	ETENVQSFEEIENAFR	K	A	0.997	1941.88	2587.85	2340	2355
AgambiaeSugarB01	spectrin alpha 2L:36690201:36701588:1	AGAP006686-PA	278416	1	31	42	318	0.00601	0.169	FGAHEIQRFNRDADETVAWIAEK	L	D	0.997	2703.33		255	277
AgambiaeSugarB01	spectrin alpha 2L:36690201:36701588:1	AGAP006686-PA	278416	1	31	42	318	0.00601	0.169	HDAFETDFAVHR	K	D	0.997	1444.66	1251.98	1859	1870
AgambiaeSugarB01	spectrin alpha 2L:36690201:36701588:1	AGAP006686-PA	278416	1	31	42	318	0.00601	0.169	HQLVEADIHAHEDR	K	I	0.997	1669.8	646.227	1647	1660
AgambiaeSugarB01	spectrin alpha 2L:36690201:36701588:1	AGAP006686-PA	278416	1	31	42	318	0.00601	0.169	HTNFEHELTANK	K	S	0.395	1440.69	719.394	617	628
AgambiaeSugarB01	spectrin alpha 2L:36690201:36701588:1	AGAP006686-PA	278416	1	31	42	318	0.00601	0.169	KHDAFETDFAVHR	K	D	0.997	1572.76	1067.68	1858	1870
AgambiaeSugarB01	spectrin alpha 2L:36690201:36701588:1	AGAP006686-PA	278416	1	31	42	318	0.00601	0.169	KHQLVEADIHAHEDR	K	I	0.947	1797.9	572.965	1646	1660
AgambiaeSugarB01	spectrin alpha 2L:36690201:36701588:1	AGAP006686-PA	278416	1	31	42	318	0.00601	0.169	KIEELGATLEEHLILDNR	K	Y	0.66	2093.12	2433.51	2205	2222
AgambiaeSugarB01	spectrin alpha 2L:36690201:36701588:1	AGAP006686-PA	278416	1	31	42	318	0.00601	0.169	LDESYFLHR	K	F	0.996	1179.58	1473.2	360	368
AgambiaeSugarB01	spectrin alpha 2L:36690201:36701588:1	AGAP006686-PA	278416	1	31	42	318	0.00601	0.169	LLEDSNALQQFER	K	D	0.997	1562.78	1750.24	571	583
AgambiaeSugarB01	spectrin alpha 2L:36690201:36701588:1	AGAP006686-PA	278416	1	31	42	318	0.00601	0.169	LLNMQDQFR	R	Q	0.993	1164.58	1254.66	2026	2034
AgambiaeSugarB01	spectrin alpha 2L:36690201:36701588:1	AGAP006686-PA	278416	1	31	42	318	0.00601	0.169	LTQIADQWEYLTQK	R	T	0.997	1736.89	2135.6	1580	1593
AgambiaeSugarB01	spectrin alpha 2L:36690201:36701588:1	AGAP006686-PA	278416	1	31	42	318	0.00601	0.169	QALQEQAKNCRQQETPVVDITGK	I	E	0.993	2584.32		950	972
AgambiaeSugarB01	spectrin alpha 2L:36690201:36701588:1	AGAP006686-PA	278416	1	31	42	318	0.00601	0.169	QEAFLANEDLGDSLDSVEALIK	K	K	0.997	2377.18	3527.72	489	510
AgambiaeSugarB01	spectrin alpha 2L:36690201:36701588:1	AGAP006686-PA	278416	1	31	42	318	0.00601	0.169	QETFDAGLSAFEHEGIHNITALK	K	D	0.994	2528.24	2691.49	1965	1987
AgambiaeSugarB01	spectrin alpha 2L:36690201:36701588:1	AGAP006686-PA	278416	1	31	42	318	0.00601	0.169	QLFYRDTEQADTWMAK	L	Q	0.985	1985.91		473	488
AgambiaeSugarB01	spectrin alpha 2L:36690201:36701588:1	AGAP006686-PA	278416	1	31	42	318	0.00601	0.169	RDTEQADTWMAKQEAFLANEDLGDSLDSVEALIK	Y	K	0.997	3809.82		477	510
AgambiaeSugarB01	spectrin alpha 2L:36690201:36701588:1	AGAP006686-PA	278416	1	31	42	318	0.00601	0.169	VTEVNELADK	R	L	0.997	1117.57	606.769	208	217
AgambiaeSugarB01	F-type H+-transporting ATPase subunit b 2R:569086:570174:-1	AGAP001138-PA	26956.3	0.999	2	3	6	0.000113	0.0932	EVDKIEDEWK	K	E	0.776	1290.62	1160.81	112	121
AgambiaeSugarB01	F-type H+-transporting ATPase subunit b 2R:569086:570174:-1	AGAP001138-PA	26956.3	0.999	2	3	6	0.000113	0.0932	HMVDWIVSNVVK	K	S	0.997	1426.75	2410.83	199	210
AgambiaeSugarB01	ATP-dependent RNA helicase DDX1 2L:3156536:3158788:1	AGAP004765-PA	81401.1	0.985	1	1	8	0.000151	0.0165	FFVLDEADGLLK	R	Q	0.997	1366.73	2993.79	367	378
AgambiaeSugarB01	60 kDa heat shock protein, mitochondrial precursor 2R:47808071:47809937:-1	AGAP004002-PA	60778.1	1	10	11	144	0.00272	0.253	AISTGGIVFGDDANLVK	M	L	0.997	1676.89		313	329
AgambiaeSugarB01	60 kDa heat shock protein, mitochondrial precursor 2R:47808071:47809937:-1	AGAP004002-PA	60778.1	1	10	11	144	0.00272	0.253	DQIAETTSEYEK	R	E	0.997	1413.64		372	383
AgambiaeSugarB01	60 kDa heat shock protein, mitochondrial precursor 2R:47808071:47809937:-1	AGAP004002-PA	60778.1	1	10	11	144	0.00272	0.253	GANEDQNTGIEIVR	K	R	0.997	1515.74		452	465
AgambiaeSugarB01	60 kDa heat shock protein, mitochondrial precursor 2R:47808071:47809937:-1	AGAP004002-PA	60778.1	1	10	11	144	0.00272	0.253	GDFGYDALNNEYVNMIEK	K	G	0.997	2091.93	2635.31	495	512
AgambiaeSugarB01	60 kDa heat shock protein, mitochondrial precursor 2R:47808071:47809937:-1	AGAP004002-PA	60778.1	1	10	11	144	0.00272	0.253	LEDVQLSDLGQVGEITITK	K	D	0.997	2058.1	2599.12	330	348
AgambiaeSugarB01	60 kDa heat shock protein, mitochondrial precursor 2R:47808071:47809937:-1	AGAP004002-PA	60778.1	1	10	11	144	0.00272	0.253	NVILEQSWGSPK	R	I	0.997	1357.71	1308.77	57	68
AgambiaeSugarB01	60 kDa heat shock protein, mitochondrial precursor 2R:47808071:47809937:-1	AGAP004002-PA	60778.1	1	10	11	144	0.00272	0.253	RADQIRDQIAETTSEYEK	R	E	0.983	2153.05		366	383
AgambiaeSugarB01	60 kDa heat shock protein, mitochondrial precursor 2R:47808071:47809937:-1	AGAP004002-PA	60778.1	1	10	11	144	0.00272	0.253	TLNDELEVIEGMK	K	F	0.997	1490.74	2435.98	202	214
AgambiaeSugarB01	60 kDa heat shock protein, mitochondrial precursor 2R:47808071:47809937:-1	AGAP004002-PA	60778.1	1	10	11	144	0.00272	0.253	TTTATVLARAIAKEGFEKISK	G	G	0.964	2235.27		109	129
AgambiaeSugarB01	60 kDa heat shock protein, mitochondrial precursor 2R:47808071:47809937:-1	AGAP004002-PA	60778.1	1	10	11	144	0.00272	0.253	VEFQDALVLFSEK	K	K	0.997	1524.79	3037.92	233	245
AgambiaeSugarB01	MnSOD1: manganese-iron superoxide dismutase 1 3L:5581880:5582955:-1	AGAP010517-PA,AGAP010517-PB	24537.3	0.992	2	2	3	5.67e-05	0.128	HTLPDLPYDFGALEPVICR	K	E	0.995	2213.11	3067.3	25	43
AgambiaeSugarB01	MnSOD1: manganese-iron superoxide dismutase 1 3L:5581880:5582955:-1	AGAP010517-PA,AGAP010517-PB	24537.3	0.992	2	2	3	5.67e-05	0.128	IIQLGNAIK	K	F	0.132	969.609	758.635	80	88
AgambiaeSugarB01	ATP-dependent RNA helicase 2R:31427207:31433393:-1	AGAP003047-PA,AGAP003047-PB,AGAP003047-PC,AGAP003047-PD	84388.4	0.966	1	1	17	0.000321	0.0249	FLVLDEADR	R	M	0.941	1077.56	1423.79	460	468
AgambiaeSugarB01	ATP-dependent RNA helicase 2R:31427207:31433393:-1	AGAP003047-PA,AGAP003047-PB,AGAP003047-PC,AGAP003047-PD	84388.4	0.966	1	1	17	0.000321	0.0249	MLDMGFEPQIR	R	R	0.997	1336.64	1974.25	469	479	AGAP003663-PA,AGAP012045-PA
AgambiaeSugarB01	Actincytosk: 2L:10204321:10206087:1	AGAP005110-PA	47070.4	1	3	4	15	0.000283	0.0789	AEPEDHHFLLTEPPLNTPENR	R	E	0.996	2456.18	1739.5	103	123
AgambiaeSugarB01	Actincytosk: 2L:10204321:10206087:1	AGAP005110-PA	47070.4	1	3	4	15	0.000283	0.0789	HGLVEDWDLMER	R	F	0.997	1499.69	2151.44	80	91
AgambiaeSugarB01	Actincytosk: 2L:10204321:10206087:1	AGAP005110-PA	47070.4	1	3	4	15	0.000283	0.0789	QMHHSIVSVDIPKPKIR	R	G	0.537	1985.11		0	0
AgambiaeSugarB01	SRPN10: serine protease inhibitor (serpin) 10 2L:12999842:13001344:-1	AGAP005246-PA	43994.1	1	7	9	141	0.00266	0.2	DLISPDALDELSR	K	M	0.997	1443.73	2432.64	153	165
AgambiaeSugarB01	SRPN10: serine protease inhibitor (serpin) 10 2L:12999842:13001344:-1	AGAP005246-PA	43994.1	1	7	9	141	0.00266	0.2	DLNEDLQALGMER	R	M	0.997	1503.71	2487.37	284	296
AgambiaeSugarB01	SRPN10: serine protease inhibitor (serpin) 10 2L:12999842:13001344:-1	AGAP005246-PA	43994.1	1	7	9	141	0.00266	0.2	DNYRRLMERLATDSTVNVANK	A	I	0.997	2466.25	557.486	79	99
AgambiaeSugarB01	SRPN10: serine protease inhibitor (serpin) 10 2L:12999842:13001344:-1	AGAP005246-PA	43994.1	1	7	9	141	0.00266	0.2	IKDLISPDALDELSR	K	M	0.997	1684.91	2339.78	151	165
AgambiaeSugarB01	SRPN10: serine protease inhibitor (serpin) 10 2L:12999842:13001344:-1	AGAP005246-PA	43994.1	1	7	9	141	0.00266	0.2	LPTLNLAELAGK	K	M	0.997	1239.73	2449.96	253	264
AgambiaeSugarB01	SRPN10: serine protease inhibitor (serpin) 10 2L:12999842:13001344:-1	AGAP005246-PA	43994.1	1	7	9	141	0.00266	0.2	MGLAALEEK	R	L	0.994	961.502		244	252
AgambiaeSugarB01	SRPN10: serine protease inhibitor (serpin) 10 2L:12999842:13001344:-1	AGAP005246-PA	43994.1	1	7	9	141	0.00266	0.2	QEVEVFLPK	K	F	0.997	1088.6	1377.43	268	276
AgambiaeSugarB01	sulfite oxidase 3L:12378835:12380905:-1	AGAP010877-PA	58307.4	1	2	2	11	0.000208	0.0582	FPDLLK	R	Y	0.13	732.429	1450.48	229	234
AgambiaeSugarB01	sulfite oxidase 3L:12378835:12380905:-1	AGAP010877-PA	58307.4	1	2	2	11	0.000208	0.0582	NHLPVPEVDIK	R	S	0.94	1260.69	1495.67	200	210
AgambiaeSugarB01	sulfite oxidase 3L:12378835:12380905:-1	AGAP010877-PA	58307.4	1	2	2	11	0.000208	0.0582	SFSPSTDWDTVDFK	K	S	0.997	1631.72	2055.23	384	397
AgambiaeSugarB01	puromycin-sensitive aminopeptidase 2L:19770260:19782922:-1	AGAP005728-PA	117041	1	5	5	22	0.000416	0.072	AVLQHGDLATYDEMLR	R	L	0.997	1831.9	1922.41	875	890
AgambiaeSugarB01	puromycin-sensitive aminopeptidase 2L:19770260:19782922:-1	AGAP005728-PA	117041	1	5	5	22	0.000416	0.072	LADVTSSKGAQVLAFLDDILGLRDLPPLTMNK	K	I	0.484	3411.86		0	0
AgambiaeSugarB01	puromycin-sensitive aminopeptidase 2L:19770260:19782922:-1	AGAP005728-PA	117041	1	5	5	22	0.000416	0.072	LGWDVKPGESHLDTLLR	K	S	0.951	1936.03	2202.22	815	831
AgambiaeSugarB01	puromycin-sensitive aminopeptidase 2L:19770260:19782922:-1	AGAP005728-PA	117041	1	5	5	22	0.000416	0.072	NSHPIEVPVGHPSEIDEIFDEISYNK	R	G	0.987	2965.42	2935.55	541	566
AgambiaeSugarB01	puromycin-sensitive aminopeptidase 2L:19770260:19782922:-1	AGAP005728-PA	117041	1	5	5	22	0.000416	0.072	TQYPAEMLEQFLPAIK	R	N	0.997	1878.97	3632.85	716	731
AgambiaeSugarB01	V-type H+-transporting ATPase subunit E 2R:20955881:20957540:1	AGAP002401-PA	25763.1	1	5	7	52	0.000982	0.274	AEEEFNIEK	K	G	0.966	1108.52		34	42
AgambiaeSugarB01	V-type H+-transporting ATPase subunit E 2R:20955881:20957540:1	AGAP002401-PA	25763.1	1	5	7	52	0.000982	0.274	LELIAQQLVPEIR	R	N	0.997	1521.9	2749.5	200	212
AgambiaeSugarB01	V-type H+-transporting ATPase subunit E 2R:20955881:20957540:1	AGAP002401-PA	25763.1	1	5	7	52	0.000982	0.274	LGEVTKDPAR	R	Y	0.139	1085.6	776.994	102	111
AgambiaeSugarB01	V-type H+-transporting ATPase subunit E 2R:20955881:20957540:1	AGAP002401-PA	25763.1	1	5	7	52	0.000982	0.274	QIKHMMAFIEQEANEK	K	A	0.997	1946.95		11	26
AgambiaeSugarB01	V-type H+-transporting ATPase subunit E 2R:20955881:20957540:1	AGAP002401-PA	25763.1	1	5	7	52	0.000982	0.274	VREDHVSNVLDECR	K	R	0.996	1727.81	834.978	86	99
AgambiaeSugarB01	cystathionine gamma-lyase 3L:18227817:18231273:-1	AGAP011172-PA	43424.1	0.98	1	1	8	0.000151	0.0329	LFWMETPTNPLLK	R	V	0.996	1589.84	3019.14	151	163
AgambiaeSugarB01	Adenylyl cyclase-associated protein 1 3R:49914396:49923056:-1	AGAP010175-PA	95299.5	1	3	3	18	0.00034	0.0454	EIVSSKSSEMNVMIPKGSSGDYTEQPIPEQFK	V	T	0.997	3542.7		833	864
AgambiaeSugarB01	Adenylyl cyclase-associated protein 1 3R:49914396:49923056:-1	AGAP010175-PA	95299.5	1	3	3	18	0.00034	0.0454	GSSGDYTEQPIPEQFK	K	T	0.997	1782.82	1190.41	849	864
AgambiaeSugarB01	Adenylyl cyclase-associated protein 1 3R:49914396:49923056:-1	AGAP010175-PA	95299.5	1	3	3	18	0.00034	0.0454	VPTISIDK	K	T	0.914	872.509	803.985	810	817
AgambiaeSugarB01	eIF3a: eukaryotic translation initiation factor 3 subunit A 2R:20284549:20288177:1	AGAP002340-PA	132347	1	2	4	21	0.000397	0.0222	AQMVHQYEENADKEHQR	R	I	0.988	2112.95	535.997	551	567
AgambiaeSugarB01	eIF3a: eukaryotic translation initiation factor 3 subunit A 2R:20284549:20288177:1	AGAP002340-PA	132347	1	2	4	21	0.000397	0.0222	TILLPWVK	R	F	0.989	969.613	2522.33	146	153
AgambiaeSugarB01	3'-phosphoadenosine 5'-phosphosulfate synthase 2R:2053489:2058666:-1	AGAP001256-PA,AGAP001256-PB,AGAP001256-PC	70627.4	0.99	1	2	5	9.45e-05	0.0414	DPAGMPHPDKDLYPDGNLYDGTHGAR	R	V	0.996	2809.26	1560.1	522	547
AgambiaeSugarB01	RpS10: 40S ribosomal protein S10 X:13489601:13490155:-1	AGAP000739-PA	18111.1	1	5	6	54	0.00102	0.376	AFLHLPSEIVPST	R	L	0.997	1410.76		79	91
AgambiaeSugarB01	RpS10: 40S ribosomal protein S10 X:13489601:13490155:-1	AGAP000739-PA	18111.1	1	5	6	54	0.00102	0.376	AFLHLPSEIVPSTLKRAA	R	R	0.997	1950.12		79	96
AgambiaeSugarB01	RpS10: 40S ribosomal protein S10 X:13489601:13490155:-1	AGAP000739-PA	18111.1	1	5	6	54	0.00102	0.376	AWRHYYWYLTNEGIEYLR	F	A	0.917	2433.18		61	78
AgambiaeSugarB01	RpS10: 40S ribosomal protein S10 X:13489601:13490155:-1	AGAP000739-PA	18111.1	1	5	6	54	0.00102	0.376	HPELENIPNLHVIK	K	T	0.996	1652.91	1692.13	32	45
AgambiaeSugarB01	RpS10: 40S ribosomal protein S10 X:13489601:13490155:-1	AGAP000739-PA	18111.1	1	5	6	54	0.00102	0.376	VAIYEYLFK	R	E	0.997	1145.62	2623.32	9	17
AgambiaeSugarB01	Lamin 3L:35400651:35406726:-1	AGAP011938-PA	68114.1	0.997	2	2	3	5.67e-05	0.0706	EYLGSYGEELHHQQGEPR	R	G	0.201	2128.97	1107.32	570	587
AgambiaeSugarB01	Lamin 3L:35400651:35406726:-1	AGAP011938-PA	68114.1	0.997	2	2	3	5.67e-05	0.0706	WFAGDNMTTHLLNAEGEEVAASER	K	V	0.997	2648.2	2507.19	533	556
AgambiaeSugarB01	APN5: aminopeptidase 5 2R:42059966:42063174:1	AGAP013146-PA,AGAP013146-PB,AGAP013146-PC	106936	1	3	3	41	0.000775	0.0574	AQIVDDLLNLAK	R	A	0.997	1312.75	2870.99	615	626
AgambiaeSugarB01	APN5: aminopeptidase 5 2R:42059966:42063174:1	AGAP013146-PA,AGAP013146-PB,AGAP013146-PC	106936	1	3	3	41	0.000775	0.0574	ESSLLYVQEDATSMQQQR	R	I	0.997	2112.99		330	347
AgambiaeSugarB01	APN5: aminopeptidase 5 2R:42059966:42063174:1	AGAP013146-PA,AGAP013146-PB,AGAP013146-PC	106936	1	3	3	41	0.000775	0.0574	LNDDVWPTHYDIEIKPYFEPEPEK	R	E	0.566	2974.41	2719.22	49	72
AgambiaeSugarB01	3L:35407873:35409888:-1	AGAP011939-PA	55801.7	1	9	12	122	0.0023	0.265	AVALGDSVLAVVR	K	E	0.997	1269.75	2163.15	401	413
AgambiaeSugarB01	3L:35407873:35409888:-1	AGAP011939-PA	55801.7	1	9	12	122	0.0023	0.265	DIHEEFGTMADFER	R	L	0.996	1696.73	2050.77	99	112
AgambiaeSugarB01	3L:35407873:35409888:-1	AGAP011939-PA	55801.7	1	9	12	122	0.0023	0.265	DIVLLPNEAFVLK	K	A	0.997	1470.86	3025.7	468	480
AgambiaeSugarB01	3L:35407873:35409888:-1	AGAP011939-PA	55801.7	1	9	12	122	0.0023	0.265	ELIDAFQAEHGGETR	R	V	0.997	1672.79	1400.81	181	195
AgambiaeSugarB01	3L:35407873:35409888:-1	AGAP011939-PA	55801.7	1	9	12	122	0.0023	0.265	EPGYEDYYVWHDGK	R	V	0.997	1757.74	1647.16	147	160
AgambiaeSugarB01	3L:35407873:35409888:-1	AGAP011939-PA	55801.7	1	9	12	122	0.0023	0.265	SFMDSDGDGVGDLNGIASK	R	L	0.997	1884.83	1835.95	47	65
AgambiaeSugarB01	3L:35407873:35409888:-1	AGAP011939-PA	55801.7	1	9	12	122	0.0023	0.265	SGITLADALPGK	I	L	0.997	1142.64	1523.17	435	446
AgambiaeSugarB01	3L:35407873:35409888:-1	AGAP011939-PA	55801.7	1	9	12	122	0.0023	0.265	SPMVDFGYDISDFR	K	D	0.997	1648.73	2630.77	85	98
AgambiaeSugarB01	3L:35407873:35409888:-1	AGAP011939-PA	55801.7	1	9	12	122	0.0023	0.265	TPFQWDDTAMAGFTTGSK	R	T	0.997	1960.87	2455.65	337	354
AgambiaeSugarB01	glucose dehydrogenase (acceptor) 2R:43292474:43298353:-1	AGAP003785-PC,AGAP003785-PD	69325.3	0.937	1	1	16	0.000302	0.0111	AFLVPVK	K	D	0.988	773.492	1084.28	259	265
AgambiaeSugarB01	heat shock 70kDa protein 5 2R:51642759:51644738:1	AGAP004192-PA	72745	1	6	6	91	0.00172	0.12	AKFEELNMDLFR	R	S	0.997	1512.75	2414.58	327	338
AgambiaeSugarB01	heat shock 70kDa protein 5 2R:51642759:51644738:1	AGAP004192-PA	72745	1	6	6	91	0.00172	0.12	ELEDIVQPIIAK	K	L	0.997	1367.78	2038.33	624	635
AgambiaeSugarB01	heat shock 70kDa protein 5 2R:51642759:51644738:1	AGAP004192-PA	72745	1	6	6	91	0.00172	0.12	FEELNMDLFR	K	S	0.997	1313.62	2556.41	329	338
AgambiaeSugarB01	heat shock 70kDa protein 5 2R:51642759:51644738:1	AGAP004192-PA	72745	1	6	6	91	0.00172	0.12	NDVDEIVLVGGSTR	K	I	0.997	1473.75	1568.44	356	369
AgambiaeSugarB01	heat shock 70kDa protein 5 2R:51642759:51644738:1	AGAP004192-PA	72745	1	6	6	91	0.00172	0.12	NQLTTNPENTVFDAK	K	R	0.997	1691.82		85	99
AgambiaeSugarB01	heat shock 70kDa protein 5 2R:51642759:51644738:1	AGAP004192-PA	72745	1	6	6	91	0.00172	0.12	VEIIANDQGNR	R	I	0.997	1228.63	585.38	53	63	AGAP002076-PA
AgambiaeSugarB01	heat shock 70kDa protein 5 2R:51642759:51644738:1	AGAP004192-PA	72745	1	6	6	91	0.00172	0.12	WLDENQDTEAEEYKK	K	Q	0.212	1897.85	1062.27	606	620
AgambiaeSugarB01	3R:2360133:2366327:1	AGAP007865-PA	207458	0.637	1	1	15	0.000283	0	KLLQFDHELR	K	Q	0.905	1298.72		0	0
AgambiaeSugarB01	alpha esterase 2L:28545568:28547787:-1	AGAP006227-PA	61121.3	0.692	1	1	1	1.89e-05	0.024	GTAHADDLSYLFK	R	N	0.924	1437.7	1944.45	443	455
AgambiaeSugarB01	pyridoxine kinase 2L:23813701:23814963:-1	AGAP005929-PA	34124.9	1	6	6	60	0.00113	0.282	ADIITPNQYEVELLTGK	L	Q	0.993	1904		144	160
AgambiaeSugarB01	pyridoxine kinase 2L:23813701:23814963:-1	AGAP005929-PA	34124.9	1	6	6	60	0.00113	0.282	ELADVYAGLVDNDLHK	K	L	0.997	1771.89	2194.32	64	79
AgambiaeSugarB01	pyridoxine kinase 2L:23813701:23814963:-1	AGAP005929-PA	34124.9	1	6	6	60	0.00113	0.282	ELLPIYR	K	D	0.782	903.53	1386.94	131	137
AgambiaeSugarB01	pyridoxine kinase 2L:23813701:23814963:-1	AGAP005929-PA	34124.9	1	6	6	60	0.00113	0.282	LIYVCDPVMGDDGIMYVPK	K	E	0.997	2128.02	2776.92	112	130
AgambiaeSugarB01	pyridoxine kinase 2L:23813701:23814963:-1	AGAP005929-PA	34124.9	1	6	6	60	0.00113	0.282	TETDIWDAVQWFHEK	K	G	0.994	1904.88	3078.22	164	178
AgambiaeSugarB01	pyridoxine kinase 2L:23813701:23814963:-1	AGAP005929-PA	34124.9	1	6	6	60	0.00113	0.282	TLSFIPEPVLQGK	K	V	0.997	1428.81	2295.15	266	278
AgambiaeSugarB01	prohibitin 2 3R:37484416:37487973:-1	AGAP009642-PA	38481.7	1	6	7	81	0.00153	0.158	GGPPGLTTGLK	K	V	0.442	997.568	749.487	16	26
AgambiaeSugarB01	prohibitin 2 3R:37484416:37487973:-1	AGAP009642-PA	38481.7	1	6	7	81	0.00153	0.158	GKFGKGGPPGLTTGLK	A	V	0.894	1514.87		11	26
AgambiaeSugarB01	prohibitin 2 3R:37484416:37487973:-1	AGAP009642-PA	38481.7	1	6	7	81	0.00153	0.158	IGGVGDDVFSEGLHFR	R	V	0.997	1704.83	2372.4	57	72
AgambiaeSugarB01	prohibitin 2 3R:37484416:37487973:-1	AGAP009642-PA	38481.7	1	6	7	81	0.00153	0.158	IVQAEGEAEAAK	K	M	0.997	1215.62	509.197	226	237
AgambiaeSugarB01	prohibitin 2 3R:37484416:37487973:-1	AGAP009642-PA	38481.7	1	6	7	81	0.00153	0.158	LGTTLGPPGGKGFKGALDNLK	K	S	0.738	2041.14		0	0
AgambiaeSugarB01	prohibitin 2 3R:37484416:37487973:-1	AGAP009642-PA	38481.7	1	6	7	81	0.00153	0.158	VLPSICNEVLK	K	S	0.997	1214.68	1548.12	133	143
AgambiaeSugarB01	ATP citrate lyase 3R:49548211:49554491:1	AGAP010156-PA	118380	1	4	4	33	0.000623	0.0601	DAFGDMIGSVYESMVK	F	E	0.995	1748.79		773	788
AgambiaeSugarB01	ATP citrate lyase 3R:49548211:49554491:1	AGAP010156-PA	118380	1	4	4	33	0.000623	0.0601	IGNTGGMLDNIIHSK	K	L	0.886	1569.81	1882.87	618	632
AgambiaeSugarB01	ATP citrate lyase 3R:49548211:49554491:1	AGAP010156-PA	118380	1	4	4	33	0.000623	0.0601	LEVPVGTDVTMAEIEK	K	V	0.997	1730.89	2115.67	151	166
AgambiaeSugarB01	ATP citrate lyase 3R:49548211:49554491:1	AGAP010156-PA	118380	1	4	4	33	0.000623	0.0601	SAKNKALAEAGAHVPASFDAFGDMIGSVYESMVK	A	E	0.997	3498.7		755	788
AgambiaeSugarB01	spectrin beta 3L:12732941:12745929:1	AGAP010895-PA	266566	1	17	21	109	0.00206	0.118	ANGIADDLIHAGHSDSATIAEWK	K	D	0.986	2392.15	2162.58	1759	1781
AgambiaeSugarB01	spectrin beta 3L:12732941:12745929:1	AGAP010895-PA	266566	1	17	21	109	0.00206	0.118	DGWEELHQMWENR	K	Q	0.984	1729.74	2501.8	1149	1161
AgambiaeSugarB01	spectrin beta 3L:12732941:12745929:1	AGAP010895-PA	266566	1	17	21	109	0.00206	0.118	EVDDLEQWITDR	R	E	0.997	1518.71	2435.06	1707	1718
AgambiaeSugarB01	spectrin beta 3L:12732941:12745929:1	AGAP010895-PA	266566	1	17	21	109	0.00206	0.118	FNEFAQDTATVGSER	R	V	0.997	1671.76		1741	1755
AgambiaeSugarB01	spectrin beta 3L:12732941:12745929:1	AGAP010895-PA	266566	1	17	21	109	0.00206	0.118	HLMGVEDLLQK	K	H	0.997	1282.68	1940.88	555	565
AgambiaeSugarB01	spectrin beta 3L:12732941:12745929:1	AGAP010895-PA	266566	1	17	21	109	0.00206	0.118	HRPDLIQFDK	K	L	0.864	1268.67	1099.5	211	220
AgambiaeSugarB01	spectrin beta 3L:12732941:12745929:1	AGAP010895-PA	266566	1	17	21	109	0.00206	0.118	HSLVEADINVLGDR	K	V	0.992	1537.8	1852.99	566	579
AgambiaeSugarB01	spectrin beta 3L:12732941:12745929:1	AGAP010895-PA	266566	1	17	21	109	0.00206	0.118	KHEAIETDIFAYEER	K	V	0.838	1850.89	1839.41	459	473
AgambiaeSugarB01	spectrin beta 3L:12732941:12745929:1	AGAP010895-PA	266566	1	17	21	109	0.00206	0.118	KHESLEQSVEDYADTIR	K	Q	0.997	2019.96	2072.09	1634	1650
AgambiaeSugarB01	spectrin beta 3L:12732941:12745929:1	AGAP010895-PA	266566	1	17	21	109	0.00206	0.118	KHQSLNTEIDNHEPR	K	I	0.986	1817.89	595.851	1528	1542
AgambiaeSugarB01	spectrin beta 3L:12732941:12745929:1	AGAP010895-PA	266566	1	17	21	109	0.00206	0.118	LISESDGVEQWIGEK	K	E	0.997	1689.83	1898.63	851	865
AgambiaeSugarB01	spectrin beta 3L:12732941:12745929:1	AGAP010895-PA	266566	1	17	21	109	0.00206	0.118	LLDAEDIFVDHPDEK	K	S	0.859	1755.84	2190.61	246	260
AgambiaeSugarB01	spectrin beta 3L:12732941:12745929:1	AGAP010895-PA	266566	1	17	21	109	0.00206	0.118	LTALENEADAIEGDHPEEAALIR	K	E	0.997	2477.22	2369.13	1009	1031
AgambiaeSugarB01	spectrin beta 3L:12732941:12745929:1	AGAP010895-PA	266566	1	17	21	109	0.00206	0.118	LVSTDNFGFDLAAVEAAAK	R	K	0.997	1938.98	3037.32	440	458
AgambiaeSugarB01	spectrin beta 3L:12732941:12745929:1	AGAP010895-PA	266566	1	17	21	109	0.00206	0.118	MINEYESLTSELLK	R	W	0.997	1669.84	2746.78	299	312
AgambiaeSugarB01	spectrin beta 3L:12732941:12745929:1	AGAP010895-PA	266566	1	17	21	109	0.00206	0.118	QEHVLSKDDTPVNLEQAENQLK	Q	R	0.997	2535.27		1188	1209
AgambiaeSugarB01	spectrin beta 3L:12732941:12745929:1	AGAP010895-PA	266566	1	17	21	109	0.00206	0.118	TQTDVASEDTPTSLPEAEK	K	L	0.997	2018.94	905.695	1078	1096
AgambiaeSugarB01	TRYP4: trypsin 4 3R:8627757:8628584:1	AGAP008292-PA	29606.6	0.97	1	1	3	5.67e-05	0.109	IVQHPDYDQETIDYDYSLLELESVLTFSNK	R	V	0.994	3574.71	3907.27	120	149
AgambiaeSugarB01	polyadenylate-binding protein 3L:16474901:16480123:-1	AGAP011092-PA	70641.2	0.985	1	1	16	0.000302	0.0189	NFGEDLTEEALR	K	D	0.997	1393.66	1734.61	189	200
AgambiaeSugarB01	2R:20950739:20951200:1	AGAP013137-PA	16503.9	0.985	1	1	8	0.000151	0.0719	LLPTASEAPQR	R	I	0.997	1182.65	616.194	72	82
AgambiaeSugarB01	Ca2+ transporting ATPase, plasma membrane 3L:7837545:7849506:-1	AGAP010638-PA	124443	0.985	1	1	8	0.000151	0.0151	EASDIILTDDNFSSIVK	K	A	0.997	1866.93	2489.16	784	800
AgambiaeSugarB01	dolichyl-diphosphooligosaccharide--protein glycosyltransferase 2R:20906501:20909318:1	AGAP002396-PA	87763.8	0.976	1	1	2	3.78e-05	0.027	HDLSSHSAHGEQNTGLGSNVK	K	N	0.995	2175.02	526.122	472	492
AgambiaeSugarB01	Coatomer subunit beta 2R:4186475:4189730:-1	AGAP001399-PA	107256	1	3	3	10	0.000189	0.0365	IMQELVMDVLR	R	V	0.997	1346.72	2799.46	318	328
AgambiaeSugarB01	Coatomer subunit beta 2R:4186475:4189730:-1	AGAP001399-PA	107256	1	3	3	10	0.000189	0.0365	LKEPELLEPLMPTIR	K	S	0.746	1779.01	2700.48	128	142
AgambiaeSugarB01	Coatomer subunit beta 2R:4186475:4189730:-1	AGAP001399-PA	107256	1	3	3	10	0.000189	0.0365	LLEAFPAIK	K	S	0.997	1001.6	1796.14	442	450
AgambiaeSugarB01	solute carrier family 25 (mitochondrial 2-oxodicarboxylate transporter) 2R:29866123:29867956:-1	AGAP002939-PA,AGAP002939-PB	33384.7	0.985	1	1	16	0.000302	0.0393	GILPPVLVETPK	K	R	0.997	1262.77	2204.77	79	90
AgambiaeSugarB01	ubiquitin carboxyl-terminal hydrolase 10 2L:35683643:35693306:1	AGAP006652-PA	225604	0.186	1	1	8	0.000151	0	YDFCKLHLILVVPLEELTVQQWAAVEQK	K	T	0.553	3312.77		0	0
AgambiaeSugarB01	squid X:7260671:7269894:-1	AGAP000399-PA,AGAP000399-PB	38399.1	0.982	1	1	2	3.78e-05	0.0413	EHFSQYGDIESINVK	K	T	0.997	1765.84	1553.67	121	135
AgambiaeSugarB01	ferrochelatase 2R:42425355:42426719:-1	AGAP003719-PA	43614.8	1	3	3	49	0.000926	0.119	AAAPNDHPLFIEALTDVVR	R	H	0.995	2049.08	3096.41	330	348
AgambiaeSugarB01	ferrochelatase 2R:42425355:42426719:-1	AGAP003719-PA	43614.8	1	3	3	49	0.000926	0.119	VGPLPWLEPFTDDAIK	K	G	0.997	1797.94	3537.6	267	282
AgambiaeSugarB01	ferrochelatase 2R:42425355:42426719:-1	AGAP003719-PA	43614.8	1	3	3	49	0.000926	0.119	YVNPLTEDTFR	R	E	0.997	1354.66	1600.85	125	135
AgambiaeSugarB01	GAPDH: glyceraldehyde 3-phosphate dehydrogenase 3R:37154051:37155049:1	AGAP009623-PA	35466.8	1	4	4	64	0.00121	0.211	AGIQLSDTFVK	K	L	0.997	1178.64	1528.89	296	306
AgambiaeSugarB01	GAPDH: glyceraldehyde 3-phosphate dehydrogenase 3R:37154051:37155049:1	AGAP009623-PA	35466.8	1	4	4	64	0.00121	0.211	GEVSAQDGCLVVNGQK	K	I	0.457	1603.77		55	70
AgambiaeSugarB01	GAPDH: glyceraldehyde 3-phosphate dehydrogenase 3R:37154051:37155049:1	AGAP009623-PA	35466.8	1	4	4	64	0.00121	0.211	VIISAPSADAPMFVVGVNLEAYEPSMKVVSNA	K	S	0.848	3305.68		116	147
AgambiaeSugarB01	GAPDH: glyceraldehyde 3-phosphate dehydrogenase 3R:37154051:37155049:1	AGAP009623-PA	35466.8	1	4	4	64	0.00121	0.211	VPTPNVSVVDL	R	T	0.995	1139.63		232	242
AgambiaeSugarB01	2R:59556530:59558421:-1	AGAP004655-PA	60503.3	0.985	1	1	2	3.78e-05	0.031	HGDGVAVIDGVYSNELR	R	Y	0.997	1800.89	1827.77	39	55
AgambiaeSugarB01	Alanine-glyoxylate aminotransferase 3L:2444147:2445549:-1	AGAP010387-PA,AGAP010387-PB	44299.3	1	3	4	64	0.00121	0.124	EALAQIAEEGLENQIK	R	R	0.997	1755.91	2410.18	270	285
AgambiaeSugarB01	Alanine-glyoxylate aminotransferase 3L:2444147:2445549:-1	AGAP010387-PA,AGAP010387-PB	44299.3	1	3	4	64	0.00121	0.124	GITPISISPKALDVIRNRR	P	T	0.862	2106.25		212	230
AgambiaeSugarB01	Alanine-glyoxylate aminotransferase 3L:2444147:2445549:-1	AGAP010387-PA,AGAP010387-PB	44299.3	1	3	4	64	0.00121	0.124	SLEVQGGLGPTFGK	F	A	0.997	1389.74		340	353
AgambiaeSugarB01	cAMP-dependent protein kinase regulator 2L:6244207:6262504:1	AGAP004940-PA	43534.3	1	3	3	19	0.000359	0.118	IQQDAGEVEISNLEK	R	G	0.997	1672.84	1251.8	296	310
AgambiaeSugarB01	cAMP-dependent protein kinase regulator 2L:6244207:6262504:1	AGAP004940-PA	43534.3	1	3	3	19	0.000359	0.118	MYEALLDAVPMLK	K	T	0.997	1493.77	3113.14	237	249
AgambiaeSugarB01	cAMP-dependent protein kinase regulator 2L:6244207:6262504:1	AGAP004940-PA	43534.3	1	3	3	19	0.000359	0.118	SLDKEQMNEVLDAMFEK	R	I	0.997	2026.95	2854.42	130	146
AgambiaeSugarB01	elongation factor 1-alpha 2L:46338841:46340232:1	AGAP007406-PA	50383.6	0.965	0	0	8	0.000151	0.0497	IGGIGTVPVGR	K	V	0.996	1025.61	912.531	256	266
AgambiaeSugarB01	elongation factor 1-alpha 2L:46338841:46340232:1	AGAP007406-PA	50383.6	0.965	0	0	8	0.000151	0.0497	YYVTIIDAPGHR	K	D	0.997	1404.73	1493.38	85	96
AgambiaeSugarB01	GSTE3: glutathione S-transferase epsilon class 3 3R:28601448:28602188:-1	AGAP009197-PA	25156.9	0.979	1	2	4	7.56e-05	0.0717	RLEQTMPHYQEINTDR	K	A	0.996	2030.97	1056.45	193	208
AgambiaeSugarB01	glutamyl aminopeptidase 2R:32232510:32242803:-1	AGAP003077-PA	112212	0.998	1	2	12	0.000227	0.02	ELVKDWDAVTVGSQIGYTYVVSRLDPHIVAGANLWGR	R	F	0.48	4085.12		0	0
AgambiaeSugarB01	glutamyl aminopeptidase 2R:32232510:32242803:-1	AGAP003077-PA	112212	0.998	1	2	12	0.000227	0.02	LPDDTIPLHYDLLLHPDLEK	R	K	0.997	2357.24	2794.19	122	141
AgambiaeSugarB01	protease m1 zinc metalloprotease 2L:4506937:4510013:-1	AGAP004860-PA	104158	1	5	6	85	0.00161	0.0863	AMEEYFDQLYSMSK	R	I	0.997	1741.74	2583.85	282	295
AgambiaeSugarB01	protease m1 zinc metalloprotease 2L:4506937:4510013:-1	AGAP004860-PA	104158	1	5	6	85	0.00161	0.0863	GIQLLEGGKK	R	L	0.704	1042.63	477.034	212	221
AgambiaeSugarB01	protease m1 zinc metalloprotease 2L:4506937:4510013:-1	AGAP004860-PA	104158	1	5	6	85	0.00161	0.0863	GVVEESNLFDSLEQAAK	R	E	0.997	1835.9	2618.72	464	480
AgambiaeSugarB01	protease m1 zinc metalloprotease 2L:4506937:4510013:-1	AGAP004860-PA	104158	1	5	6	85	0.00161	0.0863	IDNVAIKDEDYAAGAMENWGLVTYK	K	E	0.992	2786.33	2843.9	296	320
AgambiaeSugarB01	protease m1 zinc metalloprotease 2L:4506937:4510013:-1	AGAP004860-PA	104158	1	5	6	85	0.00161	0.0863	YLGLTQFESVDAR	R	T	0.997	1498.75	2008.36	165	177
AgambiaeSugarB01	alpha-glucosidase 3L:41725998:41728033:1	AGAP012400-PA	68555.3	1	4	4	38	0.000718	0.1	FWLDQGVDGFR	R	I	0.997	1339.64	2526.37	207	217
AgambiaeSugarB01	alpha-glucosidase 3L:41725998:41728033:1	AGAP012400-PA	68555.3	1	4	4	38	0.000718	0.1	IILDFVPNHSSDEHEWFK	R	K	0.995	2213.07	2456.78	113	130
AgambiaeSugarB01	alpha-glucosidase 3L:41725998:41728033:1	AGAP012400-PA	68555.3	1	4	4	38	0.000718	0.1	LDNSLPNELVFR	K	V	0.997	1416.75	2042.02	530	541
AgambiaeSugarB01	alpha-glucosidase 3L:41725998:41728033:1	AGAP012400-PA	68555.3	1	4	4	38	0.000718	0.1	VSGYEDYYVWQDPKPGTER	R	D	0.997	2289.05	1793.23	136	154
AgambiaeSugarB01	prohibitin 1 3R:31267258:31268156:1	AGAP009323-PA,AGAP009323-PB	30099.6	1	4	4	32	0.000605	0.232	DLQNVNITLR	K	I	0.997	1185.66	1445.22	84	93
AgambiaeSugarB01	prohibitin 1 3R:31267258:31268156:1	AGAP009323-PA,AGAP009323-PB	30099.6	1	4	4	32	0.000605	0.232	ESGDGLIELR	K	R	0.967	1070.55	1198.76	230	239
AgambiaeSugarB01	prohibitin 1 3R:31267258:31268156:1	AGAP009323-PA,AGAP009323-PB	30099.6	1	4	4	32	0.000605	0.232	VPDQLPKIYTILGQDYDER	P	V	0.997	2263.16		99	117
AgambiaeSugarB01	prohibitin 1 3R:31267258:31268156:1	AGAP009323-PA,AGAP009323-PB	30099.6	1	4	4	32	0.000605	0.232	VSDDLTERAAQFGVILDDISITHL	K	T	0.96	2628.35		150	173
AgambiaeSugarB01	TPX2: thioredoxin peroxidase 2 3L:15789079:15789669:1	AGAP011054-PA	22024.4	1	4	4	43	0.000812	0.204	DYGVLQEESGVPFR	R	G	0.997	1595.77	1931.03	112	125
AgambiaeSugarB01	TPX2: thioredoxin peroxidase 2 3L:15789079:15789669:1	AGAP011054-PA	22024.4	1	4	4	43	0.000812	0.204	GLFIIDDK	R	G	0.941	920.509	1683.93	126	133
AgambiaeSugarB01	TPX2: thioredoxin peroxidase 2 3L:15789079:15789669:1	AGAP011054-PA	22024.4	1	4	4	43	0.000812	0.204	IPLLADK	K	S	0.159	769.482	900.665	99	105
AgambiaeSugarB01	TPX2: thioredoxin peroxidase 2 3L:15789079:15789669:1	AGAP011054-PA	22024.4	1	4	4	43	0.000812	0.204	QVTVNDLPVGR	R	S	0.997	1197.66	1040.04	138	148
AgambiaeSugarB01	RpS18: 40S ribosomal protein S18 3L:2341073:2341768:1	AGAP028693-PA	17608	0.07	1	1	1	1.89e-05	0.0395	HYWGLR	R	V	0.291	831.426	1006.08	125	130
AgambiaeSugarB01	serine-type enodpeptidase 2L:37122230:37123167:-1	AGAP006710-PA,AGAP006711-PA	27927.7	0.603	1	1	2	3.78e-05	0.0543	YNRPQFHNDIGLMR	R	L	0.892	1760.87	1382.36	111	124
AgambiaeSugarB01	NADH dehydrogenase (ubiquinone) 1 beta subcomplex 10 3R:755284:760839:-1	AGAP007780-PA,AGAP007780-PB	19704.3	0.985	1	1	16	0.000302	0.0655	MVDNEILAILR	K	Q	0.997	1286.71	2877.45	76	86
AgambiaeSugarB01	1,4-alpha-glucan branching enzyme 3L:3183627:3188507:-1	AGAP010428-PA	79410	1	4	4	28	0.000529	0.0894	EMYTHMSVVSDPSLIIDRGIALHKMIR	K	L	0.292	3112.61		482	508
AgambiaeSugarB01	1,4-alpha-glucan branching enzyme 3L:3183627:3188507:-1	AGAP010428-PA	79410	1	4	4	28	0.000529	0.0894	LFELDPYLK	K	S	0.997	1137.62	2342.02	12	20
AgambiaeSugarB01	1,4-alpha-glucan branching enzyme 3L:3183627:3188507:-1	AGAP010428-PA	79410	1	4	4	28	0.000529	0.0894	NVEHHTFPEGWAGR	K	R	0.883	1636.76	1075.68	650	663
AgambiaeSugarB01	1,4-alpha-glucan branching enzyme 3L:3183627:3188507:-1	AGAP010428-PA	79410	1	4	4	28	0.000529	0.0894	QWHLVDDQLLK	R	Y	0.991	1394.74	2009.94	550	560
AgambiaeSugarB01	Transcription factor BTF3 homolog 4 2L:34739065:34739553:-1	AGAP006614-PA	17494.5	1	2	2	32	0.000605	0.16	LGVNTIPGIEEVNMIK	K	N	0.997	1726.94	2546.34	46	61
AgambiaeSugarB01	Transcription factor BTF3 homolog 4 2L:34739065:34739553:-1	AGAP006614-PA	17494.5	1	2	2	32	0.000605	0.16	MITEMLPNII	K	S	0.993	1174.62		93	102
AgambiaeSugarB01	dihydrodiol dehydrogenase / D-xylose 1-dehydrogenase (NADP) 3R:45808083:45809336:1	AGAP009945-PA	37297.3	0.985	1	1	8	0.000151	0.0295	ELVDTLPNAR	K	H	0.997	1127.61	944.979	267	276
AgambiaeSugarB01	myosin heavy chain 3R:49460519:49482350:1	AGAP010147-PG	224253	1	0	0	567	0.0107	0.278	AGVLGQMEEFRDER	R	L	0.995	1636.77	1682.62	767	780	AGAP010147-PI,AGAP010147-PA
AgambiaeSugarB01	myosin heavy chain 3R:49460519:49482350:1	AGAP010147-PG	224253	1	0	0	567	0.0107	0.278	AKLEQTLDELEDSLER	K	E	0.996	1888.95	2816.77	1025	1040	AGAP010147-PI,AGAP010147-PA
AgambiaeSugarB01	myosin heavy chain 3R:49460519:49482350:1	AGAP010147-PG	224253	1	0	0	567	0.0107	0.278	ANALQNELEESR	R	T	0.997	1373.67		1678	1689	AGAP010147-PI,AGAP010147-PA
AgambiaeSugarB01	myosin heavy chain 3R:49460519:49482350:1	AGAP010147-PG	224253	1	0	0	567	0.0107	0.278	AQLELSQVR	R	Q	0.997	1043.58	782.576	1561	1569	AGAP010147-PI,AGAP010147-PA
AgambiaeSugarB01	myosin heavy chain 3R:49460519:49482350:1	AGAP010147-PG	224253	1	0	0	567	0.0107	0.278	DLEEANIQHEGTLANL	R	R	0.997	1766.86		1177	1192	AGAP010147-PI,AGAP010147-PA
AgambiaeSugarB01	myosin heavy chain 3R:49460519:49482350:1	AGAP010147-PG	224253	1	0	0	567	0.0107	0.278	DLLDQIGEGGR	K	N	0.997	1172.59	1664.25	1511	1521	AGAP010147-PI,AGAP010147-PA
AgambiaeSugarB01	myosin heavy chain 3R:49460519:49482350:1	AGAP010147-PG	224253	1	0	0	567	0.0107	0.278	DVQSALEEEQR	K	A	0.997	1303.61	826.132	1652	1662	AGAP010147-PI,AGAP010147-PA
AgambiaeSugarB01	myosin heavy chain 3R:49460519:49482350:1	AGAP010147-PG	224253	1	0	0	567	0.0107	0.278	EQLGISER	R	R	0.93	913.474	566.786	1669	1676	AGAP010147-PI,AGAP010147-PA
AgambiaeSugarB01	myosin heavy chain 3R:49460519:49482350:1	AGAP010147-PG	224253	1	0	0	567	0.0107	0.278	FDKIIGEWKLKVDDLAAELDASQK	A	E	0.997	2732.45		1449	1472	AGAP010147-PI,AGAP010147-PA
AgambiaeSugarB01	myosin heavy chain 3R:49460519:49482350:1	AGAP010147-PG	224253	1	0	0	567	0.0107	0.278	GAYEEGQEQLEAVR	K	R	0.997	1578.74	957.707	1486	1499	AGAP010147-PI,AGAP010147-PA
AgambiaeSugarB01	myosin heavy chain 3R:49460519:49482350:1	AGAP010147-PG	224253	1	0	0	567	0.0107	0.278	GELVTVALPGGEEK	K	N	0.997	1398.75	1529.33	58	71	AGAP010147-PI,AGAP010147-PA
AgambiaeSugarB01	myosin heavy chain 3R:49460519:49482350:1	AGAP010147-PG	224253	1	0	0	567	0.0107	0.278	GKFIRIHFTGSGKLAGADIETYLLEK	F	A	0.997	2864.57		245	270	AGAP010147-PI,AGAP010147-PA
AgambiaeSugarB01	myosin heavy chain 3R:49460519:49482350:1	AGAP010147-PG	224253	1	0	0	567	0.0107	0.278	GKLQKQIKELQARIEELEEEVEAER	V	Q	0.993	2995.61		1102	1126	AGAP010147-PI,AGAP010147-PA
AgambiaeSugarB01	myosin heavy chain 3R:49460519:49482350:1	AGAP010147-PG	224253	1	0	0	567	0.0107	0.278	HNDAVAEMAEQVDQLNK	K	L	0.997	1911.89	1936.8	1196	1212	AGAP010147-PI,AGAP010147-PA
AgambiaeSugarB01	myosin heavy chain 3R:49460519:49482350:1	AGAP010147-PG	224253	1	0	0	567	0.0107	0.278	IEELEEEVEAER	R	Q	0.996	1474.69	1444.34	1115	1126	AGAP010147-PI,AGAP010147-PA
AgambiaeSugarB01	myosin heavy chain 3R:49460519:49482350:1	AGAP010147-PG	224253	1	0	0	567	0.0107	0.278	ISLTQQLEDTK	K	R	0.997	1275.68	1191.32	1306	1316	AGAP010147-PI,AGAP010147-PA
AgambiaeSugarB01	myosin heavy chain 3R:49460519:49482350:1	AGAP010147-PG	224253	1	0	0	567	0.0107	0.278	ISLTQQLEDTKR	K	L	0.992	1431.78	1228.44	1306	1317	AGAP010147-PI,AGAP010147-PA
AgambiaeSugarB01	myosin heavy chain 3R:49460519:49482350:1	AGAP010147-PG	224253	1	0	0	567	0.0107	0.278	KHNDAVAEMAEQVDQLNK	K	L	0.996	2039.98	1680.11	1195	1212	AGAP010147-PI,AGAP010147-PA
AgambiaeSugarB01	myosin heavy chain 3R:49460519:49482350:1	AGAP010147-PG	224253	1	0	0	567	0.0107	0.278	KLEADINELEIALDHANK	K	A	0.997	2036.07	2432.94	1617	1634	AGAP010147-PI,AGAP010147-PA
AgambiaeSugarB01	myosin heavy chain 3R:49460519:49482350:1	AGAP010147-PG	224253	1	0	0	567	0.0107	0.278	KLQKQIKELQARIEELEEEVEAER	G	Q	0.997	2938.58		1103	1126	AGAP010147-PI,AGAP010147-PA
AgambiaeSugarB01	myosin heavy chain 3R:49460519:49482350:1	AGAP010147-PG	224253	1	0	0	567	0.0107	0.278	LAEAEETIESLNQK	R	C	0.997	1574.79	1266.39	1397	1410	AGAP010147-PI,AGAP010147-PA
AgambiaeSugarB01	myosin heavy chain 3R:49460519:49482350:1	AGAP010147-PG	224253	1	0	0	567	0.0107	0.278	LAGADIETYLLEK	K	A	0.997	1435.77	2391.58	258	270	AGAP010147-PI,AGAP010147-PA
AgambiaeSugarB01	myosin heavy chain 3R:49460519:49482350:1	AGAP010147-PG	224253	1	0	0	567	0.0107	0.278	LATEVEDLQLEVDR	R	A	0.997	1629.83	1881.97	1421	1434	AGAP010147-PI,AGAP010147-PA
AgambiaeSugarB01	myosin heavy chain 3R:49460519:49482350:1	AGAP010147-PG	224253	1	0	0	567	0.0107	0.278	LEADINELEIALDHANK	K	A	0.996	1907.97	2572.29	1618	1634	AGAP010147-PI,AGAP010147-PA
AgambiaeSugarB01	myosin heavy chain 3R:49460519:49482350:1	AGAP010147-PG	224253	1	0	0	567	0.0107	0.278	LEAEKDELQAALEEAEAALEQEENK	R	V	0.997	2800.34	3551.58	1533	1557	AGAP010147-PI,AGAP010147-PA
AgambiaeSugarB01	myosin heavy chain 3R:49460519:49482350:1	AGAP010147-PG	224253	1	0	0	567	0.0107	0.278	LEDEQSLVGK	K	L	0.997	1117.57		1094	1103	AGAP010147-PI,AGAP010147-PA
AgambiaeSugarB01	myosin heavy chain 3R:49460519:49482350:1	AGAP010147-PG	224253	1	0	0	567	0.0107	0.278	LEQTLDELEDSLER	K	E	0.997	1689.82	2390.16	1027	1040	AGAP010147-PI,AGAP010147-PA
AgambiaeSugarB01	myosin heavy chain 3R:49460519:49482350:1	AGAP010147-PG	224253	1	0	0	567	0.0107	0.278	LKVDDLAAELDASQK	K	E	0.997	1615.85	1948.53	1458	1472	AGAP010147-PI,AGAP010147-PA
AgambiaeSugarB01	myosin heavy chain 3R:49460519:49482350:1	AGAP010147-PG	224253	1	0	0	567	0.0107	0.278	LSIENSDLLR	K	Q	0.997	1159.63	1493.82	1280	1289	AGAP010147-PI,AGAP010147-PA
AgambiaeSugarB01	myosin heavy chain 3R:49460519:49482350:1	AGAP010147-PG	224253	1	0	0	567	0.0107	0.278	LSILEEESMFPK	I	A	0.997	1422.72	2305.64	531	542	AGAP010147-PI,AGAP010147-PA
AgambiaeSugarB01	myosin heavy chain 3R:49460519:49482350:1	AGAP010147-PG	224253	1	0	0	567	0.0107	0.278	LTQEAVADLER	K	N	0.997	1244.65	926.416	1061	1071	AGAP010147-PI,AGAP010147-PA
AgambiaeSugarB01	myosin heavy chain 3R:49460519:49482350:1	AGAP010147-PG	224253	1	0	0	567	0.0107	0.278	NDLENQLR	K	D	0.97	1001.5		913	920	AGAP010147-PI,AGAP010147-PA
AgambiaeSugarB01	myosin heavy chain 3R:49460519:49482350:1	AGAP010147-PG	224253	1	0	0	567	0.0107	0.278	NKDPLNDTVVDQFK	K	K	0.941	1632.82	1590	598	611	AGAP010147-PI,AGAP010147-PA
AgambiaeSugarB01	myosin heavy chain 3R:49460519:49482350:1	AGAP010147-PG	224253	1	0	0	567	0.0107	0.278	NKDPLNDTVVDQFKKGSNALMVEIFAD	K	H	0.995	3008.5		598	624	AGAP010147-PI,AGAP010147-PA
AgambiaeSugarB01	myosin heavy chain 3R:49460519:49482350:1	AGAP010147-PG	224253	1	0	0	567	0.0107	0.278	NLEHDLDNLR	R	E	0.997	1238.61	1363.37	1335	1344	AGAP010147-PI,AGAP010147-PA
AgambiaeSugarB01	myosin heavy chain 3R:49460519:49482350:1	AGAP010147-PG	224253	1	0	0	567	0.0107	0.278	NLNDEIAHQDELINK	R	L	0.996	1765.87	1458.93	977	991	AGAP010147-PI,AGAP010147-PA
AgambiaeSugarB01	myosin heavy chain 3R:49460519:49482350:1	AGAP010147-PG	224253	1	0	0	567	0.0107	0.278	NSEEKAKKAMVDAARLADELRAEQDHA	K	Q	0.853	2996.49		1750	1776	AGAP010147-PI,AGAP010147-PA
AgambiaeSugarB01	myosin heavy chain 3R:49460519:49482350:1	AGAP010147-PG	224253	1	0	0	567	0.0107	0.278	QAEQELSDAHEQLNEVSAQNASIAAAKRKLESELQTLHSDLD	R	E	0.988	4617.27		1701	1742	AGAP010147-PI,AGAP010147-PA
AgambiaeSugarB01	myosin heavy chain 3R:49460519:49482350:1	AGAP010147-PG	224253	1	0	0	567	0.0107	0.278	TAEELQAAEDK	K	V	0.993	1204.57		1006	1016	AGAP010147-PI,AGAP010147-PA
AgambiaeSugarB01	myosin heavy chain 3R:49460519:49482350:1	AGAP010147-PG	224253	1	0	0	567	0.0107	0.278	TLLEQADRGR	R	R	0.138	1158.62	3461.66	1690	1699	AGAP010147-PI,AGAP010147-PA
AgambiaeSugarB01	myosin heavy chain 3R:49460519:49482350:1	AGAP010147-PG	224253	1	0	0	567	0.0107	0.278	TLNDFDASK	R	K	0.924	1010.48		1269	1277	AGAP010147-PI,AGAP010147-PA
AgambiaeSugarB01	myosin heavy chain 3R:49460519:49482350:1	AGAP010147-PG	224253	1	0	0	567	0.0107	0.278	TWAWWK	R	L	0.394	877.436	2283.57	826	831	AGAP010147-PI,AGAP010147-PA
AgambiaeSugarB01	myosin heavy chain 3R:49460519:49482350:1	AGAP010147-PG	224253	1	0	0	567	0.0107	0.278	VDDLAAELDASQK	K	E	0.997	1374.67	1267.5	1460	1472	AGAP010147-PI,AGAP010147-PA
AgambiaeSugarB01	myosin heavy chain 3R:49460519:49482350:1	AGAP010147-PG	224253	1	0	0	567	0.0107	0.278	VEDMADLTYLNEAAVLHNLRQRYYSKLIY	K	T	0.905	3501.78		89	117	AGAP010147-PI,AGAP010147-PA
AgambiaeSugarB01	myosin heavy chain 3R:49460519:49482350:1	AGAP010147-PG	224253	1	0	0	567	0.0107	0.278	VISQQTLER	R	S	0.997	1073.6	560.6	273	281	AGAP010147-PI,AGAP010147-PA
AgambiaeSugarB01	ABCB1: ATP-binding cassette transporter (ABC transporter) family B member 1 2R:18516732:18519580:1	AGAP002278-PA	96628.8	1	6	7	76	0.00144	0.117	EDQEVVDAPSAPGLAVAR	R	G	0.997	1823.91	1387.54	550	567
AgambiaeSugarB01	ABCB1: ATP-binding cassette transporter (ABC transporter) family B member 1 2R:18516732:18519580:1	AGAP002278-PA	96628.8	1	6	7	76	0.00144	0.117	HDNLLEQSGVYAEMWNQQLK	R	N	0.994	2403.14	2706.63	788	807
AgambiaeSugarB01	ABCB1: ATP-binding cassette transporter (ABC transporter) family B member 1 2R:18516732:18519580:1	AGAP002278-PA	96628.8	1	6	7	76	0.00144	0.117	ILTFPEQYETQVGER	R	G	0.997	1809.9	1808.25	689	703
AgambiaeSugarB01	ABCB1: ATP-binding cassette transporter (ABC transporter) family B member 1 2R:18516732:18519580:1	AGAP002278-PA	96628.8	1	6	7	76	0.00144	0.117	SPAIVLLDEATSALDTQTER	K	N	0.997	2130.09	3343.49	724	743
AgambiaeSugarB01	ABCB1: ATP-binding cassette transporter (ABC transporter) family B member 1 2R:18516732:18519580:1	AGAP002278-PA	96628.8	1	6	7	76	0.00144	0.117	SVDSLLNFETVK	R	Y	0.997	1351.71	2146.13	432	443
AgambiaeSugarB01	ABCB1: ATP-binding cassette transporter (ABC transporter) family B member 1 2R:18516732:18519580:1	AGAP002278-PA	96628.8	1	6	7	76	0.00144	0.117	VAAIAAPPAHHHHH	K	-	0.189	1465.76	450.956	836	849
AgambiaeSugarB01	lupus La protein 3R:21793962:21795276:1	AGAP008952-PA,AGAP008952-PB	46732.9	0.821	1	2	5	9.45e-05	0.0341	RHPERPLPEMNEER	R	R	0.892	1789.88	632.544	108	121
AgambiaeSugarB01	Actin, cytoplasmic 3L:26318416:26319625:1	AGAP011516-PA	41659.8	1	2	2	336	0.00635	0.468	AGFAGDDAPR	K	A	0.997	976.448	522.811	20	29	AGAP000651-PB,AGAP000651-PC,AGAP005095-PA,AGAP000651-PA,AGAP011515-PA
AgambiaeSugarB01	Actin, cytoplasmic 3L:26318416:26319625:1	AGAP011516-PA	41659.8	1	2	2	336	0.00635	0.468	AGFAGDDAPRAVFPSIVGRPR	K	H	0.384	2156.14	1898.47	20	40	AGAP000651-PB,AGAP000651-PC,AGAP005095-PA,AGAP000651-PA,AGAP011515-PA
AgambiaeSugarB01	Actin, cytoplasmic 3L:26318416:26319625:1	AGAP011516-PA	41659.8	1	2	2	336	0.00635	0.468	ASLSTFQAMWISKQEYDESGPGIVHR	L	K	0.995	2937.42		348	373
AgambiaeSugarB01	Actin, cytoplasmic 3L:26318416:26319625:1	AGAP011516-PA	41659.8	1	2	2	336	0.00635	0.468	AVFPSIVGR	R	P	0.997	945.552		30	38	AGAP000651-PB,AGAP000651-PC,AGAP005095-PA,AGAP000651-PA,AGAP011515-PA
AgambiaeSugarB01	Actin, cytoplasmic 3L:26318416:26319625:1	AGAP011516-PA	41659.8	1	2	2	336	0.00635	0.468	AVFPSIVGRPR	R	H	0.997	1198.71	1420.37	30	40	AGAP000651-PB,AGAP000651-PC,AGAP005095-PA,AGAP000651-PA,AGAP011515-PA
AgambiaeSugarB01	Actin, cytoplasmic 3L:26318416:26319625:1	AGAP011516-PA	41659.8	1	2	2	336	0.00635	0.468	DLTDYLMK	R	I	0.843	998.486	1946.31	185	192	AGAP000651-PB,AGAP000651-PC,AGAP005095-PA,AGAP000651-PA,AGAP011515-PA
AgambiaeSugarB01	Actin, cytoplasmic 3L:26318416:26319625:1	AGAP011516-PA	41659.8	1	2	2	336	0.00635	0.468	GIITNWDDMEK	H	I	0.997	1321.61		75	85	AGAP005095-PA,AGAP011515-PA
AgambiaeSugarB01	Actin, cytoplasmic 3L:26318416:26319625:1	AGAP011516-PA	41659.8	1	2	2	336	0.00635	0.468	GILTLK	R	Y	0.394	644.434	1234.81	64	69	AGAP000651-PB,AGAP000651-PC,AGAP005095-PA,AGAP000651-PA,AGAP011515-PA
AgambiaeSugarB01	Actin, cytoplasmic 3L:26318416:26319625:1	AGAP011516-PA	41659.8	1	2	2	336	0.00635	0.468	IIAPPER	K	K	0.854	795.472	544.371	330	336	AGAP000651-PB,AGAP000651-PC,AGAP005095-PA,AGAP000651-PA,AGAP011515-PA
AgambiaeSugarB01	Actin, cytoplasmic 3L:26318416:26319625:1	AGAP011516-PA	41659.8	1	2	2	336	0.00635	0.468	IWHHTFYNELR	K	V	0.997	1515.75	1379.45	86	96	AGAP000651-PB,AGAP000651-PC,AGAP005095-PA,AGAP000651-PA,AGAP011515-PA
AgambiaeSugarB01	Actin, cytoplasmic 3L:26318416:26319625:1	AGAP011516-PA	41659.8	1	2	2	336	0.00635	0.468	QEYDESGPGIVHR	K	K	0.536	1486.69	670.954	361	373
AgambiaeSugarB01	Actin, cytoplasmic 3L:26318416:26319625:1	AGAP011516-PA	41659.8	1	2	2	336	0.00635	0.468	SGGTTMYPGIADR	L	M	0.997	1325.62	833.321	301	313	AGAP000651-PB,AGAP000651-PC,AGAP005095-PA,AGAP000651-PA,AGAP011515-PA
AgambiaeSugarB01	Actin, cytoplasmic 3L:26318416:26319625:1	AGAP011516-PA	41659.8	1	2	2	336	0.00635	0.468	SYELPDGQVITIGNER	K	F	0.997	1790.89	2103.13	240	255	AGAP000651-PB,AGAP000651-PC,AGAP005095-PA,AGAP000651-PA,AGAP011515-PA
AgambiaeSugarB01	Actin, cytoplasmic 3L:26318416:26319625:1	AGAP011516-PA	41659.8	1	2	2	336	0.00635	0.468	TTGIVLDSGDGVSHTVPIYEGY	R	A	0.993	2280.1		149	170	AGAP000651-PB,AGAP000651-PC,AGAP005095-PA,AGAP000651-PA,AGAP011515-PA
AgambiaeSugarB01	Actin, cytoplasmic 3L:26318416:26319625:1	AGAP011516-PA	41659.8	1	2	2	336	0.00635	0.468	TTGIVLDSGDGVSHTVPIYEGYALPHAILR	R	L	0.994	3151.64	2740.73	149	178	AGAP000651-PB,AGAP000651-PC,AGAP005095-PA,AGAP000651-PA,AGAP011515-PA
AgambiaeSugarB01	Actin, cytoplasmic 3L:26318416:26319625:1	AGAP011516-PA	41659.8	1	2	2	336	0.00635	0.468	TTGIVLDSGDGVSHTVPIYEGYALPHAILRLDLA	R	G	0.95	3563.87		149	182	AGAP000651-PB,AGAP000651-PC,AGAP005095-PA,AGAP000651-PA
AgambiaeSugarB01	Actin, cytoplasmic 3L:26318416:26319625:1	AGAP011516-PA	41659.8	1	2	2	336	0.00635	0.468	VAPEEHPVLLTEAPLNPK	R	A	0.997	1954.06	1747.2	97	114	AGAP000651-PB,AGAP000651-PC,AGAP005095-PA,AGAP000651-PA,AGAP011515-PA
AgambiaeSugarB01	Actin, cytoplasmic 3L:26318416:26319625:1	AGAP011516-PA	41659.8	1	2	2	336	0.00635	0.468	YNELRVAPEEHPVLLTEAPLNPK	F	A	0.994	2629.4		92	114	AGAP000651-PB,AGAP000651-PC,AGAP005095-PA,AGAP000651-PA,AGAP011515-PA
AgambiaeSugarB01	Actin, cytoplasmic 3L:26318416:26319625:1	AGAP011516-PA	41659.8	1	2	2	336	0.00635	0.468	YPIEHGIITNWDDMEK	K	I	0.997	1960.91	1978	70	85	AGAP005095-PA,AGAP011515-PA
AgambiaeSugarB01	CYP6AG1: cytochrome P450 2R:36314469:36316210:1	AGAP003343-PA	57374.5	1	5	6	60	0.00113	0.118	AEVTPAFTTSRMKALFPFVEDVSNR	R	M	0.893	2813.43		134	158
AgambiaeSugarB01	CYP6AG1: cytochrome P450 2R:36314469:36316210:1	AGAP003343-PA	57374.5	1	5	6	60	0.00113	0.118	ALFPFVEDVSNR	K	M	0.997	1393.71	2508.56	147	158
AgambiaeSugarB01	CYP6AG1: cytochrome P450 2R:36314469:36316210:1	AGAP003343-PA	57374.5	1	5	6	60	0.00113	0.118	EIEQFFTDLMEK	K	A	0.997	1529.72	3097.56	244	255
AgambiaeSugarB01	CYP6AG1: cytochrome P450 2R:36314469:36316210:1	AGAP003343-PA	57374.5	1	5	6	60	0.00113	0.118	GLFEVITK	R	Y	0.997	906.53	1677.99	456	463
AgambiaeSugarB01	CYP6AG1: cytochrome P450 2R:36314469:36316210:1	AGAP003343-PA	57374.5	1	5	6	60	0.00113	0.118	NRPFVDDFQDIYDK	R	Y	0.997	1771.83	2101.76	50	63
AgambiaeSugarB01	T-complex protein 1, delta subunit 3R:34963390:34965635:-1	AGAP009505-PA	57550.9	0.996	2	2	11	0.000208	0.0657	AVEILTEMSRPVELNDRETLIK	K	S	0.602	2556.37		137	158
AgambiaeSugarB01	T-complex protein 1, delta subunit 3R:34963390:34965635:-1	AGAP009505-PA	57550.9	0.996	2	2	11	0.000208	0.0657	DAVSDLAQHFLDK	R	I	0.991	1458.72	2710.35	301	313
AgambiaeSugarB02	3L:32454478:32455461:-1	AGAP011725-PA	27043.5	1	2	2	19	0.000392	0.0975	RNYPESVGPWFVDDR	K	I	0.997	1836.87	2028.28	58	72
AgambiaeSugarB02	3L:32454478:32455461:-1	AGAP011725-PA	27043.5	1	2	2	19	0.000392	0.0975	VLSEAVFK	K	N	0.948	892.514	924.469	47	54
AgambiaeSugarB02	X:10081739:10082248:1	AGAP000570-PA	18094.6	1	5	5	58	0.0012	0.385	ANPDLQVTPLVPVR	R	Q	0.997	1518.86		49	62
AgambiaeSugarB02	X:10081739:10082248:1	AGAP000570-PA	18094.6	1	5	5	58	0.0012	0.385	GYVVSGGVGQR	R	Q	0.997	1078.56	575.092	136	146
AgambiaeSugarB02	X:10081739:10082248:1	AGAP000570-PA	18094.6	1	5	5	58	0.0012	0.385	LDLQYPTAGV	R	G	0.997	1076.56		107	116
AgambiaeSugarB02	X:10081739:10082248:1	AGAP000570-PA	18094.6	1	5	5	58	0.0012	0.385	SSNQQSWPTPQDVR	L	L	0.997	1629.76		93	106
AgambiaeSugarB02	X:10081739:10082248:1	AGAP000570-PA	18094.6	1	5	5	58	0.0012	0.385	VYSVGAHSASERLVGLSSNQQSWPTPQDVR	I	L	0.997	3255.61		77	106
AgambiaeSugarB02	leukotriene-A4 hydrolase 3R:45186831:45189245:-1	AGAP009907-PA	72513.5	1	4	5	10	0.000206	0.0728	DFHALHGLSELSDCIK	R	T	0.997	1841.89	2117.25	365	380
AgambiaeSugarB02	leukotriene-A4 hydrolase 3R:45186831:45189245:-1	AGAP009907-PA	72513.5	1	4	5	10	0.000206	0.0728	EDPNNEVLLER	R	I	0.997	1327.65	906.147	461	471
AgambiaeSugarB02	leukotriene-A4 hydrolase 3R:45186831:45189245:-1	AGAP009907-PA	72513.5	1	4	5	10	0.000206	0.0728	HVDLDWTVNFDK	R	S	0.997	1488.71	2204.51	51	62
AgambiaeSugarB02	leukotriene-A4 hydrolase 3R:45186831:45189245:-1	AGAP009907-PA	72513.5	1	4	5	10	0.000206	0.0728	LTIYLPTK	K	T	0.139	948.577	1487.72	121	128
AgambiaeSugarB02	Regucalcin protein 3R:1055637:1056799:-1	AGAP007793-PA	34494.1	1	9	10	100	0.00206	0.4	DSGANHIKEYDIDLDGNLINPR	V	I	0.997	2469.2		179	200
AgambiaeSugarB02	Regucalcin protein 3R:1055637:1056799:-1	AGAP007793-PA	34494.1	1	9	10	100	0.00206	0.4	EYDIDLDGNLINPR	K	I	0.997	1646.8	2288.67	187	200
AgambiaeSugarB02	Regucalcin protein 3R:1055637:1056799:-1	AGAP007793-PA	34494.1	1	9	10	100	0.00206	0.4	GLAMNEVVLKD	K	-	0.997	1188.63	1415.92	300	310
AgambiaeSugarB02	Regucalcin protein 3R:1055637:1056799:-1	AGAP007793-PA	34494.1	1	9	10	100	0.00206	0.4	KQVTSASFGGPKLDDLFVTTAAK	A	N	0.997	2381.27		255	277
AgambiaeSugarB02	Regucalcin protein 3R:1055637:1056799:-1	AGAP007793-PA	34494.1	1	9	10	100	0.00206	0.4	LYVGSMLNESAGNPFEK	R	A	0.996	1855.89		122	138
AgambiaeSugarB02	Regucalcin protein 3R:1055637:1056799:-1	AGAP007793-PA	34494.1	1	9	10	100	0.00206	0.4	NLTGPQEEPAGAVFK	K	I	0.997	1557.79	1175.14	278	292
AgambiaeSugarB02	Regucalcin protein 3R:1055637:1056799:-1	AGAP007793-PA	34494.1	1	9	10	100	0.00206	0.4	VAAIPPYTELGEGPHWDIAR	R	Q	0.997	2192.11	2456.94	7	26
AgambiaeSugarB02	Regucalcin protein 3R:1055637:1056799:-1	AGAP007793-PA	34494.1	1	9	10	100	0.00206	0.4	VDPWGR	K	L	0.474	729.368	644.839	116	121
AgambiaeSugarB02	Regucalcin protein 3R:1055637:1056799:-1	AGAP007793-PA	34494.1	1	9	10	100	0.00206	0.4	VYSASIDGIR	K	F	0.997	1080.57	891.219	49	58
AgambiaeSugarB02	CYP9J5: cytochrome P450 3L:39836452:39838508:1	AGAP012296-PA	62755.7	0.997	2	2	27	0.000557	0.0569	EEVKGFATVEESEVGQTQASK	R	G	0.13	2253.09	2910.34	302	322
AgambiaeSugarB02	CYP9J5: cytochrome P450 3L:39836452:39838508:1	AGAP012296-PA	62755.7	0.997	2	2	27	0.000557	0.0569	LYEEILQTDK	K	A	0.997	1251.65	1264.04	367	376
AgambiaeSugarB02	3L:28405825:28411563:-1	AGAP011584-PA	89764.6	1	3	3	33	0.000681	0.0735	IPIYGPPGNPDYQYPR	K	E	0.997	1846.91		267	282
AgambiaeSugarB02	3L:28405825:28411563:-1	AGAP011584-PA	89764.6	1	3	3	33	0.000681	0.0735	LGTVEVQDQITGAR	K	K	0.997	1486.79	1119.02	635	648
AgambiaeSugarB02	3L:28405825:28411563:-1	AGAP011584-PA	89764.6	1	3	3	33	0.000681	0.0735	SNEEESGPETAPIIREGEPITLDDFLQGR	A	L	0.997	3199.54		53	81
AgambiaeSugarB02	clathrin heavy chain 2R:31211005:31217737:1	AGAP003021-PA,AGAP003021-PB	191446	1	8	8	60	0.00124	0.0531	AHTMTEEVVFWK	K	W	0.997	1477.71	1921.21	101	112
AgambiaeSugarB02	clathrin heavy chain 2R:31211005:31217737:1	AGAP003021-PA,AGAP003021-PB	191446	1	8	8	60	0.00124	0.0531	AINEALNGLLIDEEDYQGLRTSIDAFDNFDNIALAQKLEK	K	H	0.762	4480.25		1463	1502
AgambiaeSugarB02	clathrin heavy chain 2R:31211005:31217737:1	AGAP003021-PA,AGAP003021-PB	191446	1	8	8	60	0.00124	0.0531	ALEHYTDLYDIK	R	R	0.618	1480.73	1666.1	627	638
AgambiaeSugarB02	clathrin heavy chain 2R:31211005:31217737:1	AGAP003021-PA,AGAP003021-PB	191446	1	8	8	60	0.00124	0.0531	DDISVTVKAFMTADLPNELIELLEK	P	I	0.997	2804.46		987	1011
AgambiaeSugarB02	clathrin heavy chain 2R:31211005:31217737:1	AGAP003021-PA,AGAP003021-PB	191446	1	8	8	60	0.00124	0.0531	EALNGLLIDEEDYQGLRTSIDAFDNFDNIALAQK	N	L	0.99	3811.87		1466	1499
AgambiaeSugarB02	clathrin heavy chain 2R:31211005:31217737:1	AGAP003021-PA,AGAP003021-PB	191446	1	8	8	60	0.00124	0.0531	TSIDAFDNFDNIALAQK	R	L	0.997	1882.92		1483	1499
AgambiaeSugarB02	clathrin heavy chain 2R:31211005:31217737:1	AGAP003021-PA,AGAP003021-PB	191446	1	8	8	60	0.00124	0.0531	VKAFMTADLPNELIELLEK	T	I	0.997	2174.18		993	1011
AgambiaeSugarB02	clathrin heavy chain 2R:31211005:31217737:1	AGAP003021-PA,AGAP003021-PB	191446	1	8	8	60	0.00124	0.0531	VTVKAFMTADLPNELIELLEK	S	I	0.997	2374.29		991	1011
AgambiaeSugarB02	Mitochondrial translation elongation factor TU 2L:40536505:40538135:1	AGAP006996-PA	51389.1	0.998	2	2	20	0.000413	0.0687	HYGHTDCPGHADYIK	R	N	0.419	1770.77	548.568	123	137
AgambiaeSugarB02	Mitochondrial translation elongation factor TU 2L:40536505:40538135:1	AGAP006996-PA	51389.1	0.998	2	2	20	0.000413	0.0687	VDAADQEMVDLVEMEIR	K	E	0.997	1962.91	3373.22	185	201
AgambiaeSugarB02	phosphoglucomutase 2L:22638694:22640458:-1	AGAP005860-PA	60766.2	0.419	1	1	1	2.06e-05	0.0232	LGDNFSYNDPIDK	R	S	0.788	1497.69	1335.06	471	483
AgambiaeSugarB02	Hsp83: Heat shock protein 83 2L:40256208:40258370:-1	AGAP006958-PA	82090.3	1	7	9	85	0.00175	0.15	CLELFEELAEDKETYK	K	K	0.997	2016.95	2647.83	400	415
AgambiaeSugarB02	Hsp83: Heat shock protein 83 2L:40256208:40258370:-1	AGAP006958-PA	82090.3	1	7	9	85	0.00175	0.15	EDQLEYLEESK	K	I	0.997	1382.63	1251.32	182	192
AgambiaeSugarB02	Hsp83: Heat shock protein 83 2L:40256208:40258370:-1	AGAP006958-PA	82090.3	1	7	9	85	0.00175	0.15	GVVDSEDLPLNISR	K	E	0.997	1513.79		367	380
AgambiaeSugarB02	Hsp83: Heat shock protein 83 2L:40256208:40258370:-1	AGAP006958-PA	82090.3	1	7	9	85	0.00175	0.15	HLEINPDHAIIETLR	K	Q	0.997	1770.95	1967.59	613	627
AgambiaeSugarB02	Hsp83: Heat shock protein 83 2L:40256208:40258370:-1	AGAP006958-PA	82090.3	1	7	9	85	0.00175	0.15	KHLEINPDHAIIETLR	K	Q	0.893	1899.04	1756	612	627
AgambiaeSugarB02	Hsp83: Heat shock protein 83 2L:40256208:40258370:-1	AGAP006958-PA	82090.3	1	7	9	85	0.00175	0.15	KKRGFEVIYMTEPIDEYVIQQLK	V	E	0.997	2827.51		492	514
AgambiaeSugarB02	Hsp83: Heat shock protein 83 2L:40256208:40258370:-1	AGAP006958-PA	82090.3	1	7	9	85	0.00175	0.15	LADLLR	K	F	0.474	700.435	871.724	439	444	AGAP007482-PA
AgambiaeSugarB02	Hsp83: Heat shock protein 83 2L:40256208:40258370:-1	AGAP006958-PA	82090.3	1	7	9	85	0.00175	0.15	NQSDEHVGLKLNKSFQDYFK	R	K	0.236	2397.18		0	0
AgambiaeSugarB02	Hsp83: Heat shock protein 83 2L:40256208:40258370:-1	AGAP006958-PA	82090.3	1	7	9	85	0.00175	0.15	TKPIWTRNADDISQEEYGEFYK	K	S	0.997	2690.27		273	294
AgambiaeSugarB02	60 kDa heat shock protein, mitochondrial precursor 2R:47808071:47809937:-1	AGAP004002-PA	60778.1	1	8	8	106	0.00219	0.225	ALMLQGVDVLADAVAVTMGPKGR	R	N	0.483	2312.25		34	56
AgambiaeSugarB02	60 kDa heat shock protein, mitochondrial precursor 2R:47808071:47809937:-1	AGAP004002-PA	60778.1	1	8	8	106	0.00219	0.225	DDCLLLK	K	G	0.89	876.45	1056.72	349	355
AgambiaeSugarB02	60 kDa heat shock protein, mitochondrial precursor 2R:47808071:47809937:-1	AGAP004002-PA	60778.1	1	8	8	106	0.00219	0.225	GIIDPTK	K	V	0.819	743.43	1366.3	513	519
AgambiaeSugarB02	60 kDa heat shock protein, mitochondrial precursor 2R:47808071:47809937:-1	AGAP004002-PA	60778.1	1	8	8	106	0.00219	0.225	NAGVDGSVVVAK	K	V	0.997	1115.61	590.643	478	489
AgambiaeSugarB02	60 kDa heat shock protein, mitochondrial precursor 2R:47808071:47809937:-1	AGAP004002-PA	60778.1	1	8	8	106	0.00219	0.225	NVILEQSWGSPK	R	I	0.997	1357.71	1326.45	57	68
AgambiaeSugarB02	60 kDa heat shock protein, mitochondrial precursor 2R:47808071:47809937:-1	AGAP004002-PA	60778.1	1	8	8	106	0.00219	0.225	RVGKEGVITVKDGKTLNDELEVIEGMK	K	F	0.997	2957.6		188	214
AgambiaeSugarB02	60 kDa heat shock protein, mitochondrial precursor 2R:47808071:47809937:-1	AGAP004002-PA	60778.1	1	8	8	106	0.00219	0.225	TLNDELEVIEGMK	K	F	0.947	1490.74		202	214
AgambiaeSugarB02	60 kDa heat shock protein, mitochondrial precursor 2R:47808071:47809937:-1	AGAP004002-PA	60778.1	1	8	8	106	0.00219	0.225	VFGDDANLVKLEDVQLSDLGQVGEITITK	I	D	0.997	3116.64		320	348
AgambiaeSugarB02	60 kDa heat shock protein, mitochondrial precursor 2R:47808071:47809937:-1	AGAP004002-PA	60778.1	1	8	8	106	0.00219	0.225	VGGSSEVEVNEK	K	K	0.997	1233.6	515.896	402	413
AgambiaeSugarB02	V-type H+-transporting ATPase subunit I 2R:6491962:6495261:-1	AGAP001588-PA	92840.3	1	6	6	59	0.00122	0.0965	ALVNGSAAVGSAVPSFLNIIATDEDPPTYNK	T	T	0.997	3131.59		331	361
AgambiaeSugarB02	V-type H+-transporting ATPase subunit I 2R:6491962:6495261:-1	AGAP001588-PA	92840.3	1	6	6	59	0.00122	0.0965	DSVAIPDMPEVIPR	K	T	0.677	1538.79	2396.75	75	88
AgambiaeSugarB02	V-type H+-transporting ATPase subunit I 2R:6491962:6495261:-1	AGAP001588-PA	92840.3	1	6	6	59	0.00122	0.0965	EIIDLEAQLEK	R	T	0.996	1282.69		94	104
AgambiaeSugarB02	V-type H+-transporting ATPase subunit I 2R:6491962:6495261:-1	AGAP001588-PA	92840.3	1	6	6	59	0.00122	0.0965	MVLGQTQDQR	K	Q	0.997	1175.58	548.978	265	274
AgambiaeSugarB02	V-type H+-transporting ATPase subunit I 2R:6491962:6495261:-1	AGAP001588-PA	92840.3	1	6	6	59	0.00122	0.0965	NIIATDEDPPTYNK	L	T	0.997	1590.76		348	361
AgambiaeSugarB02	V-type H+-transporting ATPase subunit I 2R:6491962:6495261:-1	AGAP001588-PA	92840.3	1	6	6	59	0.00122	0.0965	QATLEESLVDPK	R	T	0.997	1329.69		194	205
AgambiaeSugarB02	NADH dehydrogenase (ubiquinone) 1 beta subcomplex 8 2R:14012368:14013179:-1	AGAP002020-PA	20354	1	3	4	48	0.000991	0.195	FGSAEPLR	R	Y	0.989	876.457	593.83	116	123
AgambiaeSugarB02	NADH dehydrogenase (ubiquinone) 1 beta subcomplex 8 2R:14012368:14013179:-1	AGAP002020-PA	20354	1	3	4	48	0.000991	0.195	LPDVPVEAR	K	D	0.997	995.552	892.475	77	85
AgambiaeSugarB02	NADH dehydrogenase (ubiquinone) 1 beta subcomplex 8 2R:14012368:14013179:-1	AGAP002020-PA	20354	1	3	4	48	0.000991	0.195	NLHDTLHAETDFWSEDR	R	F	0.997	2085.93	2013.63	99	115
AgambiaeSugarB02	NADH dehydrogenase (ubiquinone) Fe-S protein 1 2R:7320328:7322744:1	AGAP001653-PA,AGAP001653-PB	79181.2	1	5	5	45	0.000929	0.107	FASEVAGVDDLGTTGR	R	G	0.997	1594.77	1308.6	193	208
AgambiaeSugarB02	NADH dehydrogenase (ubiquinone) Fe-S protein 1 2R:7320328:7322744:1	AGAP001653-PA,AGAP001653-PB	79181.2	1	5	5	45	0.000929	0.107	FPTDGSGTDLR	K	S	0.575	1165.55	772.435	380	390
AgambiaeSugarB02	NADH dehydrogenase (ubiquinone) Fe-S protein 1 2R:7320328:7322744:1	AGAP001653-PA,AGAP001653-PB	79181.2	1	5	5	45	0.000929	0.107	GGLVDAESLVALK	A	D	0.997	1271.72		351	363
AgambiaeSugarB02	NADH dehydrogenase (ubiquinone) Fe-S protein 1 2R:7320328:7322744:1	AGAP001653-PA,AGAP001653-PB	79181.2	1	5	5	45	0.000929	0.107	RALSEVAGAPLPYDTLDDLR	L	T	0.997	2172.13		629	648
AgambiaeSugarB02	NADH dehydrogenase (ubiquinone) Fe-S protein 1 2R:7320328:7322744:1	AGAP001653-PA,AGAP001653-PB	79181.2	1	5	5	45	0.000929	0.107	VNLSYDYEHLGSDTSLIR	K	D	0.997	2082.01	2226.17	444	461
AgambiaeSugarB02	RpS14-1: 40S ribosomal protein S14 X:11703376:11703942:-1	AGAP000655-PA,AGAP002346-PA	16312.8	1	3	3	54	0.00111	0.237	EEVQVSLGPQVR	K	D	0.997	1340.72	1064.19	12	23
AgambiaeSugarB02	RpS14-1: 40S ribosomal protein S14 X:11703376:11703942:-1	AGAP000655-PA,AGAP002346-PA	16312.8	1	3	3	54	0.00111	0.237	IEDVTPIPSDSTR	R	R	0.997	1429.72	918.06	130	142
AgambiaeSugarB02	RpS14-1: 40S ribosomal protein S14 X:11703376:11703942:-1	AGAP000655-PA,AGAP002346-PA	16312.8	1	3	3	54	0.00111	0.237	TPGPGAQSALR	K	A	0.997	1054.56	526.106	108	118
AgambiaeSugarB02	Muscular protein 20 3L:39966092:39966828:1	AGAP012304-PA	20286.3	1	3	5	39	0.000805	0.147	DKEAQYWIEEVLGEK	K	F	0.997	1836.9	3042.85	20	34
AgambiaeSugarB02	Muscular protein 20 3L:39966092:39966828:1	AGAP012304-PA	20286.3	1	3	5	39	0.000805	0.147	EAQYWIEEVLGEK	K	F	0.997	1593.78	3069.43	22	34
AgambiaeSugarB02	Muscular protein 20 3L:39966092:39966828:1	AGAP012304-PA	20286.3	1	3	5	39	0.000805	0.147	EVLGEKFPAGVLYEDALR	E	D	0.975	1988.05		29	46
AgambiaeSugarB02	CoVa: cytochrome c oxidase subunit Va 3L:18111843:18112304:-1	AGAP011159-PA	17292.4	1	8	9	99	0.00204	0.516	AMNDLLGMDLVPEPK	K	I	0.997	1642.82		64	78
AgambiaeSugarB02	CoVa: cytochrome c oxidase subunit Va 3L:18111843:18112304:-1	AGAP011159-PA	17292.4	1	8	9	99	0.00204	0.516	FLEGVK	R	D	0.474	692.398	633.828	99	104
AgambiaeSugarB02	CoVa: cytochrome c oxidase subunit Va 3L:18111843:18112304:-1	AGAP011159-PA	17292.4	1	8	9	99	0.00204	0.516	KAMNDLLGMDLVPEPK	R	I	0.997	1770.91	2460.93	63	78
AgambiaeSugarB02	CoVa: cytochrome c oxidase subunit Va 3L:18111843:18112304:-1	AGAP011159-PA	17292.4	1	8	9	99	0.00204	0.516	LNDYALAVR	R	F	0.997	1034.56	964.859	90	98
AgambiaeSugarB02	CoVa: cytochrome c oxidase subunit Va 3L:18111843:18112304:-1	AGAP011159-PA	17292.4	1	8	9	99	0.00204	0.516	LQEIRPTLTELGIDTPEELGYDQPELALK	L	S	0.997	3281.72		119	147
AgambiaeSugarB02	CoVa: cytochrome c oxidase subunit Va 3L:18111843:18112304:-1	AGAP011159-PA	17292.4	1	8	9	99	0.00204	0.516	LTELGIDTPEELGYDQPELALK	T	S	0.997	2444.24		126	147
AgambiaeSugarB02	CoVa: cytochrome c oxidase subunit Va 3L:18111843:18112304:-1	AGAP011159-PA	17292.4	1	8	9	99	0.00204	0.516	PYLLQEIRPTLTELGIDTPEELGYDQPELALK	Y	S	0.997	3654.92		116	147
AgambiaeSugarB02	CoVa: cytochrome c oxidase subunit Va 3L:18111843:18112304:-1	AGAP011159-PA	17292.4	1	8	9	99	0.00204	0.516	YEAYFNRPEIDGWEAR	R	K	0.997	2015.92	1996.65	47	62
AgambiaeSugarB02	ubiquitin-activating enzyme E1 3L:34565744:34573636:-1	AGAP011872-PA	122006	1	4	4	40	0.000826	0.0371	AVEVGLGGLGSILVDSRAMR	K	R	0.221	2000.1		0	0
AgambiaeSugarB02	ubiquitin-activating enzyme E1 3L:34565744:34573636:-1	AGAP011872-PA	122006	1	4	4	40	0.000826	0.0371	AVEVGLGGLGSILVDSRAMRR	K	M	0.244	2156.2		0	0
AgambiaeSugarB02	ubiquitin-activating enzyme E1 3L:34565744:34573636:-1	AGAP011872-PA	122006	1	4	4	40	0.000826	0.0371	GDGEIIVTDMDLIEK	K	S	0.997	1647.82		539	553
AgambiaeSugarB02	ubiquitin-activating enzyme E1 3L:34565744:34573636:-1	AGAP011872-PA	122006	1	4	4	40	0.000826	0.0371	MSKQMSFKSLAEAENAPEFIMTDFAK	K	W	0.997	2951.4		346	371
AgambiaeSugarB02	histone H2B 3L:38656460:38656834:1	AGAP012199-PA,AGAP012201-PA,AGAP012202-PA,AGAP012710-PA,AGAP012894-PA	13759.8	0.922	1	1	4	8.26e-05	0.0726	LLLPGELAK	R	H	0.984	953.603	1485.09	99	107
AgambiaeSugarB02	RpS3a: 40S ribosomal protein S3a 2R:39213702:39214882:-1	AGAP003532-PA	29811.8	1	5	5	37	0.000764	0.234	DWYDVK	K	A	0.188	825.378	1113.54	29	34
AgambiaeSugarB02	RpS3a: 40S ribosomal protein S3a 2R:39213702:39214882:-1	AGAP003532-PA	29811.8	1	5	5	37	0.000764	0.234	FDLSSLMELHGDGGGK	R	A	0.997	1662.78	2629.24	226	241
AgambiaeSugarB02	RpS3a: 40S ribosomal protein S3a 2R:39213702:39214882:-1	AGAP003532-PA	29811.8	1	5	5	37	0.000764	0.234	LVNRTQGTKIASDGLKGRVFEVSLADLQNEPDAER	T	S	0.997	3827.01		48	82
AgambiaeSugarB02	RpS3a: 40S ribosomal protein S3a 2R:39213702:39214882:-1	AGAP003532-PA	29811.8	1	5	5	37	0.000764	0.234	MTAIIK	K	R	0.474	676.406	582.37	171	176
AgambiaeSugarB02	RpS3a: 40S ribosomal protein S3a 2R:39213702:39214882:-1	AGAP003532-PA	29811.8	1	5	5	37	0.000764	0.234	VFEVSLADLQNEPDAER	R	S	0.997	1931.93		66	82
AgambiaeSugarB02	acyl-CoA dehydrogenase 2L:18491771:18494091:-1	AGAP005662-PA	45475.9	1	2	2	26	0.000537	0.0525	ENVLVGEGAGFK	K	I	0.967	1219.63	1099.77	256	267
[truncated: 9,068 more rows]
