# Supplementary material for: Paraquat-Mediated Oxidative Stress in Anopheles gambiae Mosquitoes Is Regulated by An Endoplasmic Reticulum (ER) Stress Response
Source: Proteomes. 2018 Nov 12;6(4):47. doi: 10.3390/proteomes6040047 (PMC6313908; doi:10.3390/proteomes6040047)
Supplement: Supplementary file 1 [file proteomes-06-00047-s001.zip › Pqt_Paper-Table_S3.xlsx]

## Sheet: Legend
	Supplementary Table S2. Protein identification in An. gambiae (KEELE) midguts following treatment with 10 % sucrose solution (sugar) and 1mM Paraquat (Pqt).
	Tab name:
	Proteins	All proteins identified, with normalized spectral count values and p-value tabulated
	Heat shock proteins	Proteins filtered from the Protein tab according to class
	Cytochrome related
	Thioredoxin related
	Glutathione S-transferase
	Enriched proteins	Volcano plot made based on the data in this tab
	Summary	Enriched proteins that explain our hypothesis and discussed in the manuscript.
	Legend for the tables:
	Pqt-B01, Pqt-B02, Pqt-B03, Sugar-B01, Sugar-B02, and Sugar-B03: Proteins were identified from biological replicates 1, 2, and 3 in An. gambiae (KEELE) midguts following treatment with 10% sucrose solution (sugar) and 1mM Paraquat (Pqt).
	Average Pqt: The average relatie spectral count from biological replicats 1, 2, and 3.
	Average Sugar: The average relataive spectral count from biological replicates 1, 2, and 3.
	FC: The ratio of the average spectral count calculated as fold change for Pqt and sugar treated An. gambiae (KEELE) midguts.
	p-value: The p-value of the Pqt/sugar ratio.

## Sheet: Proteins
					Paraquat			Sugar
#	Identified Proteins (641/661)	Accession Number	Molecular Weight	T-Test (p-value): (p < 0.05)	Pqt-B01	Pqt-B02	Pqt-B03	Sugar-B01	Sugar-B02	Sugar-B03	Average Pqt	Average Sugar	FC (Pqt/Sugar)	log2 (FC)	-log10 (p-value)
449	Succinate-semialdehyde dehydrogenase I|protein_coding|2R:33470221:33471783:-1|gene:AGAP003165	AGAP003165-PA	53 kDa	0.00029	2.2735	2	2	9.2366	8.8618	10.925	2.09117	9.67447	0.216153	-2.20987	3.5376
150	Sterol carrier protein-2|protein_coding|2R:49717788:49718238:1|gene:AGAP004094	AGAP004094-PA	11 kDa	0.0034	27.283	29.126	26.864	36.946	43.324	39.725	27.7577	39.9983	0.693971	-0.527054	2.46852
292	|protein_coding|X:7545200:7550460:1|gene:AGAP000420	AGAP000420-PA	82 kDa	0.0034	18.188	23.058	20.148	7.3893	7.8771	2	20.4647	5.75547	3.55569	1.83013	2.46852
169.1	ABCC8: ATP-binding cassette transporter (ABC transporter) family C member 8|protein_coding|3R:10726657:10732052:1|gene:AGAP008437	AGAP008437-PA	169 kDa	0.015	25.447	15.685	21.698	2	2	10.39	20.9433	4.79667	4.36623	2.12639	1.82391
183	Crc: calreticulin|protein_coding|2R:51938091:51941107:-1|gene:AGAP004212	AGAP004212-PA	46 kDa	0.017	35.24	35.194	35.26	11.084	23.631	22.842	35.2313	19.1857	1.83634	0.87683	1.76955
198.1	CYP6AA1: cytochrome P450|protein_coding|2R:28480944:28482564:-1|gene:AGAP002862	AGAP002862-PA	57 kDa	0.018	22.224	6.068	5.0371	38.171	32.731	31.334	11.1097	34.0787	0.326002	-1.61705	1.74473
300.1	CYP6Z2: cytochrome P450|protein_coding|3R:6973910:6975460:-1|gene:AGAP008218	AGAP008218-PA	56 kDa	0.023	30.048	38.825	14.265	2	2	2	27.7127	2	13.8563	3.79247	1.63827
187	myosin VI|protein_coding|X:13918225:13927924:-1|gene:AGAP000776	AGAP000776-PA	147 kDa	0.024	36.377	35.194	26.864	20.32	18.708	23.835	32.8117	20.9543	1.56587	0.64696	1.61979
185	Muscular protein 20|protein_coding|3L:39966092:39966828:1|gene:AGAP012304	AGAP012304-PA	20 kDa	0.029	25.009	3.6408	14.272	44.336	38.401	31.78	14.3073	38.1723	0.374807	-1.41578	1.5376
322	DOX-A2: 26S proteasome non-ATPase regulatory subunit 3|protein_coding|3R:25451065:25452555:1|gene:AGAP009082	AGAP009082-PA	56 kDa	0.032	2	10.922	5.8766	14.779	16.739	23.835	6.2662	18.451	0.339613	-1.55804	1.49485
132	eukaryotic translation initiation factor 2 subunit alpha|protein_coding|3L:18875883:18877134:-1|gene:AGAP011190	AGAP011190-PA	41 kDa	0.034	50.018	48.544	43.655	26.786	18.708	38.732	47.4057	28.0753	1.68852	0.755756	1.46852
228	methylmalonate-semialdehyde dehydrogenase (acylating), mitochondrial|protein_coding|2R:22045901:22048654:-1|gene:AGAP002499	AGAP002499-PA	57 kDa	0.035	39.787	21.845	27.704	2	2	16.883	29.7787	6.961	4.27793	2.09691	1.45593
116	RpS8: 40S ribosomal protein S8|protein_coding|2R:21382212:21383606:-1|gene:AGAP002437	AGAP002437-PA	23 kDa	0.037	54.565	97.088	53.729	15.702	17.724	31.78	68.4607	21.7353	3.14974	1.65523	1.4318
213	Ca-P60A: calcium-transporting ATPase sarcoplasmic/endoplasmic reticulum type|protein_coding|2L:27903046:27925991:1|gene:AGAP006186	AGAP006186-PA (+4)	110 kDa	0.039	39.787	19.418	53.729	11.786	2.0958	4.9657	37.6447	6.2825	5.99199	2.58303	1.40894
138	dihydrolipoamide dehydrogenase|protein_coding|3L:30343263:30347159:-1|gene:AGAP011629	AGAP011629-PA	53 kDa	0.041	4.5471	2	40.297	57.267	46.278	59.588	15.6147	54.3777	0.287153	-1.80011	1.38722
175	Tctp: translationally-controlled tumor protein homolog|protein_coding|2R:25262292:25263450:1|gene:AGAP002667	AGAP002667-PA	20 kDa	0.042	18.188	2	21.827	45.259	27.57	49.657	14.005	40.8287	0.343019	-1.54364	1.37675
328	ornithine decarboxylase|protein_coding|3L:33356674:33357888:1|gene:AGAP011806	AGAP011806-PA	45 kDa	0.043	10.231	14.563	7.5556	2	5.9078	3.9725	10.7832	3.9601	2.72296	1.44518	1.36653
359	succinate dehydrogenase (ubiquinone) iron-sulfur subunit|protein_coding|2L:45257093:45258986:1|gene:AGAP007309	AGAP007309-PA	33 kDa	0.045	10.231	10.922	20.988	2	2	5.9588	14.047	3.3196	4.23153	2.08118	1.34679
37.2	Aminopeptidase N1|protein_coding|2R:42089971:42093136:1|gene:AGAP013255	AGAP013255-PA	106 kDa	0.048	38.75	10.641	29.163	46.991	53.527	49.785	26.1847	50.101	0.522638	-0.936117	1.31876
297	complement component 1 Q subcomponent-binding protein, mitochondrial|protein_coding|2R:47546646:47547782:1|gene:AGAP003987	AGAP003987-PA	30 kDa	0.049	3.4103	2	2.5185	33.252	8.8618	28.801	2.64293	23.6383	0.111807	-3.16091	1.3098
268	|protein_coding|3L:17002432:17003006:-1|gene:AGAP011107	AGAP011107-PA	12 kDa	0.052	18.188	2	2	29.557	17.724	31.78	7.396	26.3537	0.280644	-1.83319	1.284
37.1	Aminopeptidase N1|protein_coding|2R:42070199:42073368:1|gene:AGAP013393	AGAP013393-PA	104 kDa	0.052	41.303	20.539	48.387	63.489	88.113	59.444	36.743	70.3487	0.522298	-0.937054	1.284
330	solute carrier family 25 (mitochondrial 2-oxodicarboxylate transporter)|protein_coding|2R:29866123:29867956:-1|gene:AGAP002939	AGAP002939-PA (+1)	33 kDa	0.053	2	2	12.593	14.779	15.754	24.828	5.531	18.4537	0.299724	-1.7383	1.27572
200	|protein_coding|2R:25182019:25187647:-1|gene:AGAP002654	AGAP002654-PB	127 kDa	0.056	21.599	29.126	29.383	17.55	15.754	21.849	26.7027	18.3843	1.45247	0.538507	1.25181
352	|protein_coding|UNKN:17832813:17833353:-1|gene:AGAP012587	AGAP012587-PA	17 kDa	0.068	18.188	19.418	6.7161	7.3893	2	2	14.774	3.79643	3.89156	1.96035	1.16749
428	SCOT: succinyl-CoA transferase|protein_coding|2L:26620119:26624653:-1|gene:AGAP006096	AGAP006096-PA	56 kDa	0.07	10.231	9.7088	8.3952	8.3129	2	2	9.445	4.1043	2.30125	1.20241	1.1549
342	|protein_coding|2L:14726820:14727896:-1|gene:AGAP005376	AGAP005376-PA	23 kDa	0.074	9.0942	2	2	22.168	25.601	7.9451	4.36473	18.5714	0.235025	-2.08911	1.13077
388	AMP deaminase|protein_coding|X:10149615:10154890:-1|gene:AGAP000577	AGAP000577-PA (+3)	91 kDa	0.082	11.368	9.7088	20.988	2	2	8.9382	14.0216	4.31273	3.25121	1.70098	1.08619
512	|protein_coding|3L:38353636:38371401:-1|gene:AGAP012179	AGAP012179-PA	36 kDa	0.084	2.2735	4.8544	4.1976	2	2	2	3.77517	2	1.88758	0.91654	1.07572
84	phosphoserine aminotransferase|protein_coding|2R:58258064:58259494:-1|gene:AGAP004598	AGAP004598-PA	40 kDa	0.087	94.352	58.253	64.643	16.626	54.155	40.719	72.416	37.1667	1.94841	0.962299	1.06048
321	NADH dehydrogenase (ubiquinone) 1 beta subcomplex 6|protein_coding|3R:36953867:36954590:1|gene:AGAP009602	AGAP009602-PA	19 kDa	0.087	18.188	19.418	14.272	14.779	2	7.9451	17.2927	8.24137	2.09828	1.0692	1.06048
425	malate/L-lactate dehydrogenase|protein_coding|2L:34221311:34223619:-1|gene:AGAP006576	AGAP006576-PA (+1)	53 kDa	0.093	3.4103	2	2	8.3129	2.9539	7.9451	2.4701	6.40397	0.385714	-1.3744	1.03152
294	malate dehydrogenase|protein_coding|3R:34977878:34981324:-1|gene:AGAP009510	AGAP009510-PA	34 kDa	0.098	27.283	19.418	14.272	15.702	2	7.9451	20.3243	8.54903	2.37738	1.24937	1.00877
131	|protein_coding|X:10081739:10082248:1|gene:AGAP000570	AGAP000570-PA	18 kDa	0.1	36.377	9.7088	26.864	59.114	57.109	31.78	24.3166	49.3343	0.492894	-1.02065	1
242	transketolase|protein_coding|3L:18115145:18118550:1|gene:AGAP011161	AGAP011161-PA	68 kDa	0.1	2.2735	7.2816	7.5556	10.16	25.601	43.698	5.70357	26.4863	0.21534	-2.21531	1
302	ankyrin repeat domain-containing protein 17|protein_coding|2R:39084807:39102835:1|gene:AGAP003519	AGAP003519-PA	460 kDa	0.11	2	2	6.7161	7.3893	31.509	15.89	3.57203	18.2628	0.195591	-2.35409	0.958607
331	Tpi: triosephosphate isomerase|protein_coding|2R:7025340:7026083:-1|gene:AGAP001630	AGAP001630-PA	26 kDa	0.12	30.693	2.4272	26.864	3.6946	2	2	19.9947	2.56487	7.79562	2.96266	0.920819
439	solute carrier family 36 (proton-coupled amino acid transporter)|protein_coding|2L:48504238:48509825:1|gene:AGAP007633	AGAP007633-PA (+4)	51 kDa	0.12	2.2735	6.068	2.5185	5.542	5.9078	6.952	3.62	6.13393	0.59016	-0.760823	0.920819
458	AGAP001780-PA-DECOY E3 ubiquitin-protein ligase EDD1|protein_coding|2R:10216145:10230335:1|gene:AGAP001780	AGAP001780-PA-DECOY	?	0.12	2	2	2	14.779	2	15.89	2	10.8897	0.18366	-2.44489	0.920819
476	delta(3,5)-Delta(2,4)-dienoyl-CoA isomerase|protein_coding|2R:25208814:25209834:1|gene:AGAP002661	AGAP002661-PA	35 kDa	0.12	2	2	2	2	9.8464	8.9382	2	6.9282	0.288675	-1.79248	0.920819
503	NADH dehydrogenase (ubiquinone) 1 alpha subcomplex 8|protein_coding|2L:39996157:39996903:-1|gene:AGAP006918	AGAP006918-PA	20 kDa	0.12	12.505	10.922	2	2	2	2	8.47567	2	4.23783	2.08333	0.920819
513	5'-nucleotidase|protein_coding|X:6905029:6920913:-1|gene:AGAP000380	AGAP000380-PB	69 kDa	0.12	2	2	2	2	7.8771	9.9314	2	6.60283	0.3029	-1.72309	0.920819
123.2	aminopeptidase N|protein_coding|2R:42053060:42056381:-1|gene:AGAP003695	AGAP003695-PA	106 kDa	0.12	2	2	2	8.3837	2	8.6134	2	6.33237	0.315838	-1.66274	0.920819
121	RpL12: 60S ribosomal protein L12|protein_coding|3R:48534875:48535850:-1|gene:AGAP010065	AGAP010065-PA	18 kDa	0.13	44.334	64.321	44.494	41.565	4.9232	33.767	51.0497	26.7517	1.90828	0.932269	0.886057
415	T-complex protein 1 subunit eta|protein_coding|2R:26790470:26792683:1|gene:AGAP002762	AGAP002762-PA	59 kDa	0.13	3.4103	3.6408	2	10.16	2.9539	10.925	3.01703	8.01297	0.376519	-1.40921	0.886057
528	histidyl-tRNA synthetase|protein_coding|X:13423680:13428170:-1|gene:AGAP000735	AGAP000735-PA	59 kDa	0.13	2.2735	2.4272	2	2	2	2	2.23357	2	1.11678	0.159349	0.886057
82	Rab GDP dissociation inhibitor beta|protein_coding|3R:47950588:47953337:-1|gene:AGAP010025	AGAP010025-PA	50 kDa	0.14	46.608	30.34	47.852	51.725	88.618	55.616	41.6	65.3197	0.636868	-0.650934	0.853872
420	NADH dehydrogenase (ubiquinone) 1 beta subcomplex 10|protein_coding|3R:755284:760839:-1|gene:AGAP007780	AGAP007780-PA (+1)	20 kDa	0.14	2	2	2	14.779	2	23.835	2	13.538	0.147732	-2.75894	0.853872
478	microtubule-associated protein, RP/EB family|protein_coding|2L:4956483:4961288:-1|gene:AGAP004886	AGAP004886-PB	32 kDa	0.14	2.2735	2	2.5185	9.2366	2	11.918	2.264	7.7182	0.293333	-1.76939	0.853872
474	ubiquitin-conjugating enzyme E2 N|protein_coding|2L:12185863:12186321:-1|gene:AGAP005197	AGAP005197-PA	17 kDa	0.14	2	2	2	14.779	2	9.9314	2	8.90347	0.224632	-2.15437	0.853872
562	|protein_coding|X:21347331:21367404:1|gene:AGAP001053	AGAP001053-PA (+2)	25 kDa	0.14	6.8206	4.8544	2	2	2	2	4.55833	2	2.27917	1.18851	0.853872
153	TRXR: thioredoxin reductase|protein_coding|X:10028632:10031999:1|gene:AGAP000565	AGAP000565-PA	57 kDa	0.15	54.565	50.971	25.185	24.015	18.708	33.767	43.5737	25.4967	1.70899	0.773148	0.823909
369	RNA exonuclease 1|protein_coding|2R:44350348:44354029:-1|gene:AGAP003847	AGAP003847-PA	111 kDa	0.15	2	2	2	14.779	25.601	2	2	14.1267	0.141576	-2.82035	0.823909
424	Coactosin-like protein|protein_coding|X:16748741:16756535:1|gene:AGAP000889	AGAP000889-PA	18 kDa	0.15	7.9574	2	3.3581	5.542	11.816	9.9314	4.4385	9.09647	0.487937	-1.03523	0.823909
30.2	Tropomyosin 1|protein_coding|2R:10548089:10583604:1|gene:AGAP001797	AGAP001797-PA	84 kDa	0.15	48.126	47.586	28.252	27.502	30.492	30.266	41.3213	29.42	1.40453	0.49009	0.823909
304.2	Ras-related protein Rab-1A|protein_coding|2R:50737239:50739791:-1|gene:AGAP004146	AGAP004146-PA	22 kDa	0.15	2	6.5299	4.5171	5.5107	17.536	9.9962	4.349	11.0143	0.39485	-1.34062	0.823909
124	CYP6AG1: cytochrome P450|protein_coding|2R:36314469:36316210:1|gene:AGAP003343	AGAP003343-PA	57 kDa	0.16	21.599	4.8544	41.136	55.42	27.57	59.588	22.5298	47.526	0.474052	-1.07688	0.79588
475	NADH dehydrogenase (ubiquinone) Fe-S protein 7|protein_coding|X:2905106:2905729:-1|gene:AGAP000170	AGAP000170-PA	23 kDa	0.16	18.188	9.7088	2	2	2	2	9.9656	2	4.9828	2.31696	0.79588
481	ADP-ribosylation factor-like protein 1|protein_coding|3L:32617928:32618645:1|gene:AGAP011730	AGAP011730-PA	20 kDa	0.16	2	2	2	13.855	7.8771	2	2	7.9107	0.252822	-1.98381	0.79588
483	V-type H+-transporting ATPase subunit D|protein_coding|3R:52655893:52656940:1|gene:AGAP010298	AGAP010298-PA	28 kDa	0.16	2.2735	2	3.3581	2	8.8618	9.9314	2.54387	6.93107	0.367024	-1.44605	0.79588
85.1	ACTN: Alpha-actinin, sarcomeric|protein_coding|2R:5646482:5659413:-1|gene:AGAP001497	AGAP001497-PA (+1)	107 kDa	0.16	36.848	4.0977	29.753	47.381	39.896	36.886	23.5662	41.3877	0.569402	-0.81248	0.79588
85.2	ACTN: Alpha-actinin, sarcomeric|protein_coding|2R:5646482:5659413:-1|gene:AGAP001497	AGAP001497-PC	104 kDa	0.16	18.854	2	13.902	22.817	21.152	17.736	11.5853	20.5683	0.563261	-0.828125	0.79588
22	aconitate hydratase 1 / homoaconitase|protein_coding|3R:2122554:2126811:-1|gene:AGAP007852	AGAP007852-PA (+1)	85 kDa	0.17	144.37	97.088	72.198	123.77	182.16	145	104.552	150.31	0.695576	-0.52372	0.769551
74	aspartate aminotransferase, cytoplasmic|protein_coding|2R:50702095:50703939:1|gene:AGAP004142	AGAP004142-PA	45 kDa	0.17	56.839	2	47.013	77.587	100.43	45.684	35.284	74.567	0.473185	-1.07952	0.769551
35.1	staphylococcal nuclease domain-containing protein 1|protein_coding|2L:18535638:18541919:-1|gene:AGAP005672	AGAP005672-PA	104 kDa	0.17	93.415	129.34	116.77	73.197	63.512	112.24	113.175	82.983	1.36383	0.447668	0.769551
184	threonyl-tRNA synthetase|protein_coding|3R:21102960:21105770:1|gene:AGAP008929	AGAP008929-PA (+1)	88 kDa	0.17	28.419	38.835	40.297	22.168	2	33.767	35.8503	19.3117	1.85641	0.892514	0.769551
203	CYP9J5: cytochrome P450|protein_coding|3L:39836452:39838508:1|gene:AGAP012296	AGAP012296-PA	63 kDa	0.17	2	22.647	21.827	23.702	26.585	33.43	15.4913	27.9057	0.555132	-0.849097	0.769551
240	polyadenylate-binding protein|protein_coding|3L:16474901:16480123:-1|gene:AGAP011092	AGAP011092-PA	71 kDa	0.17	18.188	9.7088	15.111	14.779	23.631	25.822	14.3359	21.4107	0.66957	-0.578694	0.769551
271	|protein_coding|2R:7610594:7623254:-1|gene:AGAP001662	AGAP001662-PA	301 kDa	0.17	27.283	20.631	15.111	3.6946	21.662	2	21.0083	9.11887	2.30383	1.20404	0.769551
275	TPX4: thioredoxin peroxidase 4|protein_coding|3L:33860711:33861716:-1|gene:AGAP011824	AGAP011824-PA	25 kDa	0.17	20.462	27.913	16.79	2	17.724	15.89	21.7217	11.8713	1.82976	0.871653	0.769551
396	|protein_coding|2L:43576940:43577529:-1|gene:AGAP007146	AGAP007146-PA	19 kDa	0.17	28.419	2	14.272	2	2	2	14.897	2	7.4485	2.89695	0.769551
210.1	histone H2A|protein_coding|2R:46056827:46057201:1|gene:AGAP003911	AGAP003911-PA (+3)	13 kDa	0.17	2	61.673	33.838	2	7.7204	2	32.5037	3.9068	8.31977	3.05654	0.769551
550	GSTD11: glutathione S-transferase delta class 11|protein_coding|2R:55501957:55502677:1|gene:AGAP004378	AGAP004378-PA	24 kDa	0.17	2.2735	6.068	3.3581	2	2	2	3.89987	2	1.94993	0.963425	0.769551
337	oligopeptidase A|protein_coding|X:4607157:4609601:1|gene:AGAP000252	AGAP000252-PA	85 kDa	0.18	3.4103	2	4.1976	19.397	2	36.746	3.20263	19.381	0.165246	-2.59731	0.744727
23	|protein_coding|3L:4182081:4183867:-1|gene:AGAP010479	AGAP010479-PA	45 kDa	0.19	213.71	168.69	115.85	120.08	19.693	137.05	166.083	92.2743	1.79989	0.847906	0.721246
108	2,3-bisphosphoglycerate-dependent phosphoglycerate mutase|protein_coding|2R:4739393:4740249:-1|gene:AGAP001420	AGAP001420-PA	29 kDa	0.19	31.83	2	49.531	55.42	68.925	37.739	27.787	54.028	0.514307	-0.959297	0.721246
123.1	|protein_coding|2R:42049194:42052623:-1|gene:AGAP003692	AGAP003692-PA	106 kDa	0.19	27.283	58.813	57.757	13.784	39.84	29.126	47.951	27.5833	1.7384	0.797764	0.721246
222	carboxypeptidase A|protein_coding|3R:10093831:10095380:1|gene:AGAP008370	AGAP008370-PA	48 kDa	0.19	6.8206	14.563	9.2347	25.862	49.232	9.9314	10.2061	28.3418	0.360108	-1.4735	0.721246
247	dehydrogenase/reductase SDR family member 11 precursor|protein_coding|2L:18215558:18216360:-1|gene:AGAP005645	AGAP005645-PA	26 kDa	0.19	36.377	2	47.852	14.779	2	2	28.743	6.25967	4.59178	2.19905	0.721246
259	Proteasome 26S non-ATPase subunit 11|protein_coding|2R:5049886:5051303:1|gene:AGAP001440	AGAP001440-PA (+1)	47 kDa	0.19	19.325	30.34	20.148	24.015	2	8.9382	23.271	11.6511	1.99733	0.998071	0.721246
356	T-complex protein 1 subunit beta|protein_coding|3R:38961434:38972382:-1|gene:AGAP009694	AGAP009694-PA	59 kDa	0.19	2	2	6.7161	16.626	26.585	2	3.57203	15.0703	0.237024	-2.07689	0.721246
441	acyl-CoA oxidase|protein_coding|3L:33317821:33328304:-1|gene:AGAP011798	AGAP011798-PA	76 kDa	0.19	2	10.922	10.914	2	4.9232	2	7.94533	2.9744	2.67124	1.41751	0.721246
470	adenylosuccinate lyase|protein_coding|2R:20816216:20817738:1|gene:AGAP002378	AGAP002378-PA	54 kDa	0.19	18.188	2	8.3952	2	2	2	9.52773	2	4.76387	2.25213	0.721246
485	ATP-dependent RNA helicase DDX1|protein_coding|2L:3156536:3158788:1|gene:AGAP004765	AGAP004765-PA	81 kDa	0.19	2	2	2	7.3893	16.739	2	2	8.70943	0.229636	-2.12258	0.721246
4	spectrin alpha|protein_coding|2L:36690201:36701588:1|gene:AGAP006686	AGAP006686-PA	278 kDa	0.2	312.61	388.35	349.24	293.72	326.9	318.8	350.067	313.14	1.11792	0.160822	0.69897
48	PyK: pyruvate kinase|protein_coding|2R:58245995:58249228:-1|gene:AGAP004596	AGAP004596-PA	58 kDa	0.2	67.07	99.515	99.063	76.664	64.002	72.499	88.5493	71.055	1.24621	0.317545	0.69897
73	chitinase|protein_coding|2L:31609254:31611034:-1|gene:AGAP006414	AGAP006414-PA	57 kDa	0.2	68.206	97.088	58.766	36.946	74.833	24.828	74.6867	45.5357	1.64018	0.713854	0.69897
223	glycyl-tRNA synthetase|protein_coding|3R:13509639:13511931:-1|gene:AGAP008604	AGAP008604-PA (+1)	76 kDa	0.2	19.325	41.262	21.827	22.168	15.754	2	27.4713	13.3073	2.06438	1.04571	0.69897
269	Sodium-independent sulfate anion transporter|protein_coding|3L:39928958:39936158:-1|gene:AGAP012302	AGAP012302-PA	71 kDa	0.2	45.471	2	34.42	14.779	2	2	27.297	6.25967	4.36078	2.12458	0.69897
398	calcium binding protein 39|protein_coding|3L:15805306:15806325:1|gene:AGAP011060	AGAP011060-PA	39 kDa	0.2	2	2	6.7161	14.779	2	23.835	3.57203	13.538	0.263852	-1.9222	0.69897
5	F-type H+-transporting ATPase subunit alpha|protein_coding|2L:10355424:10358073:1|gene:AGAP005134	AGAP005134-PA	59 kDa	0.21	223.94	279.13	303.9	300.19	360.38	290	268.99	316.857	0.848933	-0.236278	0.677781
196	fumarate hydratase, class II|protein_coding|2R:11882152:11885501:-1|gene:AGAP001884	AGAP001884-PA	54 kDa	0.21	28.419	2	6.7161	23.091	19.693	39.725	12.3784	27.503	0.450073	-1.15177	0.677781
274	20S proteasome subunit beta 4|protein_coding|3R:19289017:19289758:1|gene:AGAP008837	AGAP008837-PA	23 kDa	0.21	2	9.7088	7.5556	14.779	8.8618	39.725	6.42147	21.1219	0.304019	-1.71777	0.677781
472	transmembrane 9 superfamily member 3|protein_coding|2L:4935466:4944652:-1|gene:AGAP004882	AGAP004882-PA	70 kDa	0.21	2	19.418	7.5556	2	2	2	9.65787	2	4.82893	2.2717	0.677781
72	|protein_coding|3L:24910214:24914786:1|gene:AGAP011453	AGAP011453-PA	86 kDa	0.22	107.99	26.699	115.85	3.6946	77.787	5.9588	83.513	29.1468	2.86525	1.51866	0.657577
254	Cullin-associated NEDD8-dissociated protein 1|protein_coding|3R:46916134:46921072:1|gene:AGAP009970	AGAP009970-PA	139 kDa	0.22	4.5471	9.7088	6.7161	24.939	2.9539	35.753	6.99067	21.2153	0.329511	-1.6016	0.657577
380	SCRAC1: Class A Scavenger Receptor (SRCR domain) with C-Type Lectin domain.|protein_coding|3R:27410675:27428759:1|gene:AGAP009143	AGAP009143-PA	341 kDa	0.22	2	20.631	7.5556	2	2	2	10.0622	2	5.0311	2.33087	0.657577
156.2	|protein_coding|2L:47632812:47655529:1|gene:AGAP007563	AGAP007563-PC	551 kDa	0.22	20.129	2.8485	14.865	2	9.282	2	12.6142	4.42733	2.84916	1.51053	0.657577
30.3	Tropomyosin 1|protein_coding|2R:10545856:10583604:1|gene:AGAP001797	AGAP001797-PE (+3)	33 kDa	0.22	12.904	29.459	17.49	24.415	34.021	26.682	19.951	28.3727	0.703177	-0.508041	0.657577
487	alpha esterase|protein_coding|2L:28545568:28547787:-1|gene:AGAP006227	AGAP006227-PA	61 kDa	0.22	2	2	2	2	8.8618	3.9725	2	4.94477	0.404468	-1.3059	0.657577
42.1	F-type H+-transporting ATPase subunit beta|protein_coding|3L:37467138:37467788:-1|gene:AGAP012081	AGAP012081-PA	23 kDa	0.22	88.825	105.92	62.806	82.921	53.368	51.184	85.8503	62.491	1.3738	0.458175	0.657577
42.2	F-type H+-transporting ATPase subunit beta|protein_coding|3L:37743697:37744377:-1|gene:AGAP012106	AGAP012106-PA	24 kDa	0.22	18.032	21.504	12.75	16.834	10.634	10.391	17.4287	12.6197	1.38107	0.465788	0.657577
133	serine carboxypeptidase 1|protein_coding|3L:24745801:24749233:1|gene:AGAP011442	AGAP011442-PA	49 kDa	0.23	63.659	2	2	44.336	70.894	47.671	22.553	54.3003	0.415338	-1.26764	0.638272
287	RpL13: 60S ribosomal protein L13|protein_coding|2R:10621526:10622832:-1|gene:AGAP001805	AGAP001805-PA	25 kDa	0.23	2	2.4272	15.951	31.404	29.539	2.9794	6.79273	21.3075	0.318796	-1.64929	0.638272
413	carbonic anhydrase|protein_coding|3R:48348398:48350675:-1|gene:AGAP010052	AGAP010052-PA	15 kDa	0.23	10.231	3.6408	2	11.084	6.8925	9.9314	5.2906	9.30263	0.568721	-0.814208	0.638272
45	CoVa: cytochrome c oxidase subunit Va|protein_coding|3L:18111843:18112304:-1|gene:AGAP011159	AGAP011159-PA	17 kDa	0.24	95.489	6.068	83.112	98.831	97.479	103.29	61.5563	99.8667	0.616385	-0.698096	0.619789
70	|protein_coding|3R:22245220:22247102:-1|gene:AGAP008963	AGAP008963-PA	69 kDa	0.24	48.881	75.243	29.379	72.045	62.162	77.071	51.1677	70.426	0.726545	-0.460876	0.619789
199	RpS28: 40S ribosomal protein S28|protein_coding|2R:37462533:37462730:-1|gene:AGAP003412	AGAP003412-PA	7 kDa	0.24	38.65	2.4272	2	24.939	26.585	56.609	14.3591	36.0443	0.398372	-1.32781	0.619789
281	NADH_dehyd: |protein_coding|3R:48117728:48119289:-1|gene:AGAP010039	AGAP010039-PA	52 kDa	0.24	18.188	8.4952	2	19.397	30.524	9.9314	9.56107	19.9508	0.479232	-1.0612	0.619789
288	cytochrome c oxidase subunit VIIa|protein_coding|X:1792841:1793381:-1|gene:AGAP000109	AGAP000109-PA	10 kDa	0.24	19.325	21.845	15.111	14.779	2	17.876	18.7603	11.5517	1.62404	0.699584	0.619789
291	aquaporin|protein_coding|3R:19307893:19344484:-1|gene:AGAP008842	AGAP008842-PA	26 kDa	0.24	2	2	15.111	2	27.57	31.78	6.37033	20.45	0.311508	-1.68266	0.619789
456	C-terminal-binding protein|protein_coding|2R:45636131:45639692:-1|gene:AGAP003893	AGAP003893-PA (+4)	51 kDa	0.24	2	2	2	7.3893	2	23.835	2	11.0748	0.180591	-2.4692	0.619789
460	ubiquitin carboxyl-terminal hydrolase 10|protein_coding|2L:35683643:35693306:1|gene:AGAP006652	AGAP006652-PA	226 kDa	0.24	2	2	2	7.3893	2	23.835	2	11.0748	0.180591	-2.4692	0.619789
506	lipase 3|protein_coding|2R:20547293:20548540:1|gene:AGAP002353	AGAP002353-PA	46 kDa	0.24	2	3.6408	2	5.542	10.831	2	2.54693	6.12433	0.415871	-1.26579	0.619789
30.4	Tropomyosin 1|protein_coding|2R:10558680:10582793:1|gene:AGAP001797	AGAP001797-PD	49 kDa	0.24	22.126	9.6387	5.7225	5.4551	5.7305	6.0062	12.4957	5.7306	2.18053	1.12468	0.619789
237.2	Stomatin (EPB72)-like 3|protein_coding|2R:36484082:36500137:-1|gene:AGAP003352	AGAP003352-PA	36 kDa	0.24	19.337	10.935	6.7241	7.398	5.9148	7.9545	12.332	7.0891	1.73958	0.798736	0.619789
14	elongation factor 2|protein_coding|3R:33496915:33501698:-1|gene:AGAP009441	AGAP009441-PA (+1)	95 kDa	0.25	175.06	127.43	169.58	134.85	128.99	145	157.357	136.28	1.15466	0.207464	0.60206
134	|protein_coding|3R:36050238:36117882:-1|gene:AGAP009554	AGAP009554-PA	1309 kDa	0.25	23.872	71.602	21.827	13.855	28.555	2	39.1003	14.8033	2.64132	1.40126	0.60206
195	|protein_coding|2R:637422:655131:-1|gene:AGAP001157	AGAP001157-PA	604 kDa	0.25	19.325	77.67	12.593	7.3893	15.754	2	36.5293	8.3811	4.35854	2.12384	0.60206
245	asparaginyl-tRNA synthetase|protein_coding|2R:30258021:30259987:-1|gene:AGAP002969	AGAP002969-PA	63 kDa	0.25	20.462	29.126	15.111	17.55	8.8618	17.876	21.5663	14.7626	1.46088	0.546834	0.60206
394	D-3-phosphoglycerate dehydrogenase|protein_coding|3R:19412110:19417249:-1|gene:AGAP008849	AGAP008849-PA	36 kDa	0.25	2	9.7088	28.544	2	2	3.9725	13.4176	2.6575	5.04896	2.33599	0.60206
151	aldehyde reductase|protein_coding|3L:15774210:15776890:-1|gene:AGAP011050	AGAP011050-PA	36 kDa	0.26	36.377	38.835	47.013	47.107	10.831	18.556	40.7417	25.498	1.59784	0.676121	0.585027
272	H/ACA ribonucleoprotein complex subunit 4|protein_coding|2L:2976219:2977875:1|gene:AGAP004739	AGAP004739-PA	58 kDa	0.26	18.188	9.7088	13.432	23.091	15.754	15.89	13.7763	18.245	0.755071	-0.405316	0.585027
362	V-type H+-transporting ATPase 54 kD subunit|protein_coding|3R:34693281:34696586:1|gene:AGAP009486	AGAP009486-PA	55 kDa	0.26	10.231	19.418	4.1976	6.4656	5.9078	3.9725	11.2822	5.44863	2.07065	1.05008	0.585027
568	Ahcy13: adenosylhomocysteinase|protein_coding|X:13067687:13073294:-1|gene:AGAP000719	AGAP000719-PA	48 kDa	0.26	2.2735	2	3.3581	2	2	2	2.54387	2	1.27193	0.347023	0.585027
15	V-type H+-transporting ATPase subunit B|protein_coding|2R:28670971:28673585:1|gene:AGAP002884	AGAP002884-PA	56 kDa	0.27	101.17	138.35	140.2	144.09	177.24	130.1	126.573	150.477	0.841149	-0.249566	0.568636
253	adenylosuccinate synthase|protein_coding|2R:37425820:37434664:1|gene:AGAP003405	AGAP003405-PA	51 kDa	0.27	2	10.922	14.272	31.404	2	40.719	9.06467	24.7077	0.366877	-1.44663	0.568636
261	mitochondrial processing peptidase|protein_coding|X:17669389:17671168:1|gene:AGAP000935	AGAP000935-PA	52 kDa	0.27	2.2735	13.35	15.951	16.585	36.432	11.918	10.5248	21.645	0.486248	-1.04024	0.568636
341	|protein_coding|2L:31084228:31085711:1|gene:AGAP006398	AGAP006398-PA	31 kDa	0.27	4.5471	32.767	14.272	2	2	12.911	17.1954	5.637	3.05045	1.60902	0.568636
545	guanine nucleotide-binding protein G(o) subunit alpha|protein_coding|2L:20436943:20469816:-1|gene:AGAP005773	AGAP005773-PA (+1)	41 kDa	0.27	11.345	3.6408	2	2	2	2	5.66193	2	2.83097	1.50129	0.568636
237.1	Stomatin (EPB72)-like 3|protein_coding|2R:36484082:36515212:-1|gene:AGAP003352	AGAP003352-PB	43 kDa	0.27	10.219	20.618	6.7082	7.3805	5.9008	7.9357	12.5151	7.07233	1.76958	0.823408	0.568636
13	14-3-3 protein epsilon|protein_coding|2R:617564:625113:-1|gene:AGAP001151	AGAP001151-PA	29 kDa	0.28	139.82	129.86	139.36	180.11	197.91	120.17	136.347	166.063	0.821052	-0.284454	0.552842
159	Mitochondrial cytochrome c1 heme protein|protein_coding|2L:40157992:40159990:1|gene:AGAP006936	AGAP006936-PA	33 kDa	0.28	30.693	19.418	33.581	40.641	33.478	29.794	27.8973	34.6377	0.805405	-0.312215	0.552842
255	ABCA2: ATP-binding cassette transporter (ABC transporter) family A member 2|protein_coding|2L:30935024:30940342:-1|gene:AGAP006380	AGAP006380-PA	185 kDa	0.28	9.0942	2	2	51.725	2	15.89	4.36473	23.205	0.188095	-2.41047	0.552842
523	|protein_coding|2L:17831098:17833225:-1|gene:AGAP005608	AGAP005608-PA	74 kDa	0.28	2	2	2	2	2.9539	7.9451	2	4.29967	0.465152	-1.10422	0.552842
12.2	glutamate dehydrogenase (NAD(P)+)|protein_coding|2R:55058472:55066884:-1|gene:AGAP004362	AGAP004362-PF	63 kDa	0.28	19.09	32.915	12.863	13.473	12.933	16.191	21.6227	14.199	1.52283	0.606755	0.552842
115	eIF3c: eukaryotic translation initiation factor 3 subunit C|protein_coding|2L:2798074:2801011:1|gene:AGAP004725	AGAP004725-PA	112 kDa	0.29	36.377	67.962	47.013	28.633	52.186	24.828	50.4507	35.2157	1.43262	0.518656	0.537602
126	RpL7: 60S ribosomal protein L7|protein_coding|3R:20781586:20782605:1|gene:AGAP008916	AGAP008916-PA	32 kDa	0.29	34.103	19.418	31.902	22.168	73.848	46.677	28.4743	47.5643	0.598649	-0.740218	0.537602
139	RpS9: 40S ribosomal protein S9|protein_coding|2L:9150985:9153550:1|gene:AGAP005061	AGAP005061-PB	23 kDa	0.29	10.231	23.058	45.334	24.939	53.171	49.657	26.2077	42.589	0.615362	-0.700492	0.537602
308	molecular chaperone GrpE|protein_coding|UNKN:27997305:27998055:-1|gene:AGAP012770	AGAP012770-PA	23 kDa	0.29	2	21.845	3.3581	14.779	19.693	16.883	9.0677	17.1183	0.529707	-0.916734	0.537602
370	IR31a: ionotropic receptor IR31a|protein_coding|3R:23550517:23553011:-1|gene:AGAP009014	AGAP009014-PA	70 kDa	0.29	7.9574	2	43.655	2	2	2	17.8708	2	8.9354	3.15953	0.537602
457	Mitochondrial cytochrome c oxidase subunit 5B isoform 1|protein_coding|3R:16068036:16069060:-1|gene:AGAP008724	AGAP008724-PA	13 kDa	0.29	4.5471	19.418	4.1976	2.771	2	4.8635	9.38757	3.2115	2.92311	1.5475	0.537602
455	5' nucleotidase, ecto|protein_coding|3L:14583939:14586101:-1|gene:AGAP011026	AGAP011026-PA	63 kDa	0.29	2	2	2	22.168	4.9232	2	2	9.69707	0.206248	-2.27755	0.537602
59	GAPDH: glyceraldehyde 3-phosphate dehydrogenase|protein_coding|3R:37154051:37155049:1|gene:AGAP009623	AGAP009623-PA	35 kDa	0.3	45.471	67.962	67.161	59.114	101.42	71.506	60.198	77.3467	0.778288	-0.361624	0.522879
65	V-type H+-transporting ATPase subunit C|protein_coding|2L:22427582:22433665:-1|gene:AGAP005845	AGAP005845-PA	44 kDa	0.3	65.933	80.098	59.606	60.038	53.171	66.54	68.5457	59.9163	1.14402	0.194116	0.522879
78	|protein_coding|X:9847202:9853829:1|gene:AGAP000550	AGAP000550-PA	164 kDa	0.3	36.377	7.2816	74.717	45.259	93.541	65.547	39.4585	68.1157	0.579287	-0.787649	0.522879
360	ubiquitin-conjugating enzyme E2 L3|protein_coding|X:21755830:21762593:-1|gene:AGAP001056	AGAP001056-PA	18 kDa	0.3	20.462	2.4272	15.111	3.6946	2	10.925	12.6667	5.53987	2.28647	1.19312	0.522879
389	|protein_coding|3R:17377402:17381281:-1|gene:AGAP028164	AGAP028164-PA	69 kDa	0.3	36.377	10.922	2	2	2	7.9451	16.433	3.9817	4.12713	2.04514	0.522879
434	1,4-alpha-glucan branching enzyme|protein_coding|3L:3183627:3188507:-1|gene:AGAP010428	AGAP010428-PA	79 kDa	0.3	2	2	2	25.862	4.9232	2	2	10.9284	0.183009	-2.45001	0.522879
488	COE09916: carboxylesterase|protein_coding|3L:12933926:12935954:1|gene:AGAP010917	AGAP010917-PA	64 kDa	0.3	2	2	2	10.16	2.9539	2	2	5.03797	0.396986	-1.33284	0.522879
491	|protein_coding|2R:10518173:10520121:-1|gene:AGAP001792	AGAP001792-PA	67 kDa	0.3	2	2	2	2	9.8464	2.9794	2	4.94193	0.4047	-1.30508	0.522879
539	lysyl-tRNA synthetase, class II|protein_coding|X:5743807:5746073:1|gene:AGAP000325	AGAP000325-PA (+1)	66 kDa	0.3	2.2735	4.8544	2.5185	2	2.634	2	3.21547	2.21133	1.45409	0.540112	0.522879
211	|protein_coding|3R:2360133:2366327:1|gene:AGAP007865	AGAP007865-PA	207 kDa	0.31	2	18.204	18.469	13.855	23.631	22.842	12.891	20.1093	0.641046	-0.641501	0.508638
214	spectrin beta|protein_coding|2R:56061220:56086452:1|gene:AGAP004440	AGAP004440-PC	481 kDa	0.31	22.735	15.777	2	23.091	45.293	11.918	13.504	26.7673	0.504496	-0.987087	0.508638
226	electron transfer flavoprotein subunit beta, mitochondrial|protein_coding|2R:59553215:59554222:-1|gene:AGAP004653	AGAP004653-PA	28 kDa	0.31	26.146	33.981	14.272	19.397	3.9386	22.842	24.7997	15.3925	1.61115	0.68809	0.508638
430	D-xylulose reductase A|protein_coding|2R:40335765:40336933:-1|gene:AGAP003581	AGAP003581-PA	39 kDa	0.31	2.2735	19.418	5.0371	2	2	3.9725	8.90953	2.6575	3.3526	1.74528	0.508638
2.3	myosin heavy chain|protein_coding|3R:49460519:49482350:1|gene:AGAP010147	AGAP010147-PI	224 kDa	0.31	116.92	164.66	160.02	157.2	183.86	160.98	147.2	167.347	0.879611	-0.185062	0.508638
10	Terribly reduced optic lobes, isoform B|protein_coding|2R:41180953:41214353:1|gene:AGAP003656	AGAP003656-PA (+1)	455 kDa	0.32	135.28	225.73	163.71	130.24	159.51	140.03	174.907	143.26	1.2209	0.287949	0.49485
182	|protein_coding|3L:32456395:32457149:-1|gene:AGAP011726	AGAP011726-PA	26 kDa	0.32	39.787	19.418	34.42	29.557	23.631	15.89	31.2083	23.026	1.35535	0.438668	0.49485
243	26S proteasome regulatory subunit N1|protein_coding|2R:21870842:21873614:-1|gene:AGAP002481	AGAP002481-PA	97 kDa	0.32	13.641	6.068	33.581	10.16	4.9232	9.9314	17.7633	8.3382	2.13036	1.09109	0.49485
293	RpS10: 40S ribosomal protein S10|protein_coding|X:13489601:13490155:-1|gene:AGAP000739	AGAP000739-PA	18 kDa	0.32	10.231	4.8544	2	49.878	5.9078	9.9314	5.69513	21.9057	0.259984	-1.94351	0.49485
299	AQP1: aquaporin|protein_coding|3R:19376109:19377586:1|gene:AGAP008843	AGAP008843-PA (+1)	28 kDa	0.32	2	2	19.309	14.779	33.478	7.9451	7.76967	18.734	0.414735	-1.26974	0.49485
193.2	ATP-dependent RNA helicase DDX5/DBP2|protein_coding|3L:36848679:36851829:-1|gene:AGAP012045	AGAP012045-PA	98 kDa	0.32	2.1252	2	2	3.4536	2	17.747	2.04173	7.73353	0.26401	-1.92133	0.49485
2.4	myosin heavy chain|protein_coding|3R:49460519:49482350:1|gene:AGAP010147	AGAP010147-PH	224 kDa	0.32	3.9675	6.0585	5.8878	5.7842	6.6772	5.9232	5.3046	6.1282	0.865605	-0.208219	0.49485
44	SRPN10: serine protease inhibitor (serpin) 10|protein_coding|2L:12999842:13001344:-1|gene:AGAP005246	AGAP005246-PA	44 kDa	0.33	91.912	9.7088	94.026	130.24	85.664	85.41	65.2156	100.438	0.649312	-0.623016	0.481486
94	V-type H+-transporting ATPase subunit E|protein_coding|2R:20955881:20957540:1|gene:AGAP002401	AGAP002401-PA	26 kDa	0.33	28.419	2.4272	68.001	48.03	44.309	79.451	32.9491	57.2633	0.575396	-0.797374	0.481486
135	heat shock protein 90kDa beta|protein_coding|2R:4750041:4752631:-1|gene:AGAP001424	AGAP001424-PA	91 kDa	0.33	27.283	40.049	22.667	25.862	61.048	40.719	29.9997	42.543	0.705161	-0.503975	0.481486
235	AP7862: |protein_coding|3R:1328087:1329667:-1|gene:AGAP007809	AGAP007809-PA	56 kDa	0.33	5.6839	20.631	10.074	42.488	7.8771	22.842	12.1296	24.4024	0.497068	-1.00849	0.481486
3.3	cytoplasmic actin|protein_coding|3L:26299326:26300456:-1|gene:AGAP011515	AGAP011515-PA	42 kDa	0.33	140.84	99.048	89.17	139.22	114.72	133.04	109.686	128.993	0.850323	-0.233917	0.481486
326	Chromosome 12 open reading frame 41|protein_coding|2L:36667309:36671144:1|gene:AGAP006680	AGAP006680-PA	90 kDa	0.33	2	2	13.432	14.779	2	31.78	5.81067	16.1863	0.358986	-1.478	0.481486
349	RpS16: 40S ribosomal protein S16|protein_coding|3L:24478597:24479192:-1|gene:AGAP011424	AGAP011424-PA	17 kDa	0.33	2.2735	13.35	5.0371	2	18.708	25.822	6.88687	15.51	0.444028	-1.17128	0.481486
440	nuclear pore complex protein Nup210|protein_coding|2L:29402129:29420159:-1|gene:AGAP006280	AGAP006280-PA	214 kDa	0.33	2.2735	2.4272	2	9.2366	2.9539	2	2.23357	4.73017	0.472196	-1.08254	0.481486
510	cysteinyl-tRNA synthetase|protein_coding|3L:39776102:39778409:-1|gene:AGAP012283	AGAP012283-PA	84 kDa	0.33	2	2	2.5185	2	9.8464	2.9794	2.17283	4.94193	0.439673	-1.1855	0.481486
1	sodium/potassium-transporting ATPase subunit alpha|protein_coding|2R:28371857:28387114:1|gene:AGAP002858	AGAP002858-PA	111 kDa	0.34	1037.9	1173.6	957.05	896.87	965.79	1052.7	1056.18	971.787	1.08685	0.120149	0.468521
25	protein disulfide-isomerase A1|protein_coding|3L:41763690:41768233:-1|gene:AGAP012407	AGAP012407-PA	53 kDa	0.35	155.74	137.14	116.65	60.961	146.57	115.2	136.51	107.577	1.26895	0.343637	0.455932
95	Fimbrin|protein_coding|2R:49485852:49492463:1|gene:AGAP004071	AGAP004071-PB	74 kDa	0.35	40.924	27.913	53.729	34.175	63.017	64.554	40.8553	53.9153	0.757768	-0.400171	0.455932
114	laminin subunit alpha|protein_coding|2L:7594392:7607743:1|gene:AGAP004993	AGAP004993-PA	412 kDa	0.35	88.668	26.699	48.692	60.961	4.9232	19.863	54.6863	28.5824	1.91329	0.936053	0.455932
276	|protein_coding|2R:5860455:5861117:1|gene:AGAP001529	AGAP001529-PA	22 kDa	0.35	2	29.126	39.457	2	2	23.835	23.5277	9.27833	2.53576	1.34242	0.455932
484	Capping protein (actin filament) muscle Z-line, alpha 1|protein_coding|2L:27094572:27100951:-1|gene:AGAP006141	AGAP006141-PA (+1)	33 kDa	0.35	2	3.6408	2	3.6946	12.8	2	2.54693	6.16487	0.413137	-1.27531	0.455932
504	sulfide:quinone oxidoreductase|protein_coding|2R:33208673:33211207:1|gene:AGAP003142	AGAP003142-PA	49 kDa	0.35	3.4103	2.4272	2	3.6946	9.8464	2	2.6125	5.18033	0.504311	-0.987614	0.455932
251.1	CYP6M2: cytochrome P450|protein_coding|3R:6928909:6930486:1|gene:AGAP008212	AGAP008212-PA	57 kDa	0.36	2	2	21.06	22.168	2	40.534	8.35333	21.5673	0.387314	-1.36842	0.443697
316	suppressor of tumorigenicity protein 13|protein_coding|3R:26179708:26180958:1|gene:AGAP009119	AGAP009119-PA	42 kDa	0.36	37.514	2	14.272	14.779	2	2	17.9287	6.25967	2.86416	1.51811	0.443697
450	AGAP007563-PA-DECOY |protein_coding|2L:47632812:47715421:1|gene:AGAP007563	AGAP007563-PA-DECOY	?	0.36	2	8.4952	2	14.779	8.8618	2	4.16507	8.54693	0.487317	-1.03707	0.443697
465	|protein_coding|3L:1664420:1664755:-1|gene:AGAP010337	AGAP010337-PA (+2)	9 kDa	0.36	2	2	4.1976	2	17.724	3.9725	2.73253	7.89883	0.345941	-1.5314	0.443697
507	starch phosphorylase|protein_coding|3R:3218295:3221971:-1|gene:AGAP007939	AGAP007939-PA	97 kDa	0.36	19.325	2.4272	2	2	2	2	7.9174	2	3.9587	1.98503	0.443697
551	ANXB9: annexin B9|protein_coding|2R:43345310:43352336:1|gene:AGAP003790	AGAP003790-PA (+3)	36 kDa	0.36	2.2735	6.068	2.5185	2	2.9539	2	3.62	2.31797	1.56171	0.64313	0.443697
68.1	isocitrate dehydrogenase|protein_coding|2L:36426076:36427317:-1|gene:AGAP006660	AGAP006660-PA (+2)	47 kDa	0.37	87.532	61.872	46.842	52.726	36.432	63.543	65.4153	50.9003	1.28517	0.361954	0.431798
120	Basic leucine zipper and W2 domain-containing protein 1|protein_coding|2R:21026030:21030814:1|gene:AGAP002413	AGAP002413-PA (+3)	48 kDa	0.37	30.693	49.758	40.99	36.946	34.462	32.774	40.4803	34.7273	1.16566	0.22115	0.431798
234	RpS13: 40S ribosomal protein S13|protein_coding|2L:23981907:23982510:1|gene:AGAP005947	AGAP005947-PA	17 kDa	0.37	6.8206	46.117	17.63	16.626	13.785	2	23.5225	10.8037	2.17727	1.12252	0.431798
347	F-type H+-transporting ATPase subunit b|protein_coding|2R:569086:570174:-1|gene:AGAP001138	AGAP001138-PA	27 kDa	0.37	5.6839	8.4952	9.2347	5.542	23.631	10.925	7.8046	13.366	0.583914	-0.776171	0.431798
414	eIF3f: eukaryotic translation initiation factor 3 subunit F|protein_coding|2R:29839433:29840474:1|gene:AGAP002935	AGAP002935-PA	32 kDa	0.37	38.65	2.4272	2	2	2	2	14.3591	2	7.17953	2.84389	0.431798
416	|protein_coding|2R:22364730:22370704:1|gene:AGAP002527	AGAP002527-PA	160 kDa	0.37	2	38.835	2	2	2	2	14.2783	2	7.13917	2.83576	0.431798
426	|protein_coding|2R:43135309:43137552:-1|gene:AGAP003771	AGAP003771-PA	78 kDa	0.37	2	38.835	2	2	2	2	14.2783	2	7.13917	2.83576	0.431798
437	Adducin|protein_coding|2L:4468458:4474213:-1|gene:AGAP004852	AGAP004852-PA (+1)	79 kDa	0.37	2	2	2	29.557	2	2	2	11.1857	0.1788	-2.48358	0.431798
446	COX1: cytochrome c oxidase subunit I|protein_coding|Mt:1424:2960:1|gene:AGAP028364	AGAP028364-PA	57 kDa	0.37	2	2	2	2	25.601	2	2	9.867	0.202696	-2.30261	0.431798
451	LRIM26: leucine-rich immune protein (Coil-less)|protein_coding|2L:20167150:20168376:1|gene:AGAP005744	AGAP005744-PA	45 kDa	0.37	27.283	2	2	2	2	2	10.4277	2	5.21383	2.38234	0.431798
459	|protein_coding|X:7904309:7913810:-1|gene:AGAP000453	AGAP000453-PA	227 kDa	0.37	2	2	20.148	2	2	2	8.04933	2	4.02467	2.00887	0.431798
454	AGAP001529-PA-DECOY |protein_coding|2R:5860455:5861117:1|gene:AGAP001529	AGAP001529-PA-DECOY	?	0.37	2	2	26.864	2	2	2	10.288	2	5.144	2.36289	0.431798
169.3	ABCC10: ATP-binding cassette transporter (ABC transporter) family C member 10|protein_coding|3R:10739643:10744646:1|gene:AGAP027980	AGAP027980-PA	169 kDa	0.37	6.3503	31.282	2	2	2	7.2987	13.2108	3.76623	3.50769	1.81052	0.431798
461	electron-transferring-flavoprotein dehydrogenase|protein_coding|2L:23226543:23228724:-1|gene:AGAP005894	AGAP005894-PA	66 kDa	0.37	2	2	2	15.702	2	2	2	6.56733	0.304538	-1.71531	0.431798
463	coproporphyrinogen III oxidase|protein_coding|2L:3038802:3040142:1|gene:AGAP004749	AGAP004749-PA (+1)	45 kDa	0.37	2	2	22.667	2	2	2	8.889	2	4.4445	2.15202	0.431798
469	Ras-related protein Rab-2A|protein_coding|2L:14906061:14909286:1|gene:AGAP005393	AGAP005393-PA	24 kDa	0.37	27.283	2	2	2	2	2	10.4277	2	5.21383	2.38234	0.431798
493	Complement control protein|protein_coding|3R:462099:477750:-1|gene:AGAP007761	AGAP007761-PA	192 kDa	0.37	2	2	2	14.779	2	2	2	6.25967	0.319506	-1.64609	0.431798
486	troponin C|protein_coding|2L:27799476:27807021:-1|gene:AGAP006179	AGAP006179-PA	21 kDa	0.37	27.283	2	2	2	2	2	10.4277	2	5.21383	2.38234	0.431798
490	Clathrin light chain|protein_coding|3L:7146529:7151785:-1|gene:AGAP010608	AGAP010608-PA	25 kDa	0.37	27.283	2	2	2	2	2	10.4277	2	5.21383	2.38234	0.431798
501	chymotrypsin|protein_coding|2R:1275500:1276407:1|gene:AGAP001198	AGAP001198-PA	29 kDa	0.37	2	18.204	2	2	2	2	7.40133	2	3.70067	1.88779	0.431798
511	NADH dehydrogenase (ubiquinone) 1 alpha subcomplex 9|protein_coding|3L:10412154:10413387:1|gene:AGAP010792	AGAP010792-PA	44 kDa	0.37	5.6839	3.6408	2	3.6946	2	2	3.7749	2.56487	1.47177	0.557555	0.431798
514	glycine hydroxymethyltransferase|protein_coding|X:22328619:22330127:1|gene:AGAP001065	AGAP001065-PA (+7)	52 kDa	0.37	2	2	2	2	17.724	2	2	7.24133	0.276192	-1.85626	0.431798
516	Mitochondrial glutamate carrier 1|protein_coding|3R:52354660:52358704:1|gene:AGAP010293	AGAP010293-PA	33 kDa	0.37	2	2	2	2	2	2.9794	2	2.32647	0.859673	-0.218141	0.431798
525	bleomycin hydrolase|protein_coding|2R:3325448:3329864:1|gene:AGAP001341	AGAP001341-PA	52 kDa	0.37	2	2	2	15.702	2	2	2	6.56733	0.304538	-1.71531	0.431798
524	6-phosphogluconate dehydrogenase|protein_coding|2R:51676581:51680556:-1|gene:AGAP004197	AGAP004197-PA	53 kDa	0.37	2	2.4272	2	2	2	2	2.1424	2	1.0712	0.0992279	0.431798
521	5'-3' exoribonuclease 2|protein_coding|2R:49542047:49550498:1|gene:AGAP004090	AGAP004090-PA	117 kDa	0.37	2	12.136	2	2	2	2	5.37867	2	2.68933	1.42725	0.431798
519	|protein_coding|2L:13739424:13746355:1|gene:AGAP005291	AGAP005291-PA	203 kDa	0.37	2	2	2	2	2	16.883	2	6.961	0.287315	-1.79929	0.431798
526	Tetratricopeptide repeat protein 35|protein_coding|2R:565835:567009:1|gene:AGAP001136	AGAP001136-PA	35 kDa	0.37	2	2	2	11.084	2	2	2	5.028	0.397772	-1.32998	0.431798
193.3	ATP-dependent RNA helicase DBP2|protein_coding|2R:41327518:41336640:1|gene:AGAP003663	AGAP003663-PA	74 kDa	0.37	2	2	2	10.227	2	2	2	4.74233	0.421733	-1.2456	0.431798
531	signal recognition particle subunit SRP54|protein_coding|2R:58360124:58361793:-1|gene:AGAP004610	AGAP004610-PA	56 kDa	0.37	2	2	13.432	2	2	2	5.81067	2	2.90533	1.5387	0.431798
542	AGAP009180-PA-DECOY	AGAP009180-PA-DECOY	?	0.37	2	2	2	14.779	2	2	2	6.25967	0.319506	-1.64609	0.431798
535	isoleucyl-tRNA synthetase|protein_coding|2R:15427630:15431376:1|gene:AGAP002101	AGAP002101-PA	140 kDa	0.37	18.188	2	2	2	2	2	7.396	2	3.698	1.88675	0.431798
538	AGAP002411-PB-DECOY regulator of G-protein signaling|protein_coding|2R:20980896:21020204:1|gene:AGAP002411	AGAP002411-PB-DECOY	?	0.37	2	2	2	2	2	15.89	2	6.63	0.301659	-1.72901	0.431798
541	oxidoreductase GLYR1 homolog|protein_coding|3R:46040593:46042994:1|gene:AGAP009949	AGAP009949-PA	60 kDa	0.37	18.188	2	2	2	2	2	7.396	2	3.698	1.88675	0.431798
548	protein scribble|protein_coding|X:850501:891167:1|gene:AGAP000054	AGAP000054-PA	173 kDa	0.37	2	12.136	2	2	2	2	5.37867	2	2.68933	1.42725	0.431798
546	|protein_coding|X:14362710:14366014:1|gene:AGAP000789	AGAP000789-PA	86 kDa	0.37	17.052	2	2	2	2	2	7.01733	2	3.50867	1.81092	0.431798
547	20S proteasome subunit alpha 3|protein_coding|2L:7195996:7197131:-1|gene:AGAP004960	AGAP004960-PA	29 kDa	0.37	2	2	2	13.855	2	2	2	5.95167	0.33604	-1.57329	0.431798
553	Glucosyl/glucuronosyl transferases|protein_coding|2L:48031046:48032656:-1|gene:AGAP007588	AGAP007588-PA	57 kDa	0.37	2	4.8544	2	2	2	2	2.95147	2	1.47573	0.561432	0.431798
559	protein arginine N-methyltransferase 1|protein_coding|2R:37963320:37964635:1|gene:AGAP003462	AGAP003462-PA	42 kDa	0.37	7.9574	2	2	2	2	2	3.9858	2	1.9929	0.994869	0.431798
560	39S ribosomal protein L9, mitochondrial|protein_coding|X:18327382:18328323:-1|gene:AGAP000950	AGAP000950-PA	28 kDa	0.37	2	2	2	2	2	2.9794	2	2.32647	0.859673	-0.218141	0.431798
563	26S proteasome regulatory subunit N12|protein_coding|2R:23835495:23836455:-1|gene:AGAP002606	AGAP002606-PA	30 kDa	0.37	2	2	2	9.2366	2	2	2	4.4122	0.453289	-1.1415	0.431798
567	RpL10-1: 60S ribosomal protein L10-1|protein_coding|X:18340222:18342538:1|gene:AGAP000953	AGAP000953-PA (+2)	25 kDa	0.37	2	2	2	2	2	5.9588	2	3.3196	0.602482	-0.731009	0.431798
570	eIF3g: eukaryotic translation initiation factor 3 subunit G|protein_coding|2L:48887512:48888419:-1|gene:AGAP007668	AGAP007668-PA	30 kDa	0.37	2	2	2	2	2	9.9314	2	4.6438	0.430682	-1.21531	0.431798
571	beta-mannosidase|protein_coding|X:2180601:2185442:-1|gene:AGAP000143	AGAP000143-PA	106 kDa	0.37	2	2	2	9.2366	2	2	2	4.4122	0.453289	-1.1415	0.431798
569	26S proteasome regulatory subunit T4|protein_coding|2R:4204769:4206121:-1|gene:AGAP001407	AGAP001407-PA	44 kDa	0.37	2	2	2	2	2	8.9382	2	4.31273	0.463743	-1.1086	0.431798
574	pur-alpha|protein_coding|3L:6420501:6421385:-1|gene:AGAP010564	AGAP010564-PA	33 kDa	0.37	2	2	2	8.3129	2	2	2	4.1043	0.487294	-1.03714	0.431798
573	ubiquitin-like 1-activating enzyme E1 A|protein_coding|2R:56705677:56706756:1|gene:AGAP004459	AGAP004459-PA (+1)	37 kDa	0.37	2	2	2	2	2	9.9314	2	4.6438	0.430682	-1.21531	0.431798
578	toll-interacting protein|protein_coding|2R:40553590:40555037:1|gene:AGAP003615	AGAP003615-PA	30 kDa	0.37	2	2	7.5556	2	2	2	3.85187	2	1.92593	0.945558	0.431798
579	T-complex protein 1 subunit theta|protein_coding|3L:6553400:6555190:-1|gene:AGAP010588	AGAP010588-PA	60 kDa	0.37	2	10.922	2	2	2	2	4.974	2	2.487	1.31441	0.431798
2.2	myosin heavy chain|protein_coding|3R:49460519:49482350:1|gene:AGAP010147	AGAP010147-PG	224 kDa	0.37	122.65	187.3	188.74	178.82	209.15	183.11	166.23	190.36	0.87324	-0.19555	0.431798
36.3	|protein_coding|3R:13725120:13726460:-1|gene:AGAP008622	AGAP008622-PA	50 kDa	0.37	2	2	2	2	2	13.875	2	5.95833	0.335664	-1.57491	0.431798
193.4	ATP-dependent RNA helicase DDX5/DBP2|protein_coding|2L:18293981:18300834:1|gene:AGAP005652	AGAP005652-PA	77 kDa	0.37	2	9.7088	2	2	2	2	4.5696	2	2.2848	1.19207	0.431798
583	F-actin capping protein subunit beta|protein_coding|3R:2354916:2356499:1|gene:AGAP007864	AGAP007864-PA (+2)	31 kDa	0.37	2	6.068	2	2	2	2	3.356	2	1.678	0.746743	0.431798
585	|protein_coding|2R:15234058:15238853:-1|gene:AGAP002093	AGAP002093-PA	71 kDa	0.37	2	2	3.3581	2	2	2	2.4527	2	1.22635	0.294371	0.431798
589	Presequence protease, mitochondrial|protein_coding|2L:34743559:34746612:-1|gene:AGAP006616	AGAP006616-PA	117 kDa	0.37	2	3.6408	2	2	2	2	2.54693	2	1.27347	0.348761	0.431798
590	|protein_coding|3R:2917276:2919440:-1|gene:AGAP007926	AGAP007926-PA	76 kDa	0.37	2	2	2	2	2	2.9794	2	2.32647	0.859673	-0.218141	0.431798
591	T-complex protein 1 subunit gamma|protein_coding|2R:26779591:26781437:-1|gene:AGAP002759	AGAP002759-PA	60 kDa	0.37	2	2	2.5185	2	2	2	2.17283	2	1.08642	0.119578	0.431798
300.2	CYP6Z3: cytochrome P450|protein_coding|3R:6971669:6973217:-1|gene:AGAP008217	AGAP008217-PA	57 kDa	0.37	2	2.4377	2	2	2	2	2.1459	2	1.07295	0.101583	0.431798
304.3	Ras-related protein Rab-30|protein_coding|2R:15231602:15232478:1|gene:AGAP002092	AGAP002092-PA	27 kDa	0.37	2	2	2	2	3.7425	2	2	2.58083	0.774943	-0.367837	0.431798
107	peroxiredoxin 5, atypical 2-Cys peroxiredoxin|protein_coding|2R:3004695:3008509:1|gene:AGAP001325	AGAP001325-PA	21 kDa	0.38	46.608	38.835	30.223	59.114	42.34	37.739	38.5553	46.3977	0.830976	-0.267122	0.420216
111	myosin heavy chain|protein_coding|2L:47149991:47186184:1|gene:AGAP007523	AGAP007523-PA (+1)	228 kDa	0.38	34.103	53.398	59.606	19.397	51.201	40.719	49.0357	37.1057	1.32151	0.402192	0.420216
119	Moe: Moesin/ezrin/radixin homolog 1|protein_coding|X:9985762:10002498:1|gene:AGAP000562	AGAP000562-PB	68 kDa	0.38	18.188	40.049	38.618	40.641	60.063	29.794	32.285	43.4993	0.742195	-0.430129	0.420216
295	vigilin|protein_coding|2L:15971450:15975456:1|gene:AGAP005467	AGAP005467-PA (+1)	145 kDa	0.38	2	13.35	2	14.779	2	19.863	5.78333	12.214	0.4735	-1.07856	0.420216
210.2	histone H2A|protein_coding|X:5417659:5421738:1|gene:AGAP000306	AGAP000306-PA	13 kDa	0.38	2	25.706	2	2	2.126	2	9.902	2.042	4.84917	2.27774	0.420216
16	Tubulin alpha-4A chain|protein_coding|2R:1618103:1620207:-1|gene:AGAP001218	AGAP001218-PA (+1)	50 kDa	0.39	158.01	131.07	147.75	131.16	97.479	154.93	145.61	127.856	1.13886	0.187586	0.408935
50	L-gulonate 3-dehydrogenase|protein_coding|2L:46190807:46192419:1|gene:AGAP013544	AGAP013544-PA	35 kDa	0.39	18.188	98.302	81.433	111.76	102.4	65.547	65.9743	93.2357	0.707608	-0.498977	0.408935
98	ubiquitin-activating enzyme E1|protein_coding|3L:34565744:34573636:-1|gene:AGAP011872	AGAP011872-PA	122 kDa	0.39	54.565	29.126	34.42	79.435	39.386	42.705	39.3703	53.842	0.73122	-0.451623	0.408935
218	RpS3a: 40S ribosomal protein S3a|protein_coding|2R:39213702:39214882:-1|gene:AGAP003532	AGAP003532-PA	30 kDa	0.39	22.735	8.4952	15.111	16.626	36.432	15.89	15.4471	22.9827	0.672118	-0.573213	0.408935
12.1	glutamate dehydrogenase (NAD(P)+)|protein_coding|2R:55056306:55066884:-1|gene:AGAP004362	AGAP004362-PB	61 kDa	0.39	157.11	177.04	100.47	118.61	122.95	125.83	144.873	122.463	1.18299	0.242442	0.408935
315	APN5: aminopeptidase 5|protein_coding|2R:42059966:42063174:1|gene:AGAP013146	AGAP013146-PA (+2)	107 kDa	0.39	18.188	2	2	37.87	2	15.89	7.396	18.5867	0.39792	-1.32945	0.408935
327	Coatomer subunit gamma|protein_coding|3R:30872253:30875646:1|gene:AGAP009291	AGAP009291-PA	97 kDa	0.39	11.368	3.6408	13.432	16.626	7.8771	15.89	9.48027	13.4644	0.7041	-0.506147	0.408935
350	20S proteasome subunit alpha 4|protein_coding|2L:15375628:15376377:1|gene:AGAP005423	AGAP005423-PA	28 kDa	0.39	18.188	2	2	22.168	2	23.835	7.396	16.001	0.462221	-1.11334	0.408935
365	2-oxoglutarate dehydrogenase E1 component DHKTD1|protein_coding|X:9857661:9862680:1|gene:AGAP000551	AGAP000551-PA	103 kDa	0.39	15.915	2	4.1976	8.3129	10.831	17.876	7.37087	12.34	0.597317	-0.743432	0.408935
480	Sterol carrier protein 2 variant 2|protein_coding|2R:32394629:32394964:-1|gene:AGAP003091	AGAP003091-PA	12 kDa	0.39	2.2735	2	15.951	2	2	2.9794	6.7415	2.32647	2.89774	1.53493	0.408935
533	inorganic phosphate cotransporter|protein_coding|3R:21108738:21119507:-1|gene:AGAP008931	AGAP008931-PA	55 kDa	0.39	2.2735	2	2	9.2366	2	2	2.09117	4.4122	0.473951	-1.07719	0.408935
68.2	isocitrate dehydrogenase|protein_coding|2R:33509699:33511959:1|gene:AGAP003168	AGAP003168-PA	51 kDa	0.39	2	2.4488	2	2	2	15.908	2.1496	6.636	0.32393	-1.62625	0.408935
565	|protein_coding|3R:43935962:43936724:-1|gene:AGAP009828	AGAP009828-PA	25 kDa	0.39	3.4103	2	2	3.6946	2	3.9725	2.4701	3.22237	0.766548	-0.383551	0.408935
141	NADH dehydrogenase (ubiquinone) flavoprotein 2|protein_coding|2R:16833676:16834726:-1|gene:AGAP002170	AGAP002170-PA	26 kDa	0.4	27.283	67.962	31.902	36.946	2	38.732	42.3823	25.8927	1.63685	0.710919	0.39794
179	NADH dehydrogenase (ubiquinone) 1 beta subcomplex 8|protein_coding|2R:14012368:14013179:-1|gene:AGAP002020	AGAP002020-PA	20 kDa	0.4	34.103	2	27.704	24.939	47.263	25.822	21.269	32.6747	0.650932	-0.61942	0.39794
197	|protein_coding|3L:32454478:32455461:-1|gene:AGAP011725	AGAP011725-PA	27 kDa	0.4	21.599	29.126	29.383	29.557	18.708	19.863	26.7027	22.7093	1.17585	0.233698	0.39794
309	|protein_coding|2L:46849524:46851979:1|gene:AGAP007482	AGAP007482-PA	83 kDa	0.4	7.9574	12.136	8.3952	20.32	29.62	2	9.4962	17.3133	0.548491	-0.866461	0.39794
411	|protein_coding|2L:48863987:48865569:-1|gene:AGAP007665	AGAP007665-PA	35 kDa	0.4	13.641	3.6408	6.7161	9.2366	2	2	7.9993	4.4122	1.813	0.858376	0.39794
452	26S proteasome regulatory subunit N9|protein_coding|2R:7309118:7310595:-1|gene:AGAP001651	AGAP001651-PA	43 kDa	0.4	4.5471	9.7088	4.1976	4.6183	5.9078	2	6.15117	4.17537	1.4732	0.558957	0.39794
540	serine-type enodpeptidase|protein_coding|2L:37122230:37123167:-1|gene:AGAP006710	AGAP006710-PA (+1)	28 kDa	0.4	2	2.4272	2	2	2	9.9314	2.1424	4.6438	0.461346	-1.11608	0.39794
536	CYP4H24: cytochrome P450|protein_coding|X:1459365:1460894:1|gene:AGAP013490	AGAP013490-PA	60 kDa	0.4	9.0942	2	3.3581	2	2	3.9725	4.81743	2.6575	1.81277	0.858195	0.39794
86	Retinal dehydrogenase 2|protein_coding|3R:45804678:45806304:-1|gene:AGAP009944	AGAP009944-PA	55 kDa	0.41	79.563	42.475	55.4	42.484	34.462	62.558	59.146	46.5013	1.27192	0.347009	0.387216
164	2-hydroxyglutarate dehydrogenase|protein_coding|3R:2391251:2392961:1|gene:AGAP007868	AGAP007868-PA	49 kDa	0.41	32.966	33.981	27.704	33.252	26.585	26.815	31.5503	28.884	1.09231	0.127385	0.387216
176	RpS6: 40S ribosomal protein S6|protein_coding|2R:29609284:29611231:-1|gene:AGAP002919	AGAP002919-PA	48 kDa	0.41	25.009	38.835	33.581	27.71	2	36.746	32.475	22.152	1.46601	0.551893	0.387216
278	RpL14: 60S ribosomal protein L14|protein_coding|2L:24568227:24569828:1|gene:AGAP005991	AGAP005991-PA	22 kDa	0.41	2	38.835	26.864	2	26.585	2	22.5663	10.195	2.21347	1.14631	0.387216
304.1	Ras-related protein Rab-10|protein_coding|X:11847967:11853440:-1|gene:AGAP000671	AGAP000671-PA	23 kDa	0.41	2	23.318	17.809	4.215	13.455	5.9704	14.3757	7.88013	1.82429	0.867337	0.387216
532	GSTT1: glutathione S-transferase theta class 1|protein_coding|X:13784517:13785378:-1|gene:AGAP000761	AGAP000761-PA	27 kDa	0.41	2.2735	2	9.2347	2	2.9539	2	4.50273	2.31797	1.94254	0.957941	0.387216
27	Regucalcin protein|protein_coding|3R:1055637:1056799:-1|gene:AGAP007793	AGAP007793-PA	34 kDa	0.42	128.46	137.14	113.33	91.442	98.464	142.02	126.31	110.642	1.14161	0.19107	0.376751
208	malate dehydrogenase (oxaloacetate-decarboxylating)(NADP+)|protein_coding|2R:50948265:50952404:-1|gene:AGAP004159	AGAP004159-PB	70 kDa	0.42	27.283	21.845	2	16.626	36.432	23.835	17.0427	25.631	0.664924	-0.588739	0.376751
36.2	beta-tubulin isotype I|protein_coding|2L:13792405:13796401:1|gene:AGAP005293	AGAP005293-PB	51 kDa	0.42	39.948	68.915	27.053	24.899	42.196	32.566	45.3053	33.2203	1.36378	0.447614	0.376751
317	Ca2+ transporting ATPase, plasma membrane|protein_coding|3L:7837545:7849506:-1|gene:AGAP010638	AGAP010638-PA	124 kDa	0.42	18.188	9.7088	13.432	7.3893	2	17.876	13.7763	9.08843	1.5158	0.600081	0.376751
336	|protein_coding|2R:36147769:36152023:1|gene:AGAP013189	AGAP013189-PA (+1)	15 kDa	0.42	2	40.049	13.432	2	17.724	2	18.4937	7.24133	2.5539	1.3527	0.376751
393	COE2580: carboxylesterase|protein_coding|2R:32677888:32742956:1|gene:AGAP003115	AGAP003115-PA	110 kDa	0.42	9.0942	9.7088	3.3581	12.008	5.9078	11.918	7.38703	9.9446	0.742819	-0.428918	0.376751
162	glucose dehydrogenase (acceptor)|protein_coding|2R:43292474:43298353:-1|gene:AGAP003785	AGAP003785-PC (+1)	69 kDa	0.43	24.587	38.835	54.568	14.779	54.155	2	39.33	23.6447	1.66338	0.734115	0.366532
209	nucleoside-diphosphate kinase|protein_coding|2L:43043679:43044386:1|gene:AGAP007120	AGAP007120-PA	19 kDa	0.43	48.881	2	33.581	3.6946	17.724	23.835	28.154	15.0845	1.86642	0.90027	0.366532
244	eIF3j: eukaryotic translation initiation factor 3 subunit J|protein_coding|2L:34735931:34736543:1|gene:AGAP006613	AGAP006613-PA (+1)	17 kDa	0.43	2	19.418	14.272	29.557	33.478	2	11.8967	21.6783	0.548781	-0.865696	0.366532
387	RpL7a: 60S ribosomal protein L7a|protein_coding|2L:24055294:24056109:-1|gene:AGAP005960	AGAP005960-PA	31 kDa	0.43	3.4103	2	7.5556	2	19.693	5.9588	4.32197	9.21727	0.468899	-1.09265	0.366532
406	casein kinase II subunit alpha|protein_coding|2L:17320772:17321803:1|gene:AGAP005569	AGAP005569-PA	41 kDa	0.43	2.2735	7.2816	3.3581	17.55	4.9232	2.9794	4.3044	8.4842	0.507343	-0.978966	0.366532
129.2	Eukaryotic translation elongation factor 1 alpha 1|protein_coding|2R:39348411:39350723:1|gene:AGAP003541	AGAP003541-PA (+2)	50 kDa	0.43	2	17.273	4.7709	2	6.8592	2	8.01463	3.61973	2.21415	1.14675	0.366532
51	RpLP1: 60S ribosomal protein LP1|protein_coding|3R:173065:173808:1|gene:AGAP007740	AGAP007740-PA	11 kDa	0.44	63.659	185.68	68.001	74.816	109.3	2	105.78	62.0387	1.70507	0.769827	0.356547
224	NADH dehydrogenase (ubiquinone) 1 beta subcomplex 5|protein_coding|2L:45066390:45067118:-1|gene:AGAP007297	AGAP007297-PA	22 kDa	0.44	18.188	29.126	2	22.168	25.601	21.849	16.438	23.206	0.708351	-0.497463	0.356547
303	glucose dehydrogenase (acceptor)|protein_coding|2R:43290689:43298353:-1|gene:AGAP003785	AGAP003785-PA	70 kDa	0.44	10.346	27.913	12.593	14.779	2	15.89	16.9507	10.8897	1.55658	0.638382	0.356547
427	dipeptidyl-peptidase 4|protein_coding|3R:6391001:6393645:-1|gene:AGAP008176	AGAP008176-PA	84 kDa	0.44	2	23.058	2	2	4.9232	2	9.01933	2.9744	3.03232	1.60042	0.356547
482	GSTE3: glutathione S-transferase epsilon class 3|protein_coding|3R:28601448:28602188:-1|gene:AGAP009197	AGAP009197-PA	25 kDa	0.44	2	14.563	2	3.6946	2	2	6.18767	2.56487	2.41247	1.27051	0.356547
43	tropomyosin 1|protein_coding|2R:10593313:10596722:1|gene:AGAP001799	AGAP001799-PB	32 kDa	0.45	78.437	99.515	68.001	83.129	107.33	85.41	81.9843	91.9563	0.891557	-0.165601	0.346787
41.1	paramyosin|protein_coding|2L:4852047:4865290:1|gene:AGAP004877	AGAP004877-PA	103 kDa	0.45	83.843	102.26	56.779	86.447	86.381	107.58	80.9607	93.4693	0.866174	-0.207272	0.346787
160	Serine/threonine-protein phosphatase 2A 65 kDa regulatory subunit A beta isoform isoform c|protein_coding|3R:25646166:25650894:-1|gene:AGAP009105	AGAP009105-PA	66 kDa	0.45	13.641	42.476	14.272	49.878	10.831	49.657	23.463	36.7887	0.637778	-0.648874	0.346787
219	glutamate synthase (NADPH/NADH)|protein_coding|2L:30472728:30489533:1|gene:AGAP006360	AGAP006360-PA	228 kDa	0.45	20.462	2	20.148	40.641	2	33.767	14.2033	25.4693	0.557664	-0.842532	0.346787
496	ubiquinol-cytochrome c reductase subunit 9|protein_coding|2L:2483299:2483553:-1|gene:AGAP004710	AGAP004710-PA	7 kDa	0.45	7.9574	7.2816	2	6.4656	2.9539	2	5.74633	3.8065	1.50961	0.594177	0.346787
557	|protein_coding|X:12542919:12545464:-1|gene:AGAP000699	AGAP000699-PB	37 kDa	0.45	2	2	8.3952	2	2	2.9794	4.13173	2.32647	1.77597	0.828607	0.346787
76	F-type H+-transporting ATPase subunit d|protein_coding|3L:17689378:17690225:1|gene:AGAP011131	AGAP011131-PA	20 kDa	0.46	77.301	2.4272	54.568	60.961	56.125	72.499	44.7654	63.195	0.708369	-0.497426	0.337242
100	myosin light chain 5|protein_coding|2R:6973180:6974563:1|gene:AGAP001622	AGAP001622-PA	23 kDa	0.46	71.617	67.962	36.939	71.122	2	46.677	58.8393	39.933	1.47345	0.559199	0.337242
128	Eukaryotic translation initiation factor 4A, isoform 2|protein_coding|3R:44558848:44561275:-1|gene:AGAP009863	AGAP009863-PA	46 kDa	0.46	53.428	3.6408	31.902	28.633	45.293	55.616	29.6569	43.1807	0.68681	-0.542016	0.337242
33.1	Tyrosine 3-monooxygenase/tryptophan 5-monooxygenase activation protein, beta polypeptide 2|protein_coding|2L:48609260:48612726:-1|gene:AGAP007643	AGAP007643-PA (+1)	28 kDa	0.46	109.95	7.8092	98.277	91.442	117.76	89.349	72.0121	99.517	0.723616	-0.466704	0.337242
566	nicalin homolog|protein_coding|2R:22672956:22675033:1|gene:AGAP002549	AGAP002549-PA	62 kDa	0.46	2	2	6.7161	2.771	2	2	3.57203	2.257	1.58265	0.662339	0.337242
6	alpha-aminoadipic semialdehyde synthase|protein_coding|3R:13774626:13779588:-1|gene:AGAP008632	AGAP008632-PA	103 kDa	0.47	225.08	335.54	287.95	348.95	308.19	280.9	282.857	312.68	0.90462	-0.144616	0.327902
215	D7r2: D7 short form salivary protein|protein_coding|3R:8559769:8560424:-1|gene:AGAP008282	AGAP008282-PA	18 kDa	0.47	2	29.126	13.432	29.557	53.171	2	14.8527	28.2427	0.525895	-0.927154	0.327902
249	Pgi: phosphoglucose isomerase (glucose-6-phosphate isomerase)|protein_coding|3L:38254197:38260323:1|gene:AGAP012167	AGAP012167-PA	62 kDa	0.47	9.0942	4.8544	26.864	12.008	23.631	23.835	13.6042	19.8247	0.686226	-0.543244	0.327902
401	L-lactate dehydrogenase|protein_coding|2L:4905578:4908474:1|gene:AGAP004880	AGAP004880-PA (+2)	35 kDa	0.47	2	29.126	6.7161	7.3893	7.8771	2	12.614	5.75547	2.19166	1.13202	0.327902
438	Ras-related protein|protein_coding|2R:57598142:57599997:1|gene:AGAP004559	AGAP004559-PA (+10)	24 kDa	0.47	2	2	22.667	2	2	5.9588	8.889	3.3196	2.67773	1.42101	0.327902
462	CYP9J4: cytochrome P450|protein_coding|3L:39814949:39816679:1|gene:AGAP012292	AGAP012292-PA	63 kDa	0.47	9.0942	2	9.2347	8.5932	2	2	6.7763	4.19773	1.61428	0.690887	0.327902
105	|protein_coding|3L:15784161:15785346:-1|gene:AGAP011053	AGAP011053-PA	37 kDa	0.48	85.258	2.4272	83.945	54.496	2	41.712	57.2101	32.736	1.74762	0.805391	0.318759
180	Sideroflexin 1,2,3|protein_coding|2R:57327659:57329455:1|gene:AGAP004519	AGAP004519-PA	36 kDa	0.48	26.146	2	37.778	19.397	35.447	39.725	21.9747	31.523	0.697099	-0.520564	0.318759
156.1	|protein_coding|2L:47632812:47715421:1|gene:AGAP007563	AGAP007563-PA	1785 kDa	0.48	8.2905	59.045	6.1226	2	17.303	12.5	24.486	10.601	2.30979	1.20776	0.318759
375	elongation factor 1-gamma|protein_coding|X:16713303:16714958:-1|gene:AGAP000883	AGAP000883-PA	49 kDa	0.48	7.9574	4.8544	5.8766	9.2366	14.77	2.9794	6.22947	8.99533	0.692522	-0.530068	0.318759
527	Sply: sphingosine-1-phosphate lyase|protein_coding|2R:8933934:8935747:-1|gene:AGAP001724	AGAP001724-PA	60 kDa	0.48	2.2735	4.8544	2	4.6183	3.9386	2.9794	3.04263	3.84543	0.791233	-0.337826	0.318759
28	Glyoxalase domain-containing protein 4|protein_coding|X:6773292:6774331:-1|gene:AGAP000367	AGAP000367-PA	32 kDa	0.49	135.28	122.57	91.507	127.46	62.032	106.27	116.452	98.5873	1.18121	0.240265	0.309804
252	glutamate--cysteine ligase catalytic subunit|protein_coding|2R:5730254:5732718:1|gene:AGAP001512	AGAP001512-PA	73 kDa	0.49	34.103	2.4272	26.864	17.55	2	18.87	21.1314	12.8067	1.65003	0.722493	0.309804
263	|protein_coding|2R:15435583:15437440:1|gene:AGAP002102	AGAP002102-PA	67 kDa	0.49	36.377	10.922	7.7932	2	2.5659	24.288	18.3641	9.61797	1.90935	0.933082	0.309804
423	26S proteasome regulatory subunit T5|protein_coding|X:11207888:11209171:-1|gene:AGAP000616	AGAP000616-PA	48 kDa	0.49	9.0942	4.8544	2	2	7.8771	16.883	5.3162	8.92003	0.595984	-0.746654	0.309804
79	ABCB1: ATP-binding cassette transporter (ABC transporter) family B member 1|protein_coding|2R:18516732:18519580:1|gene:AGAP002278	AGAP002278-PA	97 kDa	0.5	84.121	41.262	61.285	70.198	30.524	48.664	62.2227	49.7953	1.24957	0.32143	0.30103
232	succinate dehydrogenase (ubiquinone) flavoprotein subunit|protein_coding|3L:3189394:3192278:1|gene:AGAP010429	AGAP010429-PA	72 kDa	0.5	11.368	16.99	33.581	2	25.601	12.911	20.6463	13.504	1.52891	0.612499	0.30103
239	|protein_coding|3L:23602431:23670309:-1|gene:AGAP011396	AGAP011396-PA	957 kDa	0.51	11.368	30.34	8.3952	4.6183	16.739	11.918	16.7011	11.0918	1.50572	0.590451	0.29243
335	|protein_coding|3L:8976455:8978513:1|gene:AGAP010719	AGAP010719-PA	59 kDa	0.51	20.462	2	2	15.702	2	27.808	8.154	15.17	0.537508	-0.895641	0.29243
409	RpS18: 40S ribosomal protein S18|protein_coding|3L:2341073:2341768:1|gene:AGAP028693	AGAP028693-PA	18 kDa	0.51	2	2.4272	8.3952	2	28.555	2	4.27413	10.8517	0.393869	-1.34421	0.29243
169.2	ABCC9: ATP-binding cassette transporter (ABC transporter) family C member 9|protein_coding|3R:10733163:10738100:1|gene:AGAP028128	AGAP028128-PA	166 kDa	0.51	2	7.6455	2	2	23.74	2	3.88183	9.24667	0.419809	-1.2522	0.29243
109	pyridoxine kinase|protein_coding|2L:23813701:23814963:-1|gene:AGAP005929	AGAP005929-PA	34 kDa	0.52	50.018	38.835	30.223	55.42	46.278	34.76	39.692	45.486	0.87262	-0.196574	0.283997
188	myosin I|protein_coding|3R:49671706:49684684:-1|gene:AGAP010160	AGAP010160-PA	118 kDa	0.52	27.283	29.126	34.42	2	34.462	31.78	30.2763	22.7473	1.33098	0.412493	0.283997
207	RpL19: 60S ribosomal protein L19|protein_coding|2R:55869598:55870819:-1|gene:AGAP004422	AGAP004422-PA	24 kDa	0.52	36.377	2	41.136	22.168	2	24.828	26.5043	16.332	1.62285	0.698527	0.283997
283	RpS12: 40S ribosomal protein S12|protein_coding|3L:16306291:16306967:1|gene:AGAP011077	AGAP011077-PA	15 kDa	0.52	27.283	2	26.864	15.702	2	17.876	18.7157	11.8593	1.57814	0.658224	0.283997
285	puromycin-sensitive aminopeptidase|protein_coding|2L:19770260:19782922:-1|gene:AGAP005728	AGAP005728-PA	117 kDa	0.52	11.368	2.4272	15.111	20.32	3.9386	17.876	9.6354	14.0449	0.686044	-0.543626	0.283997
367	Membrane-associated progesterone receptor component 2|protein_coding|X:13820065:13824507:-1|gene:AGAP000767	AGAP000767-PA	26 kDa	0.52	3.4103	12.136	9.2347	2	2	11.918	8.26033	5.306	1.55679	0.638575	0.283997
19	glycerol-3-phosphate dehydrogenase|protein_coding|2R:56001630:56004137:1|gene:AGAP004437	AGAP004437-PA (+3)	81 kDa	0.53	144.37	155.34	57.087	148.71	132.93	140.03	118.932	140.557	0.846152	-0.241011	0.275724
55	calmodulin|protein_coding|3L:13793741:13818291:1|gene:AGAP010957	AGAP010957-PA	17 kDa	0.53	29.556	117.72	111.66	82.206	5.9078	90.375	86.312	59.4963	1.45071	0.536762	0.275724
92	Muscular protein 20|protein_coding|2R:2847152:2868225:1|gene:AGAP001313	AGAP001313-PA	21 kDa	0.53	87.532	4.8544	82.272	44.336	2	61.574	58.2195	35.97	1.61856	0.694707	0.275724
155	|protein_coding|3L:1918745:1919642:1|gene:AGAP010347	AGAP010347-PA	16 kDa	0.53	5.6839	40.049	61.285	27.71	17.724	27.808	35.6726	24.414	1.46115	0.547109	0.275724
391	Developmentally regulated GTP-binding protein|protein_coding|3L:7363170:7364583:-1|gene:AGAP010624	AGAP010624-PA	41 kDa	0.53	21.599	2	2	2.771	2	6.952	8.533	3.90767	2.18366	1.12675	0.275724
390	NADH dehydrogenase (ubiquinone) Fe-S protein 3|protein_coding|2L:32355007:32355982:1|gene:AGAP006456	AGAP006456-PA	30 kDa	0.53	20.462	2	10.914	8.3129	2	10.925	11.1253	7.0793	1.57153	0.65217	0.275724
495	glutaminyl-tRNA synthetase|protein_coding|3R:51878832:51881222:-1|gene:AGAP010267	AGAP010267-PA	88 kDa	0.53	2	2	6.7161	9.2366	4.9232	2	3.57203	5.3866	0.663133	-0.592629	0.275724
171	|protein_coding|X:11242445:11252784:1|gene:AGAP000622	AGAP000622-PA (+1)	69 kDa	0.54	18.188	38.835	20.148	36.946	17.724	42.705	25.7237	32.4583	0.792513	-0.335493	0.267606
173	Mitochondrial translation elongation factor TU|protein_coding|2L:40536505:40538135:1|gene:AGAP006996	AGAP006996-PA	51 kDa	0.54	60.249	3.6408	2	50.801	19.693	37.739	21.9633	36.0777	0.608777	-0.716013	0.267606
345	Dynein, axonemal, heavy chain 5|protein_coding|2L:48928933:48943191:-1|gene:AGAP007675	AGAP007675-PA	531 kDa	0.54	2	27.913	8.3952	2	2	15.89	12.7694	6.63	1.926	0.94561	0.267606
436	NADH_b5_red: NADH-cytochrome b5 reductase|protein_coding|3L:20695958:20701761:1|gene:AGAP011300	AGAP011300-PA	36 kDa	0.54	2.2735	2	20.988	2	7.8771	2	8.4205	3.95903	2.12691	1.08876	0.267606
464	KH: Kynurenine 3-monooxygenase|protein_coding|2L:23985383:23988617:1|gene:AGAP005948	AGAP005948-PA	55 kDa	0.54	2	2	15.111	2	2	5.9588	6.37033	3.3196	1.91901	0.940359	0.267606
466	RpS20: 40S ribosomal protein S20|protein_coding|3L:6563738:6564687:-1|gene:AGAP010591	AGAP010591-PA	14 kDa	0.54	3.4103	2.4272	5.0371	3.6946	2	10.925	3.62487	5.53987	0.654324	-0.611923	0.267606
500	Interferon-related developmental regulator 1|protein_coding|X:19781725:19784796:1|gene:AGAP001032	AGAP001032-PA (+1)	48 kDa	0.54	2	2	5.8766	2	14.77	2	3.2922	6.25667	0.526191	-0.926342	0.267606
90	TPX2: thioredoxin peroxidase 2|protein_coding|3L:15789079:15789669:1|gene:AGAP011054	AGAP011054-PA	22 kDa	0.55	64.796	88.593	21.827	39.717	55.14	40.719	58.4053	45.192	1.29238	0.370033	0.259637
97	sodium/potassium-transporting ATPase subunit beta|protein_coding|3R:872904:879141:-1|gene:AGAP007790	AGAP007790-PA (+2)	36 kDa	0.55	18.188	58.253	62.124	25.862	51.201	29.794	46.1883	35.619	1.29673	0.374881	0.259637
157	RpS4: 40S ribosomal protein S4|protein_coding|2L:39285236:39287220:-1|gene:AGAP006871	AGAP006871-PA	30 kDa	0.55	5.6839	8.4952	40.297	12.008	87.633	9.9314	18.1587	36.5241	0.49717	-1.00819	0.259637
348	isocitrate dehydrogenase (NAD+)|protein_coding|2R:17387722:17389303:-1|gene:AGAP002192	AGAP002192-PA (+1)	42 kDa	0.55	5.6839	20.631	3.3581	2	2	12.911	9.891	5.637	1.75466	0.811189	0.259637
382	importin beta-3|protein_coding|2R:43128616:43133832:-1|gene:AGAP003769	AGAP003769-PA	125 kDa	0.55	2.2735	2	15.111	15.702	11.816	2.9794	6.4615	10.1658	0.635612	-0.653783	0.259637
445	hydroxyacylglutathione hydrolase|protein_coding|X:7437094:7437891:-1|gene:AGAP000416	AGAP000416-PA (+2)	29 kDa	0.55	2	9.7088	7.5556	2	2	8.9382	6.42147	4.31273	1.48896	0.5743	0.259637
9	cytosolic nonspecific dipeptidase|protein_coding|2L:48341659:48344346:-1|gene:AGAP007619	AGAP007619-PA	54 kDa	0.56	112.54	172.33	173.78	157.95	213.67	143.01	152.883	171.543	0.891223	-0.166142	0.251812
34	glycerol-3-phosphate dehydrogenase (NAD+)|protein_coding|2L:48086521:48094192:-1|gene:AGAP007593	AGAP007593-PA (+1)	39 kDa	0.56	106.86	67.962	142.72	104.37	50.217	108.25	105.847	87.6123	1.20813	0.272779	0.251812
102	Mitochondrial 10 kDa heat shock protein|protein_coding|2R:5691445:5692188:-1|gene:AGAP001502	AGAP001502-PA	11 kDa	0.56	10.231	78.884	62.124	37.87	34.462	39.725	50.413	37.3523	1.34966	0.432597	0.251812
355	female reproductive tract protease GLEANR_896|protein_coding|3R:19868169:19869015:-1|gene:AGAP008861	AGAP008861-PA	28 kDa	0.56	48.881	2	2	2	17.724	2	17.627	7.24133	2.43422	1.28346	0.251812
376	|protein_coding|2R:59556530:59558421:-1|gene:AGAP004655	AGAP004655-PA	61 kDa	0.56	10.231	2	7.5556	2	17.724	9.9314	6.59553	9.88513	0.667217	-0.583771	0.251812
442	sugar transporter ERD6-like 7|protein_coding|X:19726928:19728658:-1|gene:AGAP001027	AGAP001027-PA (+2)	56 kDa	0.56	2	9.7088	2	2	25.601	2	4.5696	9.867	0.463119	-1.11054	0.251812
529	mitochondrial ATPase inhibitor|protein_coding|3R:20515389:20516019:1|gene:AGAP008898	AGAP008898-PA	12 kDa	0.56	2.2735	2	4.1976	2.771	2	6.952	2.8237	3.90767	0.722605	-0.468721	0.251812
83	RpS15a-1: 40S ribosomal protein S15a|protein_coding|X:9681288:9683495:1|gene:AGAP000541	AGAP000541-PA (+1)	15 kDa	0.57	11.368	95.874	34.42	60.038	68.925	59.588	47.2207	62.8503	0.751319	-0.412502	0.244125
256	GSTD3: glutathione S-transferase delta class 3|protein_coding|2R:55509366:55510067:-1|gene:AGAP004382	AGAP004382-PA	24 kDa	0.57	17.052	23.058	7.5556	22.168	15.754	18.87	15.8885	18.9307	0.839301	-0.252739	0.244125
353	RpL18a-1: 60S ribosomal protein L18a|protein_coding|3L:39778944:39779877:1|gene:AGAP012284	AGAP012284-PA	21 kDa	0.57	2.2735	2.4272	17.63	5.542	20.677	8.9382	7.44357	11.7191	0.635167	-0.654792	0.244125
386	lupus La protein|protein_coding|3R:21793962:21795276:1|gene:AGAP008952	AGAP008952-PA (+1)	47 kDa	0.57	2	13.35	3.3581	4.6183	16.739	6.952	6.23603	9.43643	0.660846	-0.597613	0.244125
2.1	myosin heavy chain|protein_coding|3R:49460519:49482350:1|gene:AGAP010147	AGAP010147-PA	224 kDa	0.57	142.96	200.24	198.6	181.91	212.76	186.28	180.6	193.65	0.93261	-0.100654	0.244125
432	|protein_coding|3L:41834680:41835268:-1|gene:AGAP012418	AGAP012418-PA	10 kDa	0.57	9.0942	2.4272	2	3.6946	12.8	3.9725	4.50713	6.82237	0.660641	-0.598062	0.244125
502	Lamin|protein_coding|3L:35400651:35406726:-1|gene:AGAP011938	AGAP011938-PA	68 kDa	0.57	2.2735	10.922	2	2.771	2.9539	3.9725	5.06517	3.23247	1.56697	0.647974	0.244125
505	leucyl-tRNA synthetase|protein_coding|3R:8636178:8639940:1|gene:AGAP008297	AGAP008297-PA	136 kDa	0.57	4.5471	2	2	9.2366	2	2	2.84903	4.4122	0.645717	-0.631026	0.244125
57	2-oxoglutarate dehydrogenase E1 component|protein_coding|2L:30516503:30528796:-1|gene:AGAP006366	AGAP006366-PC	115 kDa	0.58	90.942	18.204	78.075	86.824	83.695	59.588	62.407	76.7023	0.813626	-0.297563	0.236572
89	malate dehydrogenase|protein_coding|2R:11975943:11977395:1|gene:AGAP001903	AGAP001903-PA	35 kDa	0.58	45.471	59.466	55.408	36.946	61.048	47.671	53.4483	48.555	1.10078	0.138525	0.236572
103	NADH dehydrogenase (ubiquinone) Fe-S protein 1|protein_coding|2R:7320328:7322744:1|gene:AGAP001653	AGAP001653-PA (+1)	79 kDa	0.58	53.428	42.476	30.223	80.358	44.309	30.787	42.0423	51.818	0.811346	-0.301611	0.236572
192	|protein_coding|3L:28405825:28411563:-1|gene:AGAP011584	AGAP011584-PA	90 kDa	0.58	37.514	9.7088	37.778	23.091	32.493	7.9451	28.3336	21.1764	1.33798	0.420059	0.236572
358	|protein_coding|2L:10251997:10252643:1|gene:AGAP005121	AGAP005121-PA (+1)	21 kDa	0.58	3.4103	2	15.111	23.091	2	8.9382	6.84043	11.3431	0.60305	-0.729651	0.236572
3.4	actin beta/gamma 1|protein_coding|2L:9969318:9971412:1|gene:AGAP005095	AGAP005095-PA	42 kDa	0.58	59.211	38.581	41.992	51.493	36.475	74.668	46.5947	54.212	0.85949	-0.218447	0.236572
397	|protein_coding|3R:28880768:28888888:1|gene:AGAP009224	AGAP009224-PF	47 kDa	0.58	36.377	2	2	7.3893	2	9.9314	13.459	6.44023	2.08983	1.06339	0.236572
412	glyoxylate/hydroxypyruvate reductase|protein_coding|3R:37002345:37003502:1|gene:AGAP009610	AGAP009610-PA	35 kDa	0.58	2	2	20.988	2	8.8618	2	8.32933	4.28727	1.94281	0.958143	0.236572
429	target of Myb-like protein 2|protein_coding|2L:26628651:26638121:-1|gene:AGAP006097	AGAP006097-PA (+1)	58 kDa	0.58	2.2735	9.7088	2	24.015	2	2	4.66077	9.33833	0.4991	-1.0026	0.236572
435	bifunctional glutamyl/prolyl-tRNA synthetase|protein_coding|2R:30000490:30006918:-1|gene:AGAP002945	AGAP002945-PA	199 kDa	0.58	2.2735	9.7088	2	24.015	2	2	4.66077	9.33833	0.4991	-1.0026	0.236572
80.1	Hsp83: Heat shock protein 83|protein_coding|2L:40256208:40258370:-1|gene:AGAP006958	AGAP006958-PA	82 kDa	0.59	73.394	120.08	62.665	52.912	79.645	87.679	85.3797	73.412	1.16302	0.217877	0.229148
122	pyruvate dehydrogenase E1 component subunit beta|protein_coding|3L:3018539:3020310:1|gene:AGAP010421	AGAP010421-PA	38 kDa	0.59	38.65	67.962	33.581	53.572	2	49.657	46.731	35.0763	1.33227	0.413882	0.229148
129.1	elongation factor 1-alpha|protein_coding|2L:46338841:46340232:1|gene:AGAP007406	AGAP007406-PA	50 kDa	0.59	7.8438	53.116	48.119	6.0347	57.143	6.8527	36.3596	23.3435	1.55759	0.639318	0.229148
332	N-myc downstream regulated|protein_coding|2R:34321695:34347539:-1|gene:AGAP003238	AGAP003238-PC	40 kDa	0.59	5.6839	2.4272	14.272	2	37.416	3.9725	7.46103	14.4628	0.515876	-0.954903	0.229148
448	|protein_coding|2R:57467793:57476739:-1|gene:AGAP004541	AGAP004541-PA	284 kDa	0.59	2	2	6.7161	14.779	2	2	3.57203	6.25967	0.570643	-0.80934	0.229148
497	3'-phosphoadenosine 5'-phosphosulfate synthase|protein_coding|2R:2053489:2058666:-1|gene:AGAP001256	AGAP001256-PA (+2)	71 kDa	0.59	2	6.068	2	4.6183	6.8925	2	3.356	4.5036	0.745182	-0.424336	0.229148
555	|protein_coding|2R:22129165:22132355:1|gene:AGAP002509	AGAP002509-PA	66 kDa	0.59	2.2735	2	2.5185	2	2	3.9725	2.264	2.6575	0.851929	-0.231196	0.229148
193.6	DEAD box polypeptide 5|protein_coding|2L:14446088:14450690:-1|gene:AGAP005351	AGAP005351-PA	74 kDa	0.59	2.4776	2	2	2.1788	2	2	2.1592	2.0596	1.04836	0.0681327	0.229148
77	|protein_coding|3R:215009:216018:1|gene:AGAP007745	AGAP007745-PA	34 kDa	0.6	9.0942	69.175	67.161	65.58	67.94	47.671	48.4767	60.397	0.802635	-0.317184	0.221849
351	pyruvate dehydrogenase kinase|protein_coding|3R:51942514:51945526:-1|gene:AGAP010276	AGAP010276-PA (+1)	46 kDa	0.6	18.188	2	6.7161	14.779	2	23.835	8.96803	13.538	0.662434	-0.594151	0.221849
357	coatomer protein complex, subunit alpha (xenin)|protein_coding|3R:51658337:51662103:-1|gene:AGAP010251	AGAP010251-PA	140 kDa	0.6	12.505	13.35	2	16.626	10.831	7.9451	9.285	11.8007	0.786818	-0.345899	0.221849
381	|protein_coding|2R:39456164:39459567:1|gene:AGAP003556	AGAP003556-PA	47 kDa	0.6	2	2	30.223	2	9.8464	5.9588	11.4077	5.93507	1.92208	0.942668	0.221849
473	chromodomain-helicase-DNA-binding protein 1|protein_coding|3R:15402215:15413725:1|gene:AGAP008698	AGAP008698-PA	248 kDa	0.6	18.188	2	2	8.3129	2	2	7.396	4.1043	1.80201	0.849609	0.221849
517	heterogeneous nuclear ribonucleoprotein A1/A3|protein_coding|2R:20791379:20793448:-1|gene:AGAP002374	AGAP002374-PA	39 kDa	0.6	2	4.8544	2	2	2.9539	6.952	2.95147	3.96863	0.743699	-0.42721	0.221849
537	galactokinase|protein_coding|2R:29283760:29301463:1|gene:AGAP002914	AGAP002914-PA (+2)	44 kDa	0.6	2	9.7088	2	2	2	4.9657	4.5696	2.98857	1.52903	0.612614	0.221849
577	Ester hydrolase C11orf54|protein_coding|2L:37298660:37299759:-1|gene:AGAP006729	AGAP006729-PA	35 kDa	0.6	4.5471	2	2	2	2	2.9794	2.84903	2.32647	1.22462	0.292332	0.221849
52	alanine transaminase|protein_coding|X:17030535:17036473:-1|gene:AGAP000901	AGAP000901-PA	61 kDa	0.61	59.112	122.57	68.84	49.878	81.725	81.437	83.5073	71.0133	1.17594	0.233813	0.21467
118	RpS7: 40S ribosomal protein S7|protein_coding|3L:6565707:6566516:1|gene:AGAP010592	AGAP010592-PA	22 kDa	0.61	92.079	2	2	88.671	2	71.506	32.0263	54.059	0.592433	-0.755276	0.21467
216	Transcription factor BTF3 homolog 4|protein_coding|2L:34739065:34739553:-1|gene:AGAP006614	AGAP006614-PA	17 kDa	0.61	36.377	2	13.432	29.557	2	47.671	17.2697	26.4093	0.653923	-0.612808	0.21467
498	phospholipid scramblase 1|protein_coding|2L:16259960:16262540:-1|gene:AGAP005504	AGAP005504-PA	41 kDa	0.61	4.5471	3.6408	2	2	11.816	2	3.39597	5.272	0.644151	-0.634528	0.21467
75.2	pyruvate carboxylase|protein_coding|2L:2999465:3004703:-1|gene:AGAP004742	AGAP004742-PB	131 kDa	0.61	27.734	17.636	15.669	21.673	9.2545	52.034	20.3463	27.6538	0.735751	-0.442711	0.21467
584	rRNA 2'-O-methyltransferase fibrillarin|protein_coding|3L:19980168:19981710:-1|gene:AGAP011244	AGAP011244-PA	33 kDa	0.61	2.2735	2	2	2	2	2.6775	2.09117	2.22583	0.939498	-0.0900375	0.21467
7	AGM1: |protein_coding|3L:41729189:41730770:1|gene:AGAP012401	AGAP012401-PA	57 kDa	0.62	185.29	294.91	181.76	199.51	213.29	188.7	220.653	200.5	1.10052	0.138179	0.207608
190	LANB2: laminin gamma 1|protein_coding|2L:48475732:48482983:1|gene:AGAP007629	AGAP007629-PA (+1)	180 kDa	0.62	11.368	67.962	17.63	40.641	6.8925	15.89	32.32	21.1412	1.52877	0.612372	0.207608
217	Xaa-Pro aminopeptidase|protein_coding|X:19938858:19940940:-1|gene:AGAP001037	AGAP001037-PA	68 kDa	0.62	27.283	2	36.099	23.091	2	20.856	21.794	15.3157	1.42299	0.508923	0.207608
518	|protein_coding|2R:31413921:31418523:1|gene:AGAP003043	AGAP003043-PA (+1)	105 kDa	0.62	2	2	6.7161	2	2	3.9725	3.57203	2.6575	1.34413	0.426676	0.207608
561	nucleolar GTP-binding protein|protein_coding|2L:41829053:41831327:-1|gene:AGAP007050	AGAP007050-PA	75 kDa	0.62	2	4.8544	2	2	8.8618	2	2.95147	4.28727	0.688426	-0.538626	0.207608
11	enolase|protein_coding|3R:1485062:1486754:1|gene:AGAP007827	AGAP007827-PB	48 kDa	0.63	200.07	129.86	152.79	131.16	165.42	149.96	160.907	148.847	1.08102	0.112397	0.200659
346	F-type H+-transporting ATPase oligomycin sensitivity conferral protein|protein_coding|2R:40404984:40405859:-1|gene:AGAP003599	AGAP003599-PA	22 kDa	0.63	45.471	2	2	15.702	2	7.9451	16.4903	8.54903	1.92891	0.947787	0.200659
384	fatty acid synthase, animal type|protein_coding|3R:28141291:28150307:1|gene:AGAP009176	AGAP009176-PA	266 kDa	0.63	3.4103	10.922	7.5556	9.2366	5.9078	2	7.29597	5.7148	1.27668	0.352396	0.200659
468	|protein_coding|2R:12682524:12683711:-1|gene:AGAP001942	AGAP001942-PA	25 kDa	0.63	2	2	14.272	7.3893	2	2	6.09067	3.79643	1.60431	0.681955	0.200659
564	V-type H+-transporting ATPase subunit I|protein_coding|2R:42291767:42300822:1|gene:AGAP003711	AGAP003711-PD	97 kDa	0.63	2.2735	2	2.5185	3.6946	2	2	2.264	2.56487	0.882697	-0.18001	0.200659
576	Phosphate carrier, mitochondrial|protein_coding|2R:40346388:40347804:-1|gene:AGAP003586	AGAP003586-PA	38 kDa	0.63	8.5932	2	8.7722	16.117	2	8.5006	6.45513	8.87253	0.727541	-0.458899	0.200659
334	|protein_coding|3L:1237467:1251371:1|gene:AGAP010331	AGAP010331-PA	91 kDa	0.64	2.2735	19.418	20.148	2	23.631	2	13.9465	9.21033	1.51422	0.598578	0.19382
581	dolichyl-diphosphooligosaccharide--protein glycosyltransferase|protein_coding|2R:20906501:20909318:1|gene:AGAP002396	AGAP002396-PA	88 kDa	0.64	2	2.4272	2	2	2.9539	2	2.1424	2.31797	0.924258	-0.113632	0.19382
66	|protein_coding|2R:7152914:7184747:-1|gene:AGAP001633	AGAP001633-PA	914 kDa	0.65	20.462	65.534	54.568	62.809	54.155	44.691	46.8547	53.885	0.869531	-0.201691	0.187087
104	RpS17: 40S ribosomal protein S17|protein_coding|2L:4970167:4971082:-1|gene:AGAP004887	AGAP004887-PA	15 kDa	0.65	60.249	52.185	14.272	33.252	50.217	69.52	42.2353	50.9963	0.828203	-0.271943	0.187087
136	serine protease|protein_coding|2R:1279016:1279912:1|gene:AGAP001199	AGAP001199-PA	29 kDa	0.65	36.377	4.8544	47.852	54.496	3.9386	64.554	29.6945	40.9962	0.724322	-0.465296	0.187087
212	RpL13a: 60S ribosomal protein L13a|protein_coding|3R:51714351:51715716:-1|gene:AGAP010257	AGAP010257-PA	31 kDa	0.65	2	20.631	27.704	15.702	61.048	2	16.7783	26.25	0.639175	-0.645718	0.187087
325	protein phosphatase 1, catalytic subunit|protein_coding|3L:18191585:18195623:1|gene:AGAP011166	AGAP011166-PA	37 kDa	0.65	2.2735	2	20.148	2	41.355	2	8.1405	15.1183	0.538452	-0.89311	0.187087
344	|protein_coding|2R:4707219:4729876:1|gene:AGAP001419	AGAP001419-PC	60 kDa	0.65	21.599	4.8544	2	15.702	4.9232	18.87	9.48447	13.1651	0.720427	-0.473076	0.187087
447	CYP12F2: cytochrome P450|protein_coding|3R:4324289:4326344:1|gene:AGAP008020	AGAP008020-PA	60 kDa	0.65	2	9.7088	2.5185	3.6946	5.9078	8.9382	4.74243	6.1802	0.767359	-0.382026	0.187087
38	protease m1 zinc metalloprotease|protein_coding|2L:4506937:4510013:-1|gene:AGAP004860	AGAP004860-PA	104 kDa	0.66	88.668	94.661	91.507	78.511	146.71	81.437	91.612	102.219	0.89623	-0.15806	0.180456
56	clathrin heavy chain|protein_coding|2R:31211005:31217737:1|gene:AGAP003021	AGAP003021-PA (+1)	191 kDa	0.66	86.395	77.67	67.161	96.984	59.078	54.623	77.0753	70.2283	1.0975	0.134216	0.180456
174	Cytochrome c oxidase subunit 4 isoform 1, mitochondrial precursor|protein_coding|3R:16158449:16159082:1|gene:AGAP008727	AGAP008727-PA (+3)	20 kDa	0.66	14.778	42.476	41.136	7.3893	55.14	9.9314	32.7967	24.1536	1.35784	0.441313	0.180456
233	Cytochrome b5|protein_coding|2R:15755691:15757700:1|gene:AGAP002113	AGAP002113-PA (+2)	13 kDa	0.66	18.188	2	26.864	24.015	2	39.725	15.684	21.9133	0.715729	-0.482515	0.180456
262	GPXH1: glutathione peroxidase 1|protein_coding|2R:53207782:53208750:1|gene:AGAP004247	AGAP004247-PA (+1)	18 kDa	0.66	2	19.418	20.148	14.779	44.309	2	13.8553	20.3627	0.680428	-0.555485	0.180456
379	cytochrome c oxidase subunit 6a, mitochrondrial|protein_coding|X:15724507:15725070:-1|gene:AGAP000851	AGAP000851-PA	12 kDa	0.66	2.2735	14.563	5.8766	4.6183	2	9.9314	7.57103	5.51657	1.37242	0.45672	0.180456
431	cystathionine gamma-lyase|protein_coding|3L:18227817:18231273:-1|gene:AGAP011172	AGAP011172-PA	43 kDa	0.66	2	24.272	2	7.3893	2	7.9451	9.424	5.77813	1.63098	0.705736	0.180456
489	serine/threonine-protein phosphatase 6 regulatory subunit 3|protein_coding|2L:24690401:24699443:-1|gene:AGAP006017	AGAP006017-PA	108 kDa	0.66	2	2	13.432	7.3893	2	2	5.81067	3.79643	1.53056	0.614059	0.180456
494	COEBE4C: carboxylesterase beta esterase|protein_coding|2L:14709900:14711640:-1|gene:AGAP005370	AGAP005370-PA	62 kDa	0.66	2	2	13.432	7.3893	2	2	5.81067	3.79643	1.53056	0.614059	0.180456
31	transitional endoplasmic reticulum ATPase|protein_coding|2L:18010658:18014675:-1|gene:AGAP005630	AGAP005630-PA	89 kDa	0.67	90.942	106.8	128.45	114.53	95.51	99.314	108.731	103.118	1.05443	0.0764627	0.173925
113	nucleosome-remodeling factor 38 kDa subunit|protein_coding|2R:37299909:37311790:1|gene:AGAP003398	AGAP003398-PA (+5)	33 kDa	0.67	81.848	2	67.161	51.725	2	55.616	50.3363	36.447	1.38108	0.4658	0.173925
148	GSTS1: glutathione S-transferase sigma class 1|protein_coding|3L:2781206:2783341:-1|gene:AGAP010404	AGAP010404-PB	23 kDa	0.67	28.419	19.418	41.976	44.336	53.171	11.918	29.9377	36.475	0.820772	-0.284946	0.173925
170	1-pyrroline-5-carboxylate dehydrogenase|protein_coding|2R:55076751:55081158:-1|gene:AGAP004366	AGAP004366-PA	64 kDa	0.67	45.471	2	54.568	22.168	2	48.664	34.013	24.2773	1.40102	0.486476	0.173925
204	creatine kinase|protein_coding|2L:17961670:17999179:1|gene:AGAP005627	AGAP005627-PE	70 kDa	0.67	13.641	12.136	30.223	14.779	15.754	38.732	18.6667	23.0883	0.808489	-0.3067	0.173925
270	|protein_coding|2R:2992625:2993318:1|gene:AGAP001321	AGAP001321-PA	22 kDa	0.67	2	29.126	13.432	22.168	17.724	15.89	14.8527	18.594	0.798788	-0.324115	0.173925
312	eIF3a: eukaryotic translation initiation factor 3 subunit A|protein_coding|2R:20284549:20288177:1|gene:AGAP002340	AGAP002340-PA	132 kDa	0.67	9.0942	6.068	16.79	19.397	4.9232	14.897	10.6507	13.0724	0.81475	-0.295571	0.173925
366	Coatomer subunit beta|protein_coding|2R:4186475:4189730:-1|gene:AGAP001399	AGAP001399-PA	107 kDa	0.67	2	2	19.309	9.2366	2	23.835	7.76967	11.6905	0.664612	-0.589416	0.173925
477	Integrin alpha-PS1|protein_coding|X:5433339:5444836:-1|gene:AGAP000307	AGAP000307-PA	126 kDa	0.67	2	9.7088	2	2	2	17.876	4.5696	7.292	0.626659	-0.674247	0.173925
112.2	aldehyde oxidase|protein_coding|2L:28535006:28539260:1|gene:AGAP006225	AGAP006225-PA	139 kDa	0.67	16.623	37.614	36.199	40.883	2	28.919	30.1453	23.934	1.25952	0.332873	0.173925
558	squid|protein_coding|X:7260671:7269894:-1|gene:AGAP000399	AGAP000399-PA (+1)	38 kDa	0.67	5.6839	2	2	2	2.9539	2.9794	3.22797	2.64443	1.22066	0.287667	0.173925
147	Rack1: guanine nucleotide-binding protein subunit beta-like protein|protein_coding|3R:49908149:49910286:1|gene:AGAP010173	AGAP010173-PA	35 kDa	0.68	38.65	42.476	30.223	38.794	18.708	42.705	37.1163	33.4023	1.11119	0.152105	0.167491
419	AGAP009990-PA-DECOY |protein_coding|3R:47306822:47327239:1|gene:AGAP009990	AGAP009990-PA-DECOY	?	0.68	18.188	9.7088	2	2	16.739	2	9.9656	6.913	1.44157	0.527645	0.167491
58.1	|protein_coding|2R:26287064:26289254:1|gene:AGAP002728	AGAP002728-PB	45 kDa	0.68	22.911	81.161	101.31	56.694	72.163	43.672	68.4607	57.5097	1.19042	0.251471	0.167491
60	CAT1: catalase|protein_coding|2L:5772129:5780988:1|gene:AGAP004904	AGAP004904-PA	57 kDa	0.69	89.805	47.33	48.692	100.68	56.125	55.616	61.9423	70.807	0.874805	-0.192966	0.161151
144	cytochrome c|protein_coding|3R:35606586:35606912:1|gene:AGAP009537	AGAP009537-PA	12 kDa	0.7	22.735	74.03	22.667	32.328	50.217	11.918	39.8107	31.4877	1.26433	0.338368	0.154902
53	histone H4|protein_coding|2R:46053769:46054080:-1|gene:AGAP003909	AGAP003909-PA (+7)	11 kDa	0.71	61.386	110.44	73.038	77.587	60.063	87.396	81.6213	75.0153	1.08806	0.121761	0.148742
88	RpL10a: 60S ribosomal protein L10a|protein_coding|3L:20688682:20689932:-1|gene:AGAP011298	AGAP011298-PA	24 kDa	0.71	90.942	2	41.136	66.503	51.201	47.671	44.6927	55.125	0.810751	-0.302669	0.148742
142	alanyl-tRNA synthetase|protein_coding|3R:39161779:39164682:1|gene:AGAP009701	AGAP009701-PA	108 kDa	0.71	45.471	40.049	26.864	44.336	34.462	23.835	37.4613	34.211	1.09501	0.130942	0.148742
168	aconitate hydratase 1 / homoaconitase|protein_coding|2L:44757513:44760849:-1|gene:AGAP007258	AGAP007258-PA	99 kDa	0.71	27.283	20.631	41.976	22.168	27.57	31.78	29.9633	27.1727	1.1027	0.141042	0.148742
177	ubiquinol-cytochrome c reductase core subunit 2|protein_coding|2L:26647662:26649388:1|gene:AGAP006099	AGAP006099-PA	45 kDa	0.71	2	27.913	28.544	7.3893	80.741	2	19.4857	30.0434	0.648583	-0.624636	0.148742
371	Solute carrier family 15 member 1|protein_coding|3L:2418050:2420425:1|gene:AGAP010383	AGAP010383-PA	79 kDa	0.71	2.2735	2	18.469	2	25.601	5.9588	7.58083	11.1866	0.677671	-0.561343	0.148742
378	|protein_coding|X:445028:452835:-1|gene:AGAP000035	AGAP000035-PA	277 kDa	0.71	11.368	8.4952	2.5185	6.4656	9.8464	2	7.46057	6.104	1.22224	0.28953	0.148742
534	26S proteasome regulatory subunit T3|protein_coding|2R:31012044:31042208:1|gene:AGAP003008	AGAP003008-PA (+1)	47 kDa	0.71	2.2735	6.068	2	3.6946	2.9539	2	3.44717	2.88283	1.19576	0.257924	0.148742
575	lactoylglutathione lyase|protein_coding|3L:37390181:37391342:-1|gene:AGAP012071	AGAP012071-PA (+1)	21 kDa	0.71	3.4103	2	2	2.771	2	2	2.4701	2.257	1.09442	0.130163	0.148742
580	MnSOD1: manganese-iron superoxide dismutase 1|protein_coding|3L:5581880:5582955:-1|gene:AGAP010517	AGAP010517-PA (+1)	25 kDa	0.71	3.4103	2	2	2.771	2	2	2.4701	2.257	1.09442	0.130163	0.148742
251.2	CYP6M1: cytochrome P450|protein_coding|3R:6915946:6917528:1|gene:AGAP008209	AGAP008209-PA	58 kDa	0.71	2	2	4.0849	2	2	3.1277	2.69497	2.3759	1.13429	0.181793	0.148742
364	Transmembrane emp24 protein transport domain containing 9|protein_coding|2R:39452128:39453046:1|gene:AGAP003553	AGAP003553-PA	25 kDa	0.72	2	19.418	13.432	8.3129	2	16.883	11.6167	9.0653	1.28144	0.357769	0.142668
492	Ras-related C3 botulinum toxin substrate|protein_coding|2L:15542053:15542631:-1|gene:AGAP005445	AGAP005445-PA	21 kDa	0.72	2	2	7.5556	2	11.816	2	3.85187	5.272	0.730627	-0.452793	0.142668
520	RpL22: 60S ribosomal protein L22|protein_coding|2L:8792256:8793161:1|gene:AGAP005046	AGAP005046-PB	17 kDa	0.72	9.0942	2	2	2	2	5.9588	4.36473	3.3196	1.31484	0.394884	0.142668
201	3,2-trans-enoyl-CoA isomerase, mitochondrial|protein_coding|3R:49265719:49266728:-1|gene:AGAP010130	AGAP010130-PA (+1)	32 kDa	0.73	2	40.049	41.136	2	54.155	2.9794	27.7283	19.7115	1.40671	0.492326	0.136677
329	type II pantothenate kinase|protein_coding|3L:32087309:32088683:1|gene:AGAP011715	AGAP011715-PA	43 kDa	0.73	9.0942	2	20.148	22.168	2	15.89	10.4141	13.3527	0.779924	-0.358594	0.136677
354	RING finger protein 10|protein_coding|3R:3290855:3293468:1|gene:AGAP007954	AGAP007954-PA	87 kDa	0.73	2	2	19.309	2	7.8771	22.842	7.76967	10.9064	0.712397	-0.489246	0.136677
402	density-regulated protein|protein_coding|2L:27012414:27013031:1|gene:AGAP006125	AGAP006125-PA	22 kDa	0.73	2	2	15.951	2	26.585	2	6.65033	10.195	0.652313	-0.616363	0.136677
403	|protein_coding|2R:43114660:43116102:-1|gene:AGAP003766	AGAP003766-PA	47 kDa	0.73	2	19.418	2	7.3893	23.631	2	7.806	11.0068	0.7092	-0.495735	0.136677
407	dihydrodiol dehydrogenase / D-xylose 1-dehydrogenase (NADP)|protein_coding|3R:45808083:45809336:1|gene:AGAP009945	AGAP009945-PA	37 kDa	0.73	2	2	15.951	7.3893	17.724	2	6.65033	9.03777	0.735838	-0.44254	0.136677
544	RpS23: 40S ribosomal protein S23|protein_coding|2R:6098616:6099047:-1|gene:AGAP012990	AGAP012990-PA	16 kDa	0.73	2	4.8544	2	2	2	6.952	2.95147	3.65067	0.808473	-0.306728	0.136677
58.2	|protein_coding|2R:26287064:26289254:1|gene:AGAP002728	AGAP002728-PA	39 kDa	0.73	2.098	7.432	8.6624	5.1915	6.608	3.999	6.06413	5.26617	1.15153	0.203548	0.136677
110	ferrochelatase|protein_coding|2R:42425355:42426719:-1|gene:AGAP003719	AGAP003719-PA	44 kDa	0.74	57.975	53.398	29.383	45.259	45.293	40.719	46.9187	43.757	1.07226	0.100648	0.130768
404.1	glutamyl aminopeptidase|protein_coding|2R:32232510:32242803:-1|gene:AGAP003077	AGAP003077-PA	112 kDa	0.74	3.4103	14.071	2	8.1255	4.9232	2	6.49377	5.01623	1.29455	0.372451	0.130768
554	NAD(P) transhydrogenase|protein_coding|2R:33497917:33502520:-1|gene:AGAP003167	AGAP003167-PA	112 kDa	0.74	2	4.8544	2	3.6946	2	2	2.95147	2.56487	1.15073	0.202548	0.130768
17	|protein_coding|2R:47648806:47650834:-1|gene:AGAP003995	AGAP003995-PA	73 kDa	0.75	114.81	131.07	168.74	167.18	114.21	108.25	138.207	129.88	1.06411	0.0896479	0.124939
39	aldehyde dehydrogenase family 7 member A1|protein_coding|X:16705403:16707113:-1|gene:AGAP000881	AGAP000881-PA	58 kDa	0.75	76.164	77.67	107.46	69.274	132.93	81.437	87.098	94.547	0.921214	-0.118392	0.124939
145	citrate synthase|protein_coding|3L:36859979:36869012:1|gene:AGAP012048	AGAP012048-PA	52 kDa	0.75	26.146	6.068	52.889	50.801	38.401	13.904	28.3677	34.3687	0.825393	-0.276846	0.124939
36.1	tubulin beta|protein_coding|3L:13308192:13326418:-1|gene:AGAP010929	AGAP010929-PA	50 kDa	0.75	78.427	11.563	52.694	52.681	54.996	55.103	47.5613	54.26	0.876545	-0.1901	0.124939
266	collagen, type IV, alpha|protein_coding|3R:28646812:28653863:1|gene:AGAP009201	AGAP009201-PA	179 kDa	0.75	2.2735	21.845	13.432	2	51.201	2	12.5168	18.4003	0.68025	-0.555862	0.124939
279	F-type H+-transporting ATPase subunit f|protein_coding|UNKN:10361647:10361970:-1|gene:AGAP012515	AGAP012515-PA	12 kDa	0.75	2	19.418	32.741	2	35.447	2	18.053	13.149	1.37296	0.457286	0.124939
307	RpS5: 40S ribosomal protein S5|protein_coding|3R:9179221:9180549:-1|gene:AGAP008329	AGAP008329-PA (+2)	26 kDa	0.75	30.693	2.4272	2	18.473	2	26.815	11.7067	15.7627	0.742687	-0.429173	0.124939
399	GALE2: galectin 2|protein_coding|X:5898219:5899432:-1|gene:AGAP000341	AGAP000341-PA	36 kDa	0.75	2	19.418	2	22.168	2	7.9451	7.806	10.7044	0.729235	-0.455544	0.124939
400	|protein_coding|2L:37882266:37885355:-1|gene:AGAP006756	AGAP006756-PA	111 kDa	0.75	2	2	13.432	2	2	8.9382	5.81067	4.31273	1.34733	0.430101	0.124939
552	Aldose reductase|protein_coding|3L:15780405:15783130:1|gene:AGAP011052	AGAP011052-PA	36 kDa	0.75	6.8206	2	2	2	4.9232	2	3.60687	2.9744	1.21264	0.278147	0.124939
69	EH domain-containing protein 1|protein_coding|2R:58144216:58163155:1|gene:AGAP004593	AGAP004593-PA	61 kDa	0.76	47.745	72.816	53.729	54.496	45.293	89.382	58.0967	63.057	0.921336	-0.118201	0.119186
265	adenosylhomocysteinase|protein_coding|X:14428906:14435537:1|gene:AGAP000792	AGAP000792-PA	51 kDa	0.76	7.9574	4.8544	27.704	7.3893	37.216	7.9451	13.5053	17.5168	0.770989	-0.375217	0.119186
319	ornithine--oxo-acid transaminase|protein_coding|2L:3585443:3590507:1|gene:AGAP004793	AGAP004793-PA	53 kDa	0.76	18.188	2	13.432	15.702	2	23.835	11.2067	13.8457	0.809399	-0.305077	0.119186
433	prolyl oligopeptidase|protein_coding|3R:28109194:28112206:-1|gene:AGAP009172	AGAP009172-PA	88 kDa	0.76	7.9574	6.068	2.5185	7.3893	2	4.9657	5.51463	4.785	1.15248	0.204746	0.119186
93	RpL4: 60S ribosomal protein L4|protein_coding|2R:19054166:19056153:1|gene:AGAP002306	AGAP002306-PA	49 kDa	0.77	36.377	83.738	38.618	66.503	64.986	2.9794	52.911	44.8228	1.18045	0.239335	0.113509
96	Polyubiquitin-C|protein_coding|2R:12996050:12999247:1|gene:AGAP001971	AGAP001971-PA (+1)	120 kDa	0.77	64.796	35.109	53.651	46.183	91.706	33.767	51.1853	57.2187	0.894557	-0.160755	0.113509
137	|protein_coding|3L:25026924:25029981:1|gene:AGAP011476	AGAP011476-PA	102 kDa	0.77	2.2735	74.03	49.531	2.771	82.71	9.9314	41.9448	31.8041	1.31885	0.399279	0.113509
161	leucyl aminopeptidase|protein_coding|2R:38176041:38183158:-1|gene:AGAP003475	AGAP003475-PA (+1)	56 kDa	0.77	46.608	13.35	22.667	40.641	29.539	22.842	27.5417	31.0073	0.888231	-0.170994	0.113509
181	ATP citrate lyase|protein_coding|3R:49548211:49554491:1|gene:AGAP010156	AGAP010156-PA	118 kDa	0.77	37.514	2	26.864	30.481	2	50.65	22.126	27.7103	0.798475	-0.324681	0.113509
284	nucleosome assembly protein 1-like 1|protein_coding|2R:12380666:12381895:-1|gene:AGAP001928	AGAP001928-PA	47 kDa	0.77	43.197	7.2816	2	20.32	9.8464	9.9314	17.4929	13.3659	1.30877	0.388206	0.113509
549	Acyl-CoA-binding protein 2|protein_coding|2L:46712300:46712766:1|gene:AGAP007460	AGAP007460-PA (+1)	10 kDa	0.77	2.2735	2	4.1976	2.771	2	2.9794	2.8237	2.58347	1.09299	0.128279	0.113509
165	RpS3: 40S ribosomal protein S3|protein_coding|2R:12009718:12011048:-1|gene:AGAP001910	AGAP001910-PA	27 kDa	0.78	47.745	2	33.581	30.481	35.447	29.794	27.7753	31.9073	0.8705	-0.200084	0.107905
230	RpS2: 40S ribosomal protein S2|protein_coding|2R:43124620:43125724:-1|gene:AGAP003768	AGAP003768-PA (+1)	30 kDa	0.78	47.745	2	2.5014	23.091	2	44.691	17.4155	23.2607	0.748709	-0.417523	0.107905
286	glutamine synthetase|protein_coding|3R:22731159:22732367:-1|gene:AGAP008988	AGAP008988-PA	45 kDa	0.78	2	13.35	22.667	2	35.447	10.925	12.6723	16.124	0.78593	-0.347527	0.107905
443	T-complex protein 1, delta subunit|protein_coding|3R:34963390:34965635:-1|gene:AGAP009505	AGAP009505-PA	58 kDa	0.78	2	7.2439	2	10.16	2	2	3.74797	4.72	0.794061	-0.332679	0.107905
47	heat shock 70kDa protein 1/8|protein_coding|2R:14828744:14830714:1|gene:AGAP002076	AGAP002076-PA	71 kDa	0.79	30.693	151.51	71.228	85.757	106	92.207	84.477	94.6547	0.892476	-0.164115	0.102373
75.1	pyruvate carboxylase|protein_coding|2L:2999465:3004703:-1|gene:AGAP004742	AGAP004742-PA	132 kDa	0.79	40.473	22.413	25.467	26.358	14.377	60.191	29.451	33.642	0.875424	-0.191947	0.102373
543	Profilin protein|protein_coding|3R:44535146:44555606:-1|gene:AGAP009861	AGAP009861-PA	14 kDa	0.79	2	2	5.8766	2	2	7.9451	3.2922	3.9817	0.826833	-0.274333	0.102373
101	skap: succinyl-CoA ligase beta subunit|protein_coding|2L:3021924:3025400:1|gene:AGAP004744	AGAP004744-PA	49 kDa	0.8	60.249	50.971	27.704	47.107	59.078	41.712	46.308	49.299	0.939329	-0.0902969	0.09691
225	GSTO1: glutathione S-transferase omega class 1|protein_coding|2L:20197544:20199016:-1|gene:AGAP005749	AGAP005749-PA	28 kDa	0.8	2	38.835	15.951	22.168	25.601	17.876	18.9287	21.8817	0.865047	-0.20915	0.09691
333	RpS11: 40S ribosomal protein S11|protein_coding|3R:47431966:47434663:1|gene:AGAP009998	AGAP009998-PA	18 kDa	0.8	2	2.4272	21.827	3.6946	22.647	6.952	8.7514	11.0979	0.788566	-0.342697	0.09691
467	FAD-dependent oxidoreductase domain-containing protein 1|protein_coding|3R:25447705:25449379:1|gene:AGAP009080	AGAP009080-PA	59 kDa	0.8	11.368	2	2	2	2	15.89	5.12267	6.63	0.77265	-0.372114	0.09691
572	UDP-N-acetylglucosamine pyrophosphorylase|protein_coding|3R:2534851:2536305:1|gene:AGAP007889	AGAP007889-PA	54 kDa	0.8	2.2735	2.4272	2	2	2	2.9794	2.23357	2.32647	0.960068	-0.0587912	0.09691
26.1	ADP,ATP carrier protein 1|protein_coding|2L:38179028:38184068:-1|gene:AGAP006782	AGAP006782-PA	33 kDa	0.81	100.02	139.51	127.55	69.252	189.94	76.444	122.36	111.879	1.09368	0.129197	0.091515
91	leukotriene-A4 hydrolase|protein_coding|3R:45186831:45189245:-1|gene:AGAP009907	AGAP009907-PA	73 kDa	0.81	45.471	38.835	55.408	72.045	9.8464	74.485	46.5713	52.1255	0.893447	-0.162546	0.091515
106	Arf1: ADP-ribosylation factor 1|protein_coding|3L:36310085:36311000:1|gene:AGAP012014	AGAP012014-PA (+1)	21 kDa	0.81	45.471	38.835	47.013	22.168	83.695	39.725	43.773	48.5293	0.901991	-0.148816	0.091515
30.1	Tropomyosin 1|protein_coding|2R:10558680:10579111:1|gene:AGAP001797	AGAP001797-PB (+2)	29 kDa	0.81	37.342	43.172	31.648	31.299	35.113	51.257	37.3873	39.223	0.953199	-0.0691503	0.091515
264	RpLp2: 60S ribosomal protein LP2|protein_coding|2R:31233690:31234110:-1|gene:AGAP003025	AGAP003025-PA (+2)	11 kDa	0.81	2	38.835	20.148	2	43.324	2	20.3277	15.7747	1.28863	0.365835	0.091515
298	NADH dehydrogenase (ubiquinone) 1 alpha subcomplex 5|protein_coding|2L:17933861:17934448:-1|gene:AGAP005621	AGAP005621-PA	14 kDa	0.81	2	18.204	26.864	2	33.478	2	15.6893	12.4927	1.25588	0.328703	0.091515
444	TRYP3: trypsin 3|protein_coding|3R:8630719:8631546:1|gene:AGAP008294	AGAP008294-PA	29 kDa	0.81	2	2	13.432	2	18.708	2	5.81067	7.56933	0.767659	-0.381463	0.091515
71	Troponin C, isoform 3|protein_coding|2L:45705179:45709781:-1|gene:AGAP007339	AGAP007339-PA	17 kDa	0.82	85.258	59.466	40.297	61.885	58.094	55.616	61.6737	58.5317	1.05368	0.0754373	0.0861861
305	elongation factor 1-beta|protein_coding|3L:7170626:7171389:-1|gene:AGAP010612	AGAP010612-PA (+1)	24 kDa	0.82	23.872	2.4272	14.272	12.931	2	19.863	13.5237	11.598	1.16604	0.221617	0.0861861
410	dipeptidase E|protein_coding|X:9095913:9096723:1|gene:AGAP000513	AGAP000513-PA (+1)	27 kDa	0.82	20.462	2.4272	2.5185	2	10.831	7.9451	8.46923	6.92537	1.22293	0.290341	0.0861861
117	MICOS complex subunit MIC60|protein_coding|2R:20646740:20649951:-1|gene:AGAP002364	AGAP002364-PA	82 kDa	0.83	47.745	31.554	35.26	52.649	2	75.478	38.1863	43.3757	0.880363	-0.18383	0.0809219
194	Adenylyl cyclase-associated protein 1|protein_coding|3R:49914396:49923056:-1|gene:AGAP010175	AGAP010175-PA	95 kDa	0.83	27.283	24.272	22.667	16.626	26.585	34.76	24.7407	25.9903	0.951918	-0.0710908	0.0809219
238	NADH dehydrogenase (ubiquinone) 1 alpha subcomplex 4|protein_coding|2R:35980660:35981341:1|gene:AGAP003325	AGAP003325-PA	9 kDa	0.83	2.2735	24.272	21.827	9.2366	38.401	8.9382	16.1242	18.8586	0.855003	-0.225998	0.0809219
258	laminin, beta 1|protein_coding|2R:4053156:4061875:-1|gene:AGAP001381	AGAP001381-PA	213 kDa	0.83	23.872	14.563	10.914	33.252	6.8925	2	16.4497	14.0482	1.17095	0.227676	0.0809219
273	RpL5: 60S ribosomal protein L5|protein_coding|3R:24356067:24357683:-1|gene:AGAP009031	AGAP009031-PA	34 kDa	0.83	3.4103	14.563	31.062	2.771	29.539	8.9382	16.3451	13.7494	1.18879	0.24949	0.0809219
323	ANCE9: angiotensin-converting enzyme 9|protein_coding|2R:57617863:57622382:1|gene:AGAP004563	AGAP004563-PA	143 kDa	0.83	11.368	12.136	3.3581	7.3893	4.9232	17.876	8.95403	10.0628	0.889812	-0.168427	0.0809219
130	Pgk: phosphoglycerate kinase|protein_coding|3R:18055021:18056611:-1|gene:AGAP008802	AGAP008802-PA	44 kDa	0.84	11.368	40.049	47.852	46.183	35.447	25.822	33.0897	35.8173	0.923845	-0.114277	0.0757207
189	3-hydroxyisobutyrate dehydrogenase|protein_coding|2L:17369577:17371537:1|gene:AGAP005581	AGAP005581-PA	34 kDa	0.84	36.377	29.126	14.272	37.87	2	31.78	26.5917	23.8833	1.1134	0.15497	0.0757207
372	protein transport protein SEC61 subunit alpha|protein_coding|3R:28208847:28210814:-1|gene:AGAP009182	AGAP009182-PA	52 kDa	0.84	2	2	20.148	2	26.585	2	8.04933	10.195	0.789537	-0.340921	0.0757207
499	|protein_coding|3R:15252953:15257374:-1|gene:AGAP028131	AGAP028131-PA	106 kDa	0.84	3.4103	9.7088	2	2	2	8.9382	5.0397	4.31273	1.16856	0.224735	0.0757207
509	Cat eye syndrome chromosome region, candidate 1a|protein_coding|2L:39856668:39858724:1|gene:AGAP006907	AGAP006907-PA	57 kDa	0.84	2.2735	9.7088	2	2	2	7.9451	4.66077	3.9817	1.17055	0.227183	0.0757207
21	spectrin beta|protein_coding|3L:12732941:12745929:1|gene:AGAP010895	AGAP010895-PA	267 kDa	0.85	117.09	126.21	130.12	100.68	149.67	114.21	124.473	121.52	1.0243	0.0346429	0.0705811
227	dynein heavy chain 1, cytosolic|protein_coding|2R:13936707:13955790:1|gene:AGAP002015	AGAP002015-PA	533 kDa	0.85	21.599	10.922	15.111	2.771	17.724	32.774	15.8773	17.7563	0.894179	-0.161365	0.0705811
289	molecular chaperone DnaK|protein_coding|3L:12372496:12375690:1|gene:AGAP010876	AGAP010876-PA	73 kDa	0.85	31.83	9.7088	2	2	26.585	21.849	14.5129	16.8113	0.863283	-0.212095	0.0705811
530	N-acetylglucosamine kinase|protein_coding|X:4510670:4519174:-1|gene:AGAP000241	AGAP000241-PA	39 kDa	0.85	2	6.068	2	7.3893	2	2	3.356	3.79643	0.883988	-0.177902	0.0705811
64	prohibitin 2|protein_coding|3R:37484416:37487973:-1|gene:AGAP009642	AGAP009642-PA	38 kDa	0.86	56.839	86.166	47.013	74.816	55.14	67.533	63.3393	65.8297	0.96217	-0.0556362	0.0655015
221	|protein_coding|2R:57393018:57393901:-1|gene:AGAP004528	AGAP004528-PA	27 kDa	0.86	53.428	3.6408	2	22.168	28.555	17.876	19.6896	22.8663	0.861074	-0.215791	0.0655015
248	Mitochondrial electron transfer flavoprotein subunit alpha|protein_coding|2R:47973615:47974897:-1|gene:AGAP004031	AGAP004031-PA	35 kDa	0.86	18.188	19.418	13.432	22.168	2	31.78	17.0127	18.6493	0.91224	-0.132515	0.0655015
318	Proliferation-associated 2G4|protein_coding|2L:10198660:10201996:1|gene:AGAP005108	AGAP005108-PA	46 kDa	0.86	10.231	2	20.988	8.3129	2	18.87	11.073	9.72763	1.1383	0.186885	0.0655015
339	CYP9J3: cytochrome P450|protein_coding|3L:39812373:39813188:1|gene:AGAP012291	AGAP012291-PA	31 kDa	0.86	26.146	2	2	14.779	18.708	2	10.0487	11.829	0.849494	-0.235324	0.0655015
392	RpL31: 60S ribosomal protein L31|protein_coding|3L:34675232:34675709:-1|gene:AGAP011896	AGAP011896-PA	15 kDa	0.86	2	2	20.148	2	25.601	2	8.04933	9.867	0.815783	-0.293742	0.0655015
421	Alkaline phosphatase 2|protein_coding|2L:31096064:31111352:1|gene:AGAP006400	AGAP006400-PA	56 kDa	0.86	2	15.777	2.5185	6.4656	2.9539	13.904	6.76517	7.7745	0.870174	-0.200624	0.0655015
112.1	aldehyde oxidase|protein_coding|2L:28528882:28533013:1|gene:AGAP006224	AGAP006224-PA	139 kDa	0.86	7.2497	20.639	20.048	28.392	2	22.724	15.9789	17.7053	0.902491	-0.148016	0.0655015
508	26S proteasome regulatory subunit T2|protein_coding|2R:33995963:33997279:1|gene:AGAP003215	AGAP003215-PA (+1)	49 kDa	0.86	2	2	7.5556	9.2366	2	2	3.85187	4.4122	0.873004	-0.19594	0.0655015
24	APN1: alanyl aminopeptidase N 1|protein_coding|2L:3793708:3797295:-1|gene:AGAP004809	AGAP004809-PA	113 kDa	0.87	186.43	92.234	99.063	121	122.1	119.18	125.909	120.76	1.04264	0.0602387	0.0604807
62	Xaa-Pro dipeptidase|protein_coding|2L:3401188:3415683:-1|gene:AGAP004775	AGAP004775-PA (+1)	53 kDa	0.87	80.711	29.126	83.951	56.343	104.37	46.677	64.596	69.13	0.934413	-0.0978671	0.0604807
296	Cdc42: cell division cycle Cdc42 homolog|protein_coding|2R:21425189:21426041:-1|gene:AGAP002440	AGAP002440-PA (+2)	21 kDa	0.87	2	38.835	2	14.779	17.724	16.883	14.2783	16.462	0.867351	-0.205312	0.0604807
340	translocon-associated protein subunit alpha|protein_coding|2R:8925804:8926882:1|gene:AGAP001721	AGAP001721-PA	31 kDa	0.87	18.188	2	15.951	7.3893	22.647	2	12.0463	10.6788	1.12806	0.173849	0.0604807
63	peptidase (mitochondrial processing) beta|protein_coding|2L:17030679:17032097:1|gene:AGAP005558	AGAP005558-PA	52 kDa	0.88	119.36	2	68.001	96.984	2	113.22	63.1203	70.7347	0.892354	-0.164313	0.0555173
178	F-type H+-transporting ATPase subunit g|protein_coding|3R:34710853:34711314:1|gene:AGAP009491	AGAP009491-PA	11 kDa	0.88	45.471	2	40.297	36.946	2	39.725	29.256	26.2237	1.11563	0.157863	0.0555173
229	cAMP-dependent protein kinase regulator|protein_coding|2L:6244207:6262504:1|gene:AGAP004940	AGAP004940-PA	44 kDa	0.88	2.2735	21.845	33.581	17.55	19.693	15.89	19.2332	17.711	1.08594	0.118951	0.0555173
383	Actincytosk: |protein_coding|2L:10204321:10206087:1|gene:AGAP005110	AGAP005110-PA	47 kDa	0.88	9.0942	13.35	5.0371	13.855	5.9078	5.9588	9.16043	8.57387	1.06841	0.0954699	0.0555173
46	V-type H+-transporting ATPase subunit I|protein_coding|2R:6491962:6495261:-1|gene:AGAP001588	AGAP001588-PA	93 kDa	0.89	84.121	48.544	100.74	81.282	58.094	103.29	77.8017	80.8887	0.961836	-0.0561365	0.05061
81	alpha-glucosidase|protein_coding|3L:41725998:41728033:1|gene:AGAP012400	AGAP012400-PA	69 kDa	0.89	68.206	42.476	54.74	35.099	50.787	87.337	55.1407	57.741	0.954966	-0.0664794	0.05061
127	Alanine-glyoxylate aminotransferase|protein_coding|3L:2444147:2445549:-1|gene:AGAP010387	AGAP010387-PA (+1)	44 kDa	0.89	79.574	2	41.136	59.114	2	48.664	40.9033	36.5927	1.1178	0.160664	0.05061
140	F-type H+-transporting ATPase subunit gamma|protein_coding|3R:3386900:3387890:1|gene:AGAP007966	AGAP007966-PA (+2)	33 kDa	0.89	2	23.058	87.31	2	90.587	2	37.456	31.529	1.18799	0.248517	0.05061
3.1	Actin5C: actin|protein_coding|X:11656334:11657464:-1|gene:AGAP000651	AGAP000651-PA (+2)	42 kDa	0.89	210.46	127.11	163.85	155.83	135.41	197.06	167.14	162.767	1.02687	0.0382518	0.05061
236	Phosphate carrier, mitochondrial|protein_coding|2R:40350748:40352872:-1|gene:AGAP013333	AGAP013333-PA	38 kDa	0.89	65.297	2.1405	45.796	50.386	10.831	42.149	37.7445	34.4553	1.09546	0.131539	0.05061
306	glucosamine--fructose-6-phosphate aminotransferase (isomerizing)|protein_coding|3L:21659132:21661165:1|gene:AGAP011352	AGAP011352-PA	76 kDa	0.89	2	42.476	2	2	26.585	10.925	15.492	13.17	1.17631	0.234268	0.05061
311	eIF3b: eukaryotic translation initiation factor 3 subunit B|protein_coding|3L:38007452:38010972:1|gene:AGAP012140	AGAP012140-PA	79 kDa	0.89	19.325	2	15.111	22.168	2	15.89	12.1453	13.3527	0.909581	-0.136726	0.05061
320	Lon-like ATP-dependent protease|protein_coding|3L:3859897:3863378:-1|gene:AGAP010451	AGAP010451-PA	111 kDa	0.89	2.2735	2	26.864	24.015	2	9.9314	10.3792	11.9821	0.86622	-0.207194	0.05061
343	myosin light chain, invertebrate|protein_coding|3R:1259267:1266337:-1|gene:AGAP007806	AGAP007806-PA (+2)	17 kDa	0.89	20.462	2	13.432	14.779	2	15.89	11.9647	10.8897	1.09872	0.13582	0.05061
363	|protein_coding|2R:16382079:16385489:1|gene:AGAP002136	AGAP002136-PA	50 kDa	0.89	2	8.4952	10.074	11.084	5.9078	2	6.8564	6.3306	1.08306	0.115109	0.05061
193.1	ATP-dependent RNA helicase|protein_coding|2R:31427207:31433393:-1|gene:AGAP003047	AGAP003047-PA (+3)	84 kDa	0.89	3.2916	19.418	8.3952	6.2726	2	26.711	10.3683	11.6612	0.889125	-0.169542	0.05061
405	Talin-1|protein_coding|2L:46754148:46767650:-1|gene:AGAP007474	AGAP007474-PA	293 kDa	0.89	3.4103	16.99	3.3581	6.4656	12.8	2	7.91947	7.08853	1.11722	0.159916	0.05061
206	NADH dehydrogenase (ubiquinone) 1 alpha subcomplex 10|protein_coding|3L:17686350:17687629:1|gene:AGAP011130	AGAP011130-PA	46 kDa	0.9	27.283	2	34.42	14.779	29.539	23.835	21.2343	22.7177	0.934706	-0.0974158	0.0457575
373	|protein_coding|2R:20950739:20951200:1|gene:AGAP013137	AGAP013137-PA	17 kDa	0.9	2	2	26.864	7.3893	17.724	2	10.288	9.03777	1.13833	0.186924	0.0457575
408	RpL27: 60S ribosomal protein L27|protein_coding|3L:31393751:31394263:-1|gene:AGAP011687	AGAP011687-PA	16 kDa	0.9	2	2	20.988	2	17.724	2	8.32933	7.24133	1.15025	0.201946	0.0457575
417	mitochondrial processing peptidase|protein_coding|3R:5296191:5298020:-1|gene:AGAP008086	AGAP008086-PA	60 kDa	0.9	2	19.418	2	23.091	2	2	7.806	9.03033	0.86442	-0.210196	0.0457575
522	nucleolar protein 56|protein_coding|2R:14719843:14721474:1|gene:AGAP002063	AGAP002063-PA	57 kDa	0.9	2.2735	3.6408	2.5185	2.771	3.9386	2	2.81093	2.9032	0.968219	-0.0465947	0.0457575
33.2	Tyrosine 3-monooxygenase/tryptophan 5-monooxygenase activation protein, beta polypeptide 2|protein_coding|2L:48609260:48612726:-1|gene:AGAP007643	AGAP007643-PC (+1)	28 kDa	0.9	15.1	2	22.613	12.008	15.166	9.9643	13.2377	12.3794	1.06933	0.0967036	0.0457575
8	VATA: V-type proton ATPase catalytic subunit A|protein_coding|2R:33386137:33388965:-1|gene:AGAP003153	AGAP003153-PB (+3)	68 kDa	0.91	129.59	237.87	177.14	168.11	206.77	181.74	181.533	185.54	0.978405	-0.0314958	0.0409586
29	|protein_coding|3L:35407873:35409888:-1|gene:AGAP011939	AGAP011939-PA	56 kDa	0.91	140.96	134.71	56.248	112.69	103.39	126.13	110.639	114.07	0.969925	-0.044055	0.0409586
49	cathepsin D|protein_coding|2R:34794101:34795805:1|gene:AGAP003277	AGAP003277-PA (+3)	42 kDa	0.91	90.942	98.302	67.161	127.46	2	112.22	85.4683	80.56	1.06093	0.0853263	0.0409586
143	UTP--glucose-1-phosphate uridylyltransferase|protein_coding|2R:2059771:2065073:-1|gene:AGAP001257	AGAP001257-PB	58 kDa	0.91	14.778	27.913	51.21	56.343	24.616	18.87	31.3003	33.2763	0.940618	-0.0883185	0.0409586
149	histone H2B|protein_coding|3L:38656460:38656834:1|gene:AGAP012199	AGAP012199-PA (+4)	14 kDa	0.91	5.6839	59.466	30.223	48.03	3.9386	51.643	31.791	34.5372	0.920485	-0.119534	0.0409586
231	|protein_coding|2R:25188587:25192992:1|gene:AGAP002655	AGAP002655-PA	85 kDa	0.91	10.231	19.418	26.864	16.626	11.816	25.822	18.8377	18.088	1.04145	0.0585874	0.0409586
310	long-chain acyl-CoA synthetase|protein_coding|2R:40614634:40619388:1|gene:AGAP003623	AGAP003623-PB	80 kDa	0.91	2	8.4952	26.025	2	28.555	2	12.1734	10.8517	1.1218	0.165816	0.0409586
314	NADH dehydrogenase (ubiquinone) 1 beta subcomplex 3|protein_coding|3L:41232911:41233246:-1|gene:AGAP012374	AGAP012374-PA	12 kDa	0.91	2.2735	19.418	15.111	17.55	2	19.863	12.2675	13.1377	0.933766	-0.0988678	0.0409586
374	protein transport protein SEC23|protein_coding|2R:9479550:9482903:1|gene:AGAP001759	AGAP001759-PA	87 kDa	0.91	2	2	20.148	2	9.8464	14.897	8.04933	8.91447	0.902952	-0.147279	0.0409586
422	solute carrier family 9 (sodium/hydrogen exchanger), member 3|protein_coding|3R:24426421:24457340:1|gene:AGAP009036	AGAP009036-PA (+1)	134 kDa	0.91	10.231	6.068	4.1976	2	11.816	7.9451	6.8322	7.2537	0.941892	-0.0863669	0.0409586
54	Sugar transporter ERD6-like 6|protein_coding|2R:38653986:38655658:1|gene:AGAP003493	AGAP003493-PA (+3)	52 kDa	0.92	27.283	112.86	74.717	43.412	132.93	50.65	71.62	75.664	0.946553	-0.0792445	0.0362122
163	aldehyde dehydrogenase (NAD+)|protein_coding|2R:41060161:41061945:1|gene:AGAP003652	AGAP003652-PA (+1)	57 kDa	0.92	2.2735	38.835	36.939	39.717	38.401	4.9657	26.0158	27.6946	0.939384	-0.090213	0.0362122
220	GALE8: galectin 8|protein_coding|UNKN:11588073:11588646:-1|gene:AGAP012529	AGAP012529-PA	16 kDa	0.92	30.693	19.418	15.111	24.015	2	35.753	21.7407	20.5893	1.05592	0.0784991	0.0362122
250	|protein_coding|3L:22031327:22036086:-1|gene:AGAP028138	AGAP028138-PA	82 kDa	0.92	9.0942	29.126	14.272	22.168	2	31.78	17.4974	18.6493	0.938232	-0.0919835	0.0362122
257	glyoxylate/hydroxypyruvate reductase|protein_coding|2R:5857586:5858707:1|gene:AGAP013478	AGAP013478-PA (+1)	36 kDa	0.92	11.368	21.845	14.272	19.397	20.677	8.9382	15.8283	16.3374	0.96884	-0.0456691	0.0362122
260	RpL24: 60S ribosomal protein L24|protein_coding|2L:25521129:25523339:1|gene:AGAP006037	AGAP006037-PA	40 kDa	0.92	2	31.554	13.432	22.168	11.816	15.89	15.662	16.6247	0.942094	-0.086057	0.0362122
338	GTP-binding nuclear protein Ran|protein_coding|2L:49132701:49133423:-1|gene:AGAP007699	AGAP007699-PA (+2)	24 kDa	0.92	5.6839	19.418	10.914	3.6946	26.585	2.9794	12.0053	11.0863	1.08289	0.114889	0.0362122
395	Hemomucin|protein_coding|2R:49283654:49285634:1|gene:AGAP004065	AGAP004065-PA	65 kDa	0.92	2.2735	2.4272	15.111	15.702	2	3.9725	6.6039	7.22483	0.914056	-0.129646	0.0362122
32	Voltage-dependent anion-selective channel protein 2|protein_coding|3R:44049219:44050459:1|gene:AGAP009833	AGAP009833-PA	31 kDa	0.93	125.05	92.234	97.384	89.595	146.71	84.417	104.889	106.907	0.981124	-0.0274928	0.0315171
87	prohibitin 1|protein_coding|3R:31267258:31268156:1|gene:AGAP009323	AGAP009323-PA (+1)	30 kDa	0.93	29.556	87.379	36.939	29.557	54.155	64.554	51.2913	49.422	1.03782	0.0535617	0.0315171
125	RpLP0: 60S ribosomal protein LP0|protein_coding|2R:40369299:40370559:-1|gene:AGAP003592	AGAP003592-PA (+1)	34 kDa	0.93	56.839	53.398	8.3952	60.961	49.232	2	39.5441	37.3977	1.05739	0.080513	0.0315171
191	acyl-CoA dehydrogenase|protein_coding|2L:18491771:18494091:-1|gene:AGAP005662	AGAP005662-PA	45 kDa	0.93	18.188	21.845	36.939	16.626	25.601	32.774	25.6573	25.0003	1.02628	0.0374239	0.0315171
290	dipeptidyl-peptidase III|protein_coding|2R:55591068:55593533:1|gene:AGAP004394	AGAP004394-PA	81 kDa	0.93	36.377	2	2	24.015	2.9539	16.883	13.459	14.6173	0.920758	-0.119106	0.0315171
267.1	CYP9K1: cytochrome P450|protein_coding|X:15240763:15242715:-1|gene:AGAP000818	AGAP000818-PA	61 kDa	0.93	5.6839	45.861	2	21.127	6.4302	21.765	17.8483	16.4407	1.08561	0.118512	0.0315171
313	NADH dehydrogenase (ubiquinone) 1 alpha subcomplex 11|protein_coding|2L:44327895:44328395:-1|gene:AGAP007208	AGAP007208-PA	18 kDa	0.93	22.735	2	15.111	16.626	2	18.87	13.282	12.4987	1.06267	0.0876982	0.0315171
385	erythrocyte membrane protein band 4.1|protein_coding|3L:38503824:38514654:1|gene:AGAP012185	AGAP012185-PA	179 kDa	0.93	6.8206	16.99	2	5.542	5.9078	12.911	8.60353	8.12027	1.05951	0.0834022	0.0315171
418	pyruvate dehydrogenase E1 component subunit alpha, mitochondrial|protein_coding|2L:3360197:3361330:1|gene:AGAP004773	AGAP004773-PA (+1)	41 kDa	0.93	2.2735	2.4272	14.272	16.626	2	2	6.32423	6.87533	0.919844	-0.120539	0.0315171
18	glutaryl-CoA dehydrogenase|protein_coding|3R:11344022:11345831:-1|gene:AGAP008501	AGAP008501-PA	47 kDa	0.94	151.19	160.2	88.989	162.56	150.65	94.348	133.46	135.853	0.982385	-0.0256391	0.0268721
61	cofilin|protein_coding|3L:37152368:37162588:-1|gene:AGAP012056	AGAP012056-PA	17 kDa	0.94	75.027	70.389	60.445	66.503	68.925	71.506	68.6203	68.978	0.994815	-0.00750016	0.0268721
3.2	Actin, cytoplasmic|protein_coding|3L:26318416:26319625:1|gene:AGAP011516	AGAP011516-PA	42 kDa	0.94	87.398	32.524	70.176	54.277	52.726	78.771	63.366	61.9247	1.02328	0.0331948	0.0268721
280	COX2: cytochrome c oxidase subunit II|protein_coding|Mt:3032:3716:1|gene:AGAP028366	AGAP028366-PA	26 kDa	0.94	18.188	21.845	6.7161	14.779	25.601	7.9451	15.583	16.1084	0.967388	-0.0478341	0.0268721
301	|protein_coding|3R:45662277:45710457:1|gene:AGAP028730	AGAP028730-PA	220 kDa	0.94	5.6839	31.554	3.3581	11.084	15.754	15.89	13.532	14.2427	0.950103	-0.0738442	0.0268721
324	elongation factor 1-delta|protein_coding|2R:52953448:52955536:-1|gene:AGAP004235	AGAP004235-PA (+1)	29 kDa	0.94	20.462	2.4272	13.432	16.626	2	15.89	12.1071	11.5053	1.0523	0.0735466	0.0268721
67	heat shock 70kDa protein 5|protein_coding|2R:51642759:51644738:1|gene:AGAP004192	AGAP004192-PA	73 kDa	0.95	66.638	109.98	46.694	76.313	73.992	69.143	74.4373	73.1493	1.01761	0.0251817	0.0222764
99	myosin alkali light chain 1|protein_coding|2R:6333567:6335030:1|gene:AGAP001569	AGAP001569-PA	18 kDa	0.95	67.07	58.253	20.148	83.129	2	65.547	48.4903	50.2253	0.965456	-0.0507181	0.0222764
202	SP11372: |protein_coding|2R:1882699:1884655:1|gene:AGAP001240	AGAP001240-PA	56 kDa	0.95	6.8206	6.068	52.889	5.542	50.217	5.9588	21.9259	20.5726	1.06578	0.0919097	0.0222764
205	phosphoglucomutase|protein_coding|2L:22638694:22640458:-1|gene:AGAP005860	AGAP005860-PA	61 kDa	0.95	37.514	2	26.864	37.87	2	23.835	22.126	21.235	1.04196	0.0592986	0.0222764
282	importin 9|protein_coding|3L:18099046:18103388:1|gene:AGAP011156	AGAP011156-PA	117 kDa	0.95	2	41.262	2	14.779	25.601	2	15.0873	14.1267	1.068	0.0949167	0.0222764
471	TRYP4: trypsin 4|protein_coding|3R:8627757:8628584:1|gene:AGAP008292	AGAP008292-PA	30 kDa	0.95	3.4103	3.6408	5.8766	2.771	3.9386	5.9588	4.30923	4.2228	1.02047	0.0292313	0.0222764
40	Aldo: fructose biphosphate aldolase|protein_coding|2R:22877762:22883553:1|gene:AGAP002564	AGAP002564-PA (+4)	40 kDa	0.96	133	24.272	107.46	118.23	64.002	76.472	88.244	86.2347	1.0233	0.0332302	0.0177288
154	|protein_coding|2L:26688670:26689400:1|gene:AGAP006103	AGAP006103-PA (+2)	16 kDa	0.96	2	47.33	49.531	30.481	62.032	2.9794	32.9537	31.8308	1.03528	0.0500156	0.0177288
166	2-oxoglutarate dehydrogenase E2 component (dihydrolipoamide succinyltransferas|protein_coding|2R:49086293:49089455:-1|gene:AGAP004055	AGAP004055-PA (+1)	52 kDa	0.96	54.565	2.4272	33.581	14.779	33.478	39.725	30.1911	29.3273	1.02945	0.0418758	0.0177288
361	sulfite oxidase|protein_coding|3L:12378835:12380905:-1|gene:AGAP010877	AGAP010877-PA	58 kDa	0.96	21.599	2	8.3952	10.133	15.754	4.9362	10.6647	10.2744	1.03799	0.0537937	0.0177288
158	|protein_coding|2L:48255001:48258061:-1|gene:AGAP007612	AGAP007612-PA	92 kDa	0.97	45.471	19.418	33.581	14.779	78.771	2	32.8233	31.85	1.03056	0.0434284	0.0132283
167	NADH dehydrogenase (ubiquinone) Fe-S protein 2|protein_coding|X:14442142:14443554:-1|gene:AGAP000794	AGAP000794-PA (+2)	53 kDa	0.97	45.471	2	40.297	44.336	8.8618	32.774	29.256	28.6573	1.02089	0.0298315	0.0132283
186	protease m1 zinc metalloprotease|protein_coding|2R:11833937:11837198:1|gene:AGAP001881	AGAP001881-PA	107 kDa	0.97	45.471	38.835	2	38.794	2	47.671	28.7687	29.4883	0.975595	-0.0356459	0.0132283
241	RpS14-1: 40S ribosomal protein S14|protein_coding|X:11703376:11703942:-1|gene:AGAP000655	AGAP000655-PA (+1)	16 kDa	0.97	2	19.418	33.581	2	53.171	2	18.333	19.057	0.962009	-0.0558781	0.0132283
246	farnesyl diphosphate synthase|protein_coding|2L:42784836:42792533:-1|gene:AGAP007104	AGAP007104-PA	50 kDa	0.97	18.188	2	28.544	36.946	2	7.9451	16.244	15.6304	1.03926	0.0555553	0.0132283
582	|protein_coding|2R:46265559:46266118:-1|gene:AGAP003919	AGAP003919-PA	19 kDa	0.97	2	2.8977	2	2	2.9539	2	2.29923	2.31797	0.991918	-0.0117069	0.0132283
20	60 kDa heat shock protein, mitochondrial precursor|protein_coding|2R:47808071:47809937:-1|gene:AGAP004002	AGAP004002-PA	61 kDa	0.98	130.73	123.72	135.16	133.01	104.31	150.96	129.87	129.427	1.00343	0.00493331	0.00877392
377	RpS19: 40S ribosomal protein S19|protein_coding|3L:13354478:13355040:1|gene:AGAP010933	AGAP010933-PA	18 kDa	0.98	20.462	2	6.7161	16.626	2	9.9314	9.72603	9.51913	1.02174	0.0310213	0.00877392
453	DnaJ homolog subfamily A member 1|protein_coding|2L:24449748:24450950:-1|gene:AGAP005981	AGAP005981-PA	44 kDa	0.98	13.641	3.6408	2	14.779	2	2	6.42727	6.25967	1.02677	0.0381195	0.00877392
152	transaldolase|protein_coding|3L:33331569:33333359:-1|gene:AGAP011800	AGAP011800-PA	37 kDa	0.99	2.2735	58.253	40.297	2	34.462	65.547	33.6078	34.003	0.988378	-0.0168645	0.00436481
172	CDGSH iron sulfur domain-containing protein 2 homolog|protein_coding|2R:56831152:56832179:1|gene:AGAP004484	AGAP004484-PA	15 kDa	0.99	39.787	2	40.297	23.091	2	57.602	27.3613	27.5643	0.992635	-0.0106642	0.00436481
368	AFG3 family protein|protein_coding|2L:40208758:40211550:-1|gene:AGAP006949	AGAP006949-PA	90 kDa	0.99	2	2	15.111	7.3893	2	9.9314	6.37033	6.44023	0.989146	-0.0157441	0.00436481
479	Fumarylacetoacetate hydrolase domain containing 2A|protein_coding|3L:30457027:30458243:1|gene:AGAP011634	AGAP011634-PA	36 kDa	0.99	2	2	10.074	2	2	9.9314	4.69133	4.6438	1.01024	0.0146922	0.00436481
556	oligosaccharyltransferase complex subunit alpha (ribophorin I)|protein_coding|3R:49911415:49912870:1|gene:AGAP010174	AGAP010174-PA	52 kDa	0.99	4.5471	2	2	4.6183	2	2	2.84903	2.87277	0.991739	-0.0119683	0.00436481
404.2	glutamyl aminopeptidase|protein_coding|2R:32232510:32236321:-1|gene:AGAP003077	AGAP003077-PB	118 kDa	0.99	2	7.7742	2	2	7.8771	2	3.92473	3.95903	0.991336	-0.0125536	0.00436481
146	peptidyl-prolyl isomerase F (cyclophilin D)|protein_coding|X:8017977:8020420:-1|gene:AGAP000462	AGAP000462-PA (+1)	18 kDa	1	30.693	50.971	20.988	28.633	37.416	36.746	34.2173	34.265	0.998609	-0.00200836	0
277	troponin T, fast skeletal muscle|protein_coding|2R:20520817:20529622:1|gene:AGAP002350	AGAP002350-PB (+1)	45 kDa	1	18.188	2	27.704	2	2	43.698	15.964	15.8993	1.00407	0.00585591	0
515	Huntingtin interacting protein|protein_coding|2L:3738214:3744072:1|gene:AGAP004801	AGAP004801-PA (+2)	133 kDa	1	4.5471	6.068	2	2.771	7.8771	2	4.20503	4.21603	0.997391	-0.00376904	0
193.5	ATP-dependent RNA helicase DDX43|protein_coding|2R:54943289:54945499:1|gene:AGAP004351	AGAP004351-PA	80 kDa	1	2	2	2	2	2	2	2	2	1	0	0
586	Mitochondrial import inner membrane translocase subunit TIM50-C|protein_coding|2R:267274:268598:-1|gene:AGAP001108	AGAP001108-PA	49 kDa	1	2	2	2	2	2	2	2	2	1	0	0
587	ARP2 actin-related protein 2 homolog|protein_coding|X:18919009:18924434:1|gene:AGAP000985	AGAP000985-PA	45 kDa	1	2	2	2	2	2	2	2	2	1	0	0
588	glycerol kinase|protein_coding|2R:6276757:6280676:-1|gene:AGAP001563	AGAP001563-PA	62 kDa	1	2	2	2	2	2	2	2	2	1	0	0
592	Cytoplasmic dynein 1 light intermediate chain 2|protein_coding|X:13142832:13150270:1|gene:AGAP000723	AGAP000723-PA	57 kDa	1	2	2	2	2	2	2	2	2	1	0	0
198.2	CYP6AA2: cytochrome P450|protein_coding|2R:28483301:28484868:-1|gene:AGAP013128	AGAP013128-PA	57 kDa	1	2	2	2	2	2	2	2	2	1	0	0
36.4	tubulin beta|protein_coding|3L:5261100:5283161:1|gene:AGAP010510	AGAP010510-PA	51 kDa	1	2	2	2	2	2	2	2	2	1	0	0
41.2	paramyosin|protein_coding|2L:4860645:4865290:1|gene:AGAP004877	AGAP004877-PB	76 kDa	1	2	2	2	2	2	2	2	2	1	0	0
304.4	Ras-related protein Rab-35|protein_coding|2R:31246289:31247897:-1|gene:AGAP003028	AGAP003028-PA	23 kDa	1	2	2	2	2	2	2	2	2	1	0	0
35.2	staphylococcal nuclease domain-containing protein 1|protein_coding|2L:18535638:18539764:-1|gene:AGAP005672	AGAP005672-PB	81 kDa	1	2	2	2	2	2	2	2	2	1	0	0
267.2	CYP9L2: cytochrome P450|protein_coding|3L:39818918:39820604:1|gene:AGAP012294	AGAP012294-PA	62 kDa	1	2	2	2	2	2	2	2	2	1	0	0
304.5	Ras-related protein Rab-4B|protein_coding|2R:51856050:51857135:-1|gene:AGAP004204	AGAP004204-PA	25 kDa	1	2	2	2	2	2	2	2	2	1	0	0
37.3	Anpep|protein_coding|UNKN:26432528:26434728:-1|gene:AGAP012745	AGAP012745-PA	73 kDa	1	2	2	2	2	2	2	2	2	1	0	0
304.6	Ras-related protein Rab-14|protein_coding|3R:10563843:10564733:-1|gene:AGAP008419	AGAP008419-PB (+1)	24 kDa	1	2	2	2	2	2	2	2	2	1	0	0
80.2	molecular chaperone HtpG|protein_coding|2L:40269302:40271222:1|gene:AGAP006961	AGAP006961-PA	40 kDa	1	2	2	2	2	2	2	2	2	1	0	0
251.3	CYP6M3: cytochrome P450|protein_coding|3R:6931987:6933561:1|gene:AGAP008213	AGAP008213-PA	58 kDa	1	2	2	2	2	2	2	2	2	1	0	0
26.2	ADP,ATP carrier protein 2|protein_coding|2R:20598090:20599178:-1|gene:AGAP002358	AGAP002358-PA (+2)	33 kDa	1	2	2	2	2	2	2	2	2	1	0	0

## Sheet: Heat shock proteins
					Paraquat			Sugar
#	Identified Proteins (641/661)	Accession Number	Molecular Weight	T-Test (p-value): (p < 0.05)	Pqt-B01	Pqt-B02	Pqt-B03	Sugar-B01	Sugar-B02	Sugar-B03	Average Pqt	Average Sugar	FC (Pqt/Sugar)	log2 (FC)	-log10 (p-value)
20	60 kDa heat shock protein, mitochondrial precursor|protein_coding|2R:47808071:47809937:-1|gene:AGAP004002	AGAP004002-PA	61 kDa	0.98	130.73	123.72	135.16	133.01	104.31	150.96	129.87	129.427	1.00343	0.00493331	0.00877392
47	heat shock 70kDa protein 1/8|protein_coding|2R:14828744:14830714:1|gene:AGAP002076	AGAP002076-PA	71 kDa	0.79	30.693	151.51	71.228	85.757	106	92.207	84.477	94.6547	0.892476	-0.164115	0.102373
67	heat shock 70kDa protein 5|protein_coding|2R:51642759:51644738:1|gene:AGAP004192	AGAP004192-PA	73 kDa	0.95	66.638	109.98	46.694	76.313	73.992	69.143	74.4373	73.1493	1.01761	0.0251817	0.0222764
80.1	Hsp83: Heat shock protein 83|protein_coding|2L:40256208:40258370:-1|gene:AGAP006958	AGAP006958-PA	82 kDa	0.59	73.394	120.08	62.665	52.912	79.645	87.679	85.3797	73.412	1.16302	0.217877	0.229148
102	Mitochondrial 10 kDa heat shock protein|protein_coding|2R:5691445:5692188:-1|gene:AGAP001502	AGAP001502-PA	11 kDa	0.56	10.231	78.884	62.124	37.87	34.462	39.725	50.413	37.3523	1.34966	0.432597	0.251812
135	heat shock protein 90kDa beta|protein_coding|2R:4750041:4752631:-1|gene:AGAP001424	AGAP001424-PA	91 kDa	0.33	27.283	40.049	22.667	25.862	61.048	40.719	29.9997	42.543	0.705161	-0.503975	0.481486

## Sheet: Cytochrome
					Paraquat			Sugar
#	Identified Proteins (641/661)	Accession Number	Molecular Weight	T-Test (p-value): (p < 0.05)	Pqt-B01	Pqt-B02	Pqt-B03	Sugar-B01	Sugar-B02	Sugar-B03	Average Pqt	Average Sugar	FC (Pqt/Sugar)	log2 (FC)	-log10 (p-value)
45	CoVa: cytochrome c oxidase subunit Va|protein_coding|3L:18111843:18112304:-1|gene:AGAP011159	AGAP011159-PA	17 kDa	0.24	95.489	6.068	83.112	98.831	97.479	103.29	61.5563	99.8667	0.616385	-0.698096	0.619789
124	CYP6AG1: cytochrome P450|protein_coding|2R:36314469:36316210:1|gene:AGAP003343	AGAP003343-PA	57 kDa	0.16	21.599	4.8544	41.136	55.42	27.57	59.588	22.5298	47.526	0.474052	-1.07688	0.79588
144	cytochrome c|protein_coding|3R:35606586:35606912:1|gene:AGAP009537	AGAP009537-PA	12 kDa	0.7	22.735	74.03	22.667	32.328	50.217	11.918	39.8107	31.4877	1.26433	0.338368	0.154902
159	Mitochondrial cytochrome c1 heme protein|protein_coding|2L:40157992:40159990:1|gene:AGAP006936	AGAP006936-PA	33 kDa	0.28	30.693	19.418	33.581	40.641	33.478	29.794	27.8973	34.6377	0.805405	-0.312215	0.552842
174	Cytochrome c oxidase subunit 4 isoform 1, mitochondrial precursor|protein_coding|3R:16158449:16159082:1|gene:AGAP008727	AGAP008727-PA (+3)	20 kDa	0.66	14.778	42.476	41.136	7.3893	55.14	9.9314	32.7967	24.1536	1.35784	0.441313	0.180456
177	ubiquinol-cytochrome c reductase core subunit 2|protein_coding|2L:26647662:26649388:1|gene:AGAP006099	AGAP006099-PA	45 kDa	0.71	2	27.913	28.544	7.3893	80.741	2	19.4857	30.0434	0.648583	-0.624636	0.148742
203	CYP9J5: cytochrome P450|protein_coding|3L:39836452:39838508:1|gene:AGAP012296	AGAP012296-PA	63 kDa	0.17	2	22.647	21.827	23.702	26.585	33.43	15.4913	27.9057	0.555132	-0.849097	0.769551
233	Cytochrome b5|protein_coding|2R:15755691:15757700:1|gene:AGAP002113	AGAP002113-PA (+2)	13 kDa	0.66	18.188	2	26.864	24.015	2	39.725	15.684	21.9133	0.715729	-0.482515	0.180456
280	COX2: cytochrome c oxidase subunit II|protein_coding|Mt:3032:3716:1|gene:AGAP028366	AGAP028366-PA	26 kDa	0.94	18.188	21.845	6.7161	14.779	25.601	7.9451	15.583	16.1084	0.967388	-0.0478341	0.0268721
251.1	CYP6M2: cytochrome P450|protein_coding|3R:6928909:6930486:1|gene:AGAP008212	AGAP008212-PA	57 kDa	0.36	2	2	21.06	22.168	2	40.534	8.35333	21.5673	0.387314	-1.36842	0.443697
288	cytochrome c oxidase subunit VIIa|protein_coding|X:1792841:1793381:-1|gene:AGAP000109	AGAP000109-PA	10 kDa	0.24	19.325	21.845	15.111	14.779	2	17.876	18.7603	11.5517	1.62404	0.699584	0.619789
267.1	CYP9K1: cytochrome P450|protein_coding|X:15240763:15242715:-1|gene:AGAP000818	AGAP000818-PA	61 kDa	0.93	5.6839	45.861	2	21.127	6.4302	21.765	17.8483	16.4407	1.08561	0.118512	0.0315171
339	CYP9J3: cytochrome P450|protein_coding|3L:39812373:39813188:1|gene:AGAP012291	AGAP012291-PA	31 kDa	0.86	26.146	2	2	14.779	18.708	2	10.0487	11.829	0.849494	-0.235324	0.0655015
198.1	CYP6AA1: cytochrome P450|protein_coding|2R:28480944:28482564:-1|gene:AGAP002862	AGAP002862-PA	57 kDa	0.018	22.224	6.068	5.0371	38.171	32.731	31.334	11.1097	34.0787	0.326002	-1.61705	1.74473
379	cytochrome c oxidase subunit 6a, mitochrondrial|protein_coding|X:15724507:15725070:-1|gene:AGAP000851	AGAP000851-PA	12 kDa	0.66	2.2735	14.563	5.8766	4.6183	2	9.9314	7.57103	5.51657	1.37242	0.45672	0.180456
300.1	CYP6Z2: cytochrome P450|protein_coding|3R:6973910:6975460:-1|gene:AGAP008218	AGAP008218-PA	56 kDa	0.023	30.048	38.825	14.265	2	2	2	27.7127	2	13.8563	3.79247	1.63827
436	NADH_b5_red: NADH-cytochrome b5 reductase|protein_coding|3L:20695958:20701761:1|gene:AGAP011300	AGAP011300-PA	36 kDa	0.54	2.2735	2	20.988	2	7.8771	2	8.4205	3.95903	2.12691	1.08876	0.267606
447	CYP12F2: cytochrome P450|protein_coding|3R:4324289:4326344:1|gene:AGAP008020	AGAP008020-PA	60 kDa	0.65	2	9.7088	2.5185	3.6946	5.9078	8.9382	4.74243	6.1802	0.767359	-0.382026	0.187087
446	COX1: cytochrome c oxidase subunit I|protein_coding|Mt:1424:2960:1|gene:AGAP028364	AGAP028364-PA	57 kDa	0.37	2	2	2	2	25.601	2	2	9.867	0.202696	-2.30261	0.431798
457	Mitochondrial cytochrome c oxidase subunit 5B isoform 1|protein_coding|3R:16068036:16069060:-1|gene:AGAP008724	AGAP008724-PA	13 kDa	0.29	4.5471	19.418	4.1976	2.771	2	4.8635	9.38757	3.2115	2.92311	1.5475	0.537602
462	CYP9J4: cytochrome P450|protein_coding|3L:39814949:39816679:1|gene:AGAP012292	AGAP012292-PA	63 kDa	0.47	9.0942	2	9.2347	8.5932	2	2	6.7763	4.19773	1.61428	0.690887	0.327902
496	ubiquinol-cytochrome c reductase subunit 9|protein_coding|2L:2483299:2483553:-1|gene:AGAP004710	AGAP004710-PA	7 kDa	0.45	7.9574	7.2816	2	6.4656	2.9539	2	5.74633	3.8065	1.50961	0.594177	0.346787
536	CYP4H24: cytochrome P450|protein_coding|X:1459365:1460894:1|gene:AGAP013490	AGAP013490-PA	60 kDa	0.4	9.0942	2	3.3581	2	2	3.9725	4.81743	2.6575	1.81277	0.858195	0.39794
251.2	CYP6M1: cytochrome P450|protein_coding|3R:6915946:6917528:1|gene:AGAP008209	AGAP008209-PA	58 kDa	0.71	2	2	4.0849	2	2	3.1277	2.69497	2.3759	1.13429	0.181793	0.148742
300.2	CYP6Z3: cytochrome P450|protein_coding|3R:6971669:6973217:-1|gene:AGAP008217	AGAP008217-PA	57 kDa	0.37	2	2.4377	2	2	2	2	2.1459	2	1.07295	0.101583	0.431798
198.2	CYP6AA2: cytochrome P450|protein_coding|2R:28483301:28484868:-1|gene:AGAP013128	AGAP013128-PA	57 kDa	1	2	2	2	2	2	2	2	2	1	0	0
267.2	CYP9L2: cytochrome P450|protein_coding|3L:39818918:39820604:1|gene:AGAP012294	AGAP012294-PA	62 kDa	1	2	2	2	2	2	2	2	2	1	0	0
251.3	CYP6M3: cytochrome P450|protein_coding|3R:6931987:6933561:1|gene:AGAP008213	AGAP008213-PA	58 kDa	1	2	2	2	2	2	2	2	2	1	0	0

## Sheet: Thioredoxin-depandant
					Paraquat			Sugar
#	Identified Proteins (641/661)	Accession Number	Molecular Weight	T-Test (p-value): (p < 0.05)	Pqt-B01	Pqt-B02	Pqt-B03	Sugar-B01	Sugar-B02	Sugar-B03	Average Pqt	Average Sugar	FC (Pqt/Sugar)	log2 (FC)	-log10 (p-value)
90	TPX2: thioredoxin peroxidase 2|protein_coding|3L:15789079:15789669:1|gene:AGAP011054	AGAP011054-PA	22 kDa	0.55	64.796	88.593	21.827	39.717	55.14	40.719	58.4053	45.192	1.29238	0.370033	0.259637
153	TRXR: thioredoxin reductase|protein_coding|X:10028632:10031999:1|gene:AGAP000565	AGAP000565-PA	57 kDa	0.15	54.565	50.971	25.185	24.015	18.708	33.767	43.5737	25.4967	1.70899	0.773148	0.823909
275	TPX4: thioredoxin peroxidase 4|protein_coding|3L:33860711:33861716:-1|gene:AGAP011824	AGAP011824-PA	25 kDa	0.17	20.462	27.913	16.79	2	17.724	15.89	21.7217	11.8713	1.82976	0.871653	0.769551

## Sheet: Glutathione-depandant
					Paraquat			Sugar
#	Identified Proteins (641/661)	Accession Number	Molecular Weight	T-Test (p-value): (p < 0.05)	Pqt-B01	Pqt-B02	Pqt-B03	Sugar-B01	Sugar-B02	Sugar-B03	Average Pqt	Average Sugar	FC (Pqt/Sugar)	log2 (FC)	-log10 (p-value)
148	GSTS1: glutathione S-transferase sigma class 1|protein_coding|3L:2781206:2783341:-1|gene:AGAP010404	AGAP010404-PB	23 kDa	0.67	28.419	19.418	41.976	44.336	53.171	11.918	29.9377	36.475	0.820772	-0.284946	0.173925
225	GSTO1: glutathione S-transferase omega class 1|protein_coding|2L:20197544:20199016:-1|gene:AGAP005749	AGAP005749-PA	28 kDa	0.8	2	38.835	15.951	22.168	25.601	17.876	18.9287	21.8817	0.865047	-0.20915	0.09691
256	GSTD3: glutathione S-transferase delta class 3|protein_coding|2R:55509366:55510067:-1|gene:AGAP004382	AGAP004382-PA	24 kDa	0.57	17.052	23.058	7.5556	22.168	15.754	18.87	15.8885	18.9307	0.839301	-0.252739	0.244125
262	GPXH1: glutathione peroxidase 1|protein_coding|2R:53207782:53208750:1|gene:AGAP004247	AGAP004247-PA (+1)	18 kDa	0.66	2	19.418	20.148	14.779	44.309	2	13.8553	20.3627	0.680428	-0.555485	0.180456
445	hydroxyacylglutathione hydrolase|protein_coding|X:7437094:7437891:-1|gene:AGAP000416	AGAP000416-PA (+2)	29 kDa	0.55	2	9.7088	7.5556	2	2	8.9382	6.42147	4.31273	1.48896	0.5743	0.259637
482	GSTE3: glutathione S-transferase epsilon class 3|protein_coding|3R:28601448:28602188:-1|gene:AGAP009197	AGAP009197-PA	25 kDa	0.44	2	14.563	2	3.6946	2	2	6.18767	2.56487	2.41247	1.27051	0.356547
532	GSTT1: glutathione S-transferase theta class 1|protein_coding|X:13784517:13785378:-1|gene:AGAP000761	AGAP000761-PA	27 kDa	0.41	2.2735	2	9.2347	2	2.9539	2	4.50273	2.31797	1.94254	0.957941	0.387216
550	GSTD11: glutathione S-transferase delta class 11|protein_coding|2R:55501957:55502677:1|gene:AGAP004378	AGAP004378-PA	24 kDa	0.17	2.2735	6.068	3.3581	2	2	2	3.89987	2	1.94993	0.963425	0.769551
575	lactoylglutathione lyase|protein_coding|3L:37390181:37391342:-1|gene:AGAP012071	AGAP012071-PA (+1)	21 kDa	0.71	3.4103	2	2	2.771	2	2	2.4701	2.257	1.09442	0.130163	0.148742

## Sheet: Enriched proteins
#	Identified Proteins (641/661)	Accession Number	Molecular Weight	T-Test (p-value): (p < 0.05)	Pqt-B01	Pqt-B02	Pqt-B03	Sugar-B01	Sugar-B02	Sugar-B03	Average Pqt	Average Sugar	FC (Average Pqt/Average Sugar)	log2 (FC)	-log10 (p-value)
116	RpS8: 40S ribosomal protein S8|protein_coding|2R:21382212:21383606:-1|gene:AGAP002437	AGAP002437-PA	23 kDa	0.037	54.565	97.088	53.729	15.702	17.724	31.78	68.4607	21.7353	3.14974	1.65523	1.4318
132	eukaryotic translation initiation factor 2 subunit alpha|protein_coding|3L:18875883:18877134:-1|gene:AGAP011190	AGAP011190-PA	41 kDa	0.034	50.018	48.544	43.655	26.786	18.708	38.732	47.4057	28.0753	1.68852	0.755756	1.46852	Survival switch, conserve in eukaryotes (NCBI)
138	dihydrolipoamide dehydrogenase|protein_coding|3L:30343263:30347159:-1|gene:AGAP011629	AGAP011629-PA	53 kDa	0.041	4.5471	2	40.297	57.267	46.278	59.588	15.6147	54.3777	0.287153	-1.80011	1.38722	Dihydrolipoamide dehydrogenase from porcine heart catalyzes NADH-dependent scavenging of nitric oxide. FEBS Lett. 2004 Jun 18;568(1-3):146-50.
150	Sterol carrier protein-2|protein_coding|2R:49717788:49718238:1|gene:AGAP004094	AGAP004094-PA	11 kDa	0.0034	27.283	29.126	26.864	36.946	43.324	39.725	27.7577	39.9983	0.693971	-0.527054	2.46852
175	Tctp: translationally-controlled tumor protein homolog|protein_coding|2R:25262292:25263450:1|gene:AGAP002667	AGAP002667-PA	20 kDa	0.042	18.188	2	21.827	45.259	27.57	49.657	14.005	40.8287	0.343019	-1.54364	1.37675
183	Crc: calreticulin|protein_coding|2R:51938091:51941107:-1|gene:AGAP004212	AGAP004212-PA	46 kDa	0.017	35.24	35.194	35.26	11.084	23.631	22.842	35.2313	19.1857	1.83634	0.87683	1.76955
185	Muscular protein 20|protein_coding|3L:39966092:39966828:1|gene:AGAP012304	AGAP012304-PA	20 kDa	0.029	25.009	3.6408	14.272	44.336	38.401	31.78	14.3073	38.1723	0.374807	-1.41578	1.5376
187	myosin VI|protein_coding|X:13918225:13927924:-1|gene:AGAP000776	AGAP000776-PA	147 kDa	0.024	36.377	35.194	26.864	20.32	18.708	23.835	32.8117	20.9543	1.56587	0.64696	1.61979
213	Ca-P60A: calcium-transporting ATPase sarcoplasmic/endoplasmic reticulum type|protein_coding|2L:27903046:27925991:1|gene:AGAP006186	AGAP006186-PA (+4)	110 kDa	0.039	39.787	19.418	53.729	11.786	2.0958	4.9657	37.6447	6.2825	5.99199	2.58303	1.40894	Nitric oxide stress and activation of AMP-activated protein kinase impair β-cell sarcoendoplasmic reticulum calcium ATPase 2b activity and protein stability. Tong X, et al. Cell Death Dis, 2015 Jun 18. PMID 26086963
228	methylmalonate-semialdehyde dehydrogenase (acylating), mitochondrial|protein_coding|2R:22045901:22048654:-1|gene:AGAP002499	AGAP002499-PA	57 kDa	0.035	39.787	21.845	27.704	2	2	16.883	29.7787	6.961	4.27793	2.09691	1.45593	Related to environmental stressPLoS One. 2011; 6(9): e24711.
292	|protein_coding|X:7545200:7550460:1|gene:AGAP000420	AGAP000420-PA	82 kDa	0.0034	18.188	23.058	20.148	7.3893	7.8771	2	20.4647	5.75547	3.55569	1.83013	2.46852
297	complement component 1 Q subcomponent-binding protein, mitochondrial|protein_coding|2R:47546646:47547782:1|gene:AGAP003987	AGAP003987-PA	30 kDa	0.049	3.4103	2	2.5185	33.252	8.8618	28.801	2.64293	23.6383	0.111807	-3.16091	1.3098
322	DOX-A2: 26S proteasome non-ATPase regulatory subunit 3|protein_coding|3R:25451065:25452555:1|gene:AGAP009082	AGAP009082-PA	56 kDa	0.032	2	10.922	5.8766	14.779	16.739	23.835	6.2662	18.451	0.339613	-1.55804	1.49485
328	ornithine decarboxylase|protein_coding|3L:33356674:33357888:1|gene:AGAP011806	AGAP011806-PA	45 kDa	0.043	10.231	14.563	7.5556	2	5.9078	3.9725	10.7832	3.9601	2.72296	1.44518	1.36653	Upregulated after ivermectin-containing blood meals/ detox genes
198.1	CYP6AA1: cytochrome P450|protein_coding|2R:28480944:28482564:-1|gene:AGAP002862	AGAP002862-PA	57 kDa	0.018	22.224	6.068	5.0371	38.171	32.731	31.334	11.1097	34.0787	0.326002	-1.61705	1.74473
359	succinate dehydrogenase (ubiquinone) iron-sulfur subunit|protein_coding|2L:45257093:45258986:1|gene:AGAP007309	AGAP007309-PA	33 kDa	0.045	10.231	10.922	20.988	2	2	5.9588	14.047	3.3196	4.23153	2.08118	1.34679	Ferredoxin balance system
169.1	ABCC8: ATP-binding cassette transporter (ABC transporter) family C member 8|protein_coding|3R:10726657:10732052:1|gene:AGAP008437	AGAP008437-PA	169 kDa	0.015	25.447	15.685	21.698	2	2	10.39	20.9433	4.79667	4.36623	2.12639	1.82391	Upregulated in bendiocarb resistance Ag (Malaria Journal201615:424)
300.1	CYP6Z2: cytochrome P450|protein_coding|3R:6973910:6975460:-1|gene:AGAP008218	AGAP008218-PA	56 kDa	0.023	30.048	38.825	14.265	2	2	2	27.7127	2	13.8563	3.79247	1.63827	Detox enzyne (https://parasitesandvectors.biomedcentral.com/articles/10.1186/1756-3305-5-113)
449	Succinate-semialdehyde dehydrogenase I|protein_coding|2R:33470221:33471783:-1|gene:AGAP003165	AGAP003165-PA	53 kDa	0.00029	2.2735	2	2	9.2366	8.8618	10.925	2.09117	9.67447	0.216153	-2.20987	3.5376
37.2	Aminopeptidase N1|protein_coding|2R:42089971:42093136:1|gene:AGAP013255	AGAP013255-PA	106 kDa	0.048	38.75	10.641	29.163	46.991	53.527	49.785	26.1847	50.101	0.522638	-0.936117	1.31876	Deletion increase oxidative stress resistance https://doi.org/10.1371/journal.pone.0077234

## Sheet: Summary
	Protein identified	Fold change	p-value	log2 FC	log10 p-value	Description
	EIF2S1:Eukaryotic translation initiation factor 2 subunit alpha (AGAP011190-PA)	1.68852	0.034	0.755756	1.46852	Survival switch, conserve in eukaryotes
	Ca-P60A: Calcium-transporting ATPase sarcoplasmic/endoplasmic reticulum type (AGAP006186-PA)	5.99199	0.039	2.58303	1.40894	Nitric oxide stress and activation of AMP-activated protein kinase impair β-cell sarcoendoplasmic reticulum calcium ATPase 2b activity and protein stability. Tong X, et al. Cell Death Dis, 2015 Jun 18. PMID 26086963
	Crc: calreticulin|protein_coding|2R:51938091:51941107:-1|gene:AGAP004212	1836336154	0.017	0.87683	1.76955	Ca2+ homeostasis (Ihara et al., 2005; Liu et al., 1997; Ruddock and Molinari, 2006) and pro-aptoptotic protein (Zhang et al., 2014)
	ALDH6A1: Methylmalonate-semialdehyde dehydrogenase (acylating), mitochondrial (AGAP002499-PA)	4.27793	0.035	2.09691	1.45593	Related to environmental stressPLoS One. 2011; 6(9): e24711.
	ODC: Ornithine decarboxylase (AGAP011806-PA)	2.72296	0.043	1.44518	1.36653	Upregulated after ivermectin-containing blood meals/ detox genes
	SDHB: Succinate dehydrogenase (ubiquinone) iron-sulfur subunit (AGAP007309-PA)	4.23153	0.045	2.08118	1.34679	Ferredoxin balance system
	ABCC8: ATP-binding cassette transporter (ABC transporter) family C member 8 (AGAP008437-PA)	4.36623	0.015	2.12639	1.82391	Upregulated in bendiocarb resistance Ag (Malaria Journal201615:424)
	CYP6Z2: Cytochrome P450 (AGAP008218-PA)	13.8563	0.023	3.79247	1.63827	Detox enzyme (https://parasitesandvectors.biomedcentral.com/articles/10.1186/1756-3305-5-113)
	MYO6: Myosin VI|protein_coding|X:13918225:13927924:-1|gene:AGAP000776	1.56587	0.024	0.64696	1.61979
	RpS8: 40S ribosomal protein S8|protein_coding|2R:21382212:21383606:-1|gene:AGAP002437	3.14974	0.037	1.65523	1.4318
	Protein_coding|X:7545200:7550460:1|gene:AGAP000420	3.55569	0.034	1.83013	2.46852
