# Supplementary material for: Paraquat-Mediated Oxidative Stress in Anopheles gambiae Mosquitoes Is Regulated by An Endoplasmic Reticulum (ER) Stress Response
Source: Proteomes. 2018 Nov 12;6(4):47. doi: 10.3390/proteomes6040047 (PMC6313908; doi:10.3390/proteomes6040047)
Supplement: Supplementary file 1 [file proteomes-06-00047-s001.zip › Pqt_Paper-Table_S4.xlsx]

## Sheet: Legend
Supplemental Table S4. Multiple t-test analysis of Trx- and GSH-dependent transcripts following P. falciparum infected blood meal ingestion by An. gambiae mosquitoes.
Legend for the table
TrxR = Thioredoxin reductase
Trx-1 = Thioredoxin-1
Trx-2 = Thioredoxin-2
TPx-1 = Thioredoxin preroxidase-1
PrvV = Atypical 2-Cys peroxiredoxin
Grx-1 = Glutaredoxin-1
GSTD1 = Glutathione S-transferase delta class 1
GPx = Glutathione peroxidase
GS = Glutathione synthase

## Sheet: SMFA with Pf NF54
	Trx pathway genes
	Target Gene	P-value	Mean1	Mean2	Difference	SE of difference	t ratio	df
	TrxR	0.880612	0.74708	1.06673	-0.319654	1.99744	0.160032	4
	Trx-1	0.308799	-0.64465	1.6825	-2.32715	1.99775	1.16489	4
	Trx-2	0.730893	0.559614	1.32083	-0.761219	2.06344	0.368908	4
	TPx-1	0.797552	1.10021	0.404895	0.695311	2.53634	0.274139	4
	PrxV	0.873567	0.580679	0.903421	-0.322742	1.90312	0.169586	4
	GSH pathway genes
	GPx	0.899751	1.6665	1.94351	-0.277017	2.06473	0.134166	4
	Grx-1	0.483807	1.31399	6.96104	-5.64705	7.32584	0.77084	4
	GS	0.851476	0.730747	0.464221	0.266526	1.33481	0.199673	4
	GSTD1	0.919535	4.71239	4.53328	0.179117	1.66551	0.107545	4
